# Supplementary material for: MALAT1 long ncRNA promotes gastric cancer metastasis by suppressing PCDH10
Source: Oncotarget. 2016 Feb 9;7(11):12693–703. doi: 10.18632/oncotarget.7281 (PMC4914315; doi:10.18632/oncotarget.7281)
Supplement: Supplementary file 2 [file oncotarget-07-12693-s002.xls]

## Sheet: MKN45
Supplementary Table 2 EZH2-associated transcriptome in different cell lines
Ensembl.ID	Gene.Name	Strand	Genomic location of EZH2-interacting RNA	FPKM (EZH2)	Genomic location of mock RIP RNA	FPKM (IgG)	Fold change	Type	Cancer-related gene	Tumor suppressor gene	Proto-oncogene	Gene of the Antisense
ENSG00000000419	DPM1	-	20:49551403-49575092	3.97723		0	4.97723	protein_coding
ENSG00000000457	SCYL3	-	1:169821803-169863408	8.56306	1:169821803-169863408	0.934418	4.94364	protein_coding
ENSG00000001084	GCLC	-	6:53362138-53481768	74.6983	6:53362138-53481768	19.5587	3.68206	protein_coding
ENSG00000001461	NIPAL3	+	1:24742283-24799466	3.01112		0	4.01112	protein_coding
ENSG00000001630	CYP51A1	-	7:91741464-91772266	13.6754	7:91741464-91772266	2.86552	3.79649	protein_coding
ENSG00000001631	KRIT1	-	7:91828282-91875480	255.305	7:91828282-91875480	63.0406	4.00223	protein_coding	TRUE	TRUE
ENSG00000002016	RAD52	-	12:1021242-1100356	98.2682	12:1021242-1100356	19.1512	4.92617	protein_coding	TRUE
ENSG00000002549	LAP3	+	4:17578814-17609595	22.8299		0	23.8299	protein_coding
ENSG00000003056	M6PR	-	12:9092958-9102551	101.62	12:9092958-9102551	31.1022	3.19667	protein_coding
ENSG00000003096	KLHL13	-	X:117031775-117251303	16.1343	X:117031775-117251303	2.61499	4.73979	protein_coding
ENSG00000003137	CYP26B1	-	2:72356366-72375167	18.1982	2:72356366-72375167	1.45759	7.8118	protein_coding
ENSG00000003147	ICA1	-	7:8152813-8302317	8.48717		0	9.48717	protein_coding
ENSG00000003393	ALS2	-	2:202565276-202645912	21.6591	2:202565276-202645912	3.83279	4.68862	protein_coding
ENSG00000003402	CFLAR	+	2:201980826-202029033	83.2816	2:201980826-202029033	23.3985	3.45438	protein_coding	TRUE
ENSG00000003756	RBM5	+	3:50126340-50156454	704.671	3:50126340-50156454	92.5834	7.54056	protein_coding	TRUE	TRUE
ENSG00000004059	ARF5	+	7:127228398-127231759	12.9394		0	13.9394	protein_coding
ENSG00000004455	AK2	-	1:33473584-33546597	527.247	1:33473584-33546597	25.2088	20.1553	protein_coding
ENSG00000004534	RBM6	+	3:49977439-50137478	147.206	3:49977439-50137478	28.2446	5.06781	protein_coding	TRUE	TRUE
ENSG00000004700	RECQL	-	12:21621844-21654603	19.8711	12:21621844-21654603	5.63001	3.14797	protein_coding	TRUE
ENSG00000004838	ZMYND10	-	3:50378540-50384283	2.79047		0	3.79047	protein_coding	TRUE	TRUE
ENSG00000005020	SKAP2	-	7:26706680-27034858	53.4794		0	54.4794	protein_coding
ENSG00000005075	POLR2J	-	7:102113564-102119354	13.5042	7:102113564-102119354	0.64	8.84402	protein_coding
ENSG00000005100	DHX33	-	17:5344231-5372380	35.1662	17:5344231-5372380	5.02145	6.00623	protein_coding
ENSG00000005156	LIG3	+	17:33307512-33332083	54.3915	17:33307512-33332083	12.9515	3.97029	protein_coding	TRUE	TRUE
ENSG00000005175	RPAP3	-	12:48057069-48099844	39.1366		0	40.1366	protein_coding
ENSG00000005189	AC004381.6	+	16:20817750-20860990	60.8535		0	61.8535	protein_coding
ENSG00000005194	CIAPIN1	-	16:57462080-57481440	104.305	16:57462080-57481440	3.78815	21.9928	protein_coding
ENSG00000005206	SPPL2B	+	19:2328616-2355099	81.9942	19:2328616-2355099	7.43998	9.83346	processed_transcript	TRUE
ENSG00000005243	COPZ2	-	17:46103532-46115392	5.32773		0	6.32773	protein_coding
ENSG00000005302	MSL3	+	X:11776277-11793870	155.809	X:11776277-11793870	9.92513	14.3531	protein_coding
ENSG00000005436	GCFC2	-	2:75879125-75938115	17.813	2:75879125-75938115	3.20119	4.47802	protein_coding
ENSG00000005469	CROT	+	7:86974996-87029111	16.4014	7:86974996-87029111	4.55124	3.13469	protein_coding
ENSG00000005486	RHBDD2	+	7:75471919-75518244	58.6369	7:75471919-75518244	14.4669	3.85578	protein_coding
ENSG00000005700	IBTK	-	6:82879699-82957471	28.3503	6:82879699-82957471	5.65121	4.41278	protein_coding
ENSG00000005810	MYCBP2	-	13:77618791-77901185	107.851	13:77618791-77901185	18.3179	5.63472	protein_coding
ENSG00000005889	ZFX	+	X:24167289-24234372	67.5239	X:24167289-24234372	18.5478	3.50545	protein_coding
ENSG00000005955	GGNBP2	+	17:34900736-34946278	81.9386	17:34900736-34946278	20.1741	3.91698	protein_coding	TRUE	TRUE
ENSG00000006016	CRLF1	-	19:18683029-18718551	14.4243		0	15.4243	protein_coding
ENSG00000006071	ABCC8	-	11:17414431-17498449	2.15813		0	3.15813	protein_coding
ENSG00000006282	SPATA20	+	17:48620418-48633213	11.0396	17:48620418-48633213	0.208676	9.96098	protein_coding
ENSG00000006451	RALA	+	7:39663081-39747723	7.81138		0	8.81138	protein_coding	TRUE
ENSG00000006453	BAIAP2L1	-	7:97920962-98030380	163.21	7:97920962-98030380	27.6923	5.72314	protein_coding
ENSG00000006459	JHDM1D	-	7:139784545-139876835	4.60852		0	5.60852	protein_coding
ENSG00000006576	PHTF2	+	7:77428121-77586818	37.0904	7:77428121-77586818	1.89986	13.1353	protein_coding
ENSG00000006634	DBF4	+	7:87505530-87538856	133.331	7:87505530-87538856	11.4802	10.7635	protein_coding
ENSG00000006652	IFRD1	+	7:112063022-112121072	133.046	7:112063022-112121072	25.8784	4.98713	protein_coding
ENSG00000006695	COX10	+	17:13972812-14111994	36.7412	17:13972812-14111994	7.5779	4.39982	protein_coding
ENSG00000006704	GTF2IRD1	+	7:73868119-74016931	70.9525	7:73868119-74016931	18.1347	3.76032	protein_coding
ENSG00000006740	ARHGAP44	+	17:12692855-12894960	5.12657		0	6.12657	protein_coding
ENSG00000006831	ADIPOR2	+	12:1797739-1897844	21.2178	12:1797739-1897844	6.1066	3.12636	protein_coding
ENSG00000006837	CDKL3	-	5:133541304-133706738	3.24587		0	4.24587	protein_coding
ENSG00000007168	PAFAH1B1	+	17:2496503-2588888	158.811	17:2496503-2588888	44.4382	3.51711	protein_coding	TRUE	TRUE
ENSG00000007237	GAS7	-	17:9813925-10101868	3.15198		0	4.15198	protein_coding	TRUE		TRUE
ENSG00000007376	RPUSD1	-	16:834973-838397	11.669	16:834973-838397	2.15631	4.01386	protein_coding
ENSG00000007384	RHBDF1	-	16:108057-126354	11.3464		0	12.3464	protein_coding
ENSG00000007392	LUC7L	-	16:238967-279462	195.596	16:238967-279462	64.1415	3.01798	protein_coding
ENSG00000007968	E2F2	-	1:23832921-23857712	124.42	1:23832921-23857712	33.89	3.59473	protein_coding	TRUE
ENSG00000008083	JARID2	+	6:15246526-15522252	17.1411	6:15246526-15522252	3.55419	3.98339	protein_coding
ENSG00000008128	CDK11A	-	1:1634168-1655777	105.389	1:1634168-1655777	12.6476	7.79544	protein_coding	TRUE
ENSG00000008256	CYTH3	-	7:6201406-6312275	62.5199	7:6201406-6312275	11.8786	4.93221	protein_coding
ENSG00000008277	ADAM22	+	7:87563457-87832204	10.3571		0	11.3571	protein_coding
ENSG00000008294	SPAG9	-	17:49039534-49198226	118.886	17:49039534-49198226	22.8743	5.02155	protein_coding
ENSG00000008324	SS18L2	+	3:42623331-42636606	4.10695		0	5.10695	protein_coding
ENSG00000008382	MPND	+	19:4343523-4360083	2.23757		0	3.23757	protein_coding
ENSG00000008853	RHOBTB2	+	8:22844929-22877712	47.4805	8:22844929-22877712	7.7222	5.55829	protein_coding	TRUE	TRUE
ENSG00000009335	UBE3C	+	7:156931606-157062066	65.6958	7:156931606-157062066	19.0569	3.32533	protein_coding
ENSG00000009413	REV3L	-	6:111620233-111804918	73.8672	6:111620233-111804918	12.9871	5.35259	protein_coding
ENSG00000009780	FAM76A	+	1:28052489-28088475	35.0155	1:28052489-28088475	5.59314	5.46257	protein_coding
ENSG00000009950	MLXIPL	-	7:73007523-73038873	8.43567	7:73007523-73038873	0.72533	5.46891	protein_coding
ENSG00000010017	RANBP9	-	6:13621729-13711796	46.8451	6:13621729-13711796	14.5029	3.0862	protein_coding
ENSG00000010219	DYRK4	+	12:4671369-4723325	5.66325		0	6.66325	protein_coding
ENSG00000010244	ZNF207	+	17:30677135-30708905	885.123	17:30677135-30708905	183.991	4.79009	protein_coding
ENSG00000010292	NCAPD2	+	12:6602521-6641121	45.504	12:6602521-6641121	8.76611	4.76177	protein_coding	TRUE
ENSG00000010318	PHF7	+	3:52443509-52457657	21.0429		0	22.0429	protein_coding
ENSG00000010322	NISCH	+	3:52489133-52527087	106.242	3:52489133-52527087	20.5272	4.9817	protein_coding
ENSG00000010539	ZNF200	-	16:3272324-3286221	41.1194	16:3272324-3286221	6.79086	5.40626	protein_coding
ENSG00000010818	HIVEP2	-	6:143072603-143266338	24.9712	6:143072603-143266338	3.09151	6.34758	protein_coding
ENSG00000011021	CLCN6	+	1:11866206-11903201	12.2373	1:11866206-11903201	1.34326	5.6491	protein_coding
ENSG00000011052	NME2	+	17:49230950-49249105	7.11191		0	8.11191	protein_coding
ENSG00000011143	MKS1	-	17:56282802-56296966	10.269	17:56282802-56296966	2.69079	3.05328	protein_coding
ENSG00000011198	ABHD5	+	3:43731604-43775863	10.8777		0	11.8777	protein_coding
ENSG00000011258	MBTD1	-	17:49254785-49337524	14.979	17:49254785-49337524	0.906784	8.38008	protein_coding
ENSG00000011405	PIK3C2A	-	11:17099276-17229530	62.2368	11:17099276-17229530	8.63856	6.56081	protein_coding
ENSG00000011422	PLAUR	-	19:44150246-44174699	13.8574		0	14.8574	protein_coding	TRUE
ENSG00000011454	RABGAP1	+	9:125703111-125867145	161	9:125703111-125867145	31.788	4.94083	protein_coding
ENSG00000011465	DCN	-	12:91539024-91576900	2.61757		0	3.61757	protein_coding
ENSG00000011485	PPP5C	+	19:46850250-46896238	238.279	19:46850250-46896238	44.0032	5.31693	protein_coding
ENSG00000011523	CEP68	+	2:65283499-65314138	6.94856		0	7.94856	protein_coding
ENSG00000011566	MAP4K3	-	2:39476406-39664453	119.409	2:39476406-39664453	32.882	3.55377	protein_coding
ENSG00000011638	TMEM159	+	16:21169697-21191937	5.51069		0	6.51069	protein_coding
ENSG00000012124	CD22	+	19:35810163-35838258	2.06164		0	3.06164	protein_coding
ENSG00000012174	MBTPS2	+	X:21857753-21903542	2.97269		0	3.97269	protein_coding
ENSG00000012211	PRICKLE3	-	X:49031150-49042845	12.8752	X:49031150-49042845	0.582718	8.76669	protein_coding
ENSG00000012822	CALCOCO1	-	12:54104902-54121529	61.8001	12:54104902-54121529	13.2358	4.41142	protein_coding
ENSG00000012963	UBR7	+	14:93673400-93695561	13.5003	14:93673400-93695561	1.66415	5.44275	protein_coding
ENSG00000012983	MAP4K5	-	14:50885218-51027844	91.489	14:50885218-51027844	2.21057	28.8077	protein_coding
ENSG00000013288	MAN2B2	+	4:6576901-6625089	2.50854		0	3.50854	protein_coding
ENSG00000013306	SLC25A39	-	17:42396992-42402238	141.335	17:42396992-42402238	32.4629	4.25352	protein_coding
ENSG00000013375	PGM3	-	6:83870868-83903655	38.2539	6:83870868-83903655	10.3507	3.45828	protein_coding
ENSG00000013392	RWDD2A	+	6:83903097-83906382	9.40628		0	10.4063	protein_coding
ENSG00000013441	CLK1	-	2:201717731-201729422	484.897	2:201717731-201729422	94.7822	5.07294	protein_coding
ENSG00000013503	POLR3B	+	12:106751435-106903976	26.6719	12:106751435-106903976	2.43599	8.05354	protein_coding
ENSG00000013523	ANGEL1	-	14:77253587-77292589	10.4698	14:77253587-77292589	0.907552	6.01284	protein_coding
ENSG00000013561	RNF14	+	5:141337892-141369856	18.3001		0	19.3001	protein_coding
ENSG00000013573	DDX11	+	12:31226778-31257725	491.001	12:31226778-31257725	41.245	11.6464	protein_coding
ENSG00000013588	GPRC5A	+	12:13043715-13070871	84.4493	12:13043715-13070871	24.487	3.35266	protein_coding	TRUE	TRUE
ENSG00000013619	MAMLD1	+	X:149529688-149682448	25.9742	X:149529688-149682448	5.20048	4.35034	protein_coding
ENSG00000014123	UFL1	+	6:96969470-97003152	10.7349	6:96969470-97003152	2.14084	3.73623	protein_coding	TRUE	TRUE
ENSG00000014164	ZC3H3	-	8:144519824-144623623	5.44028		0	6.44028	protein_coding
ENSG00000014257	ACPP	+	3:132036210-132087142	2.05508		0	3.05508	protein_coding
ENSG00000014919	COX15	-	10:101471600-101491866	25.1365	10:101471600-101491866	3.02558	6.4926	protein_coding
ENSG00000015153	YAF2	-	12:42550905-42632151	134.206	12:42550905-42632151	4.23084	25.8479	protein_coding
ENSG00000015171	ZMYND11	+	10:180404-300577	49.0543		0	50.0543	protein_coding
ENSG00000015285	WAS	+	X:48534984-48549818	2.23644		0	3.23644	protein_coding	TRUE
ENSG00000015475	BID	-	22:18216905-18257536	38.8433		0	39.8433	protein_coding	TRUE
ENSG00000015479	MATR3	+	5:138609440-138667360	1247.87	5:138609440-138667360	254.867	4.88093	protein_coding
ENSG00000015568	RGPD5	+	2:110550334-110615272	82.1339	2:110550334-110615272	11.9173	6.43586	protein_coding
ENSG00000016391	CHDH	-	3:53850386-53880417	4.3462		0	5.3462	protein_coding
ENSG00000018510	AGPS	+	2:178257371-178408564	22.4316	2:178257371-178408564	2.47592	6.74112	protein_coding
ENSG00000019549	SNAI2	-	8:49830248-49834299	2.1599		0	3.1599	protein_coding	TRUE
ENSG00000019991	HGF	-	7:81328321-81399754	3.63177		0	4.63177	protein_coding	TRUE
ENSG00000020922	MRE11A	-	11:94152894-94227074	49.6022	11:94152894-94227074	15.8605	3.00123	protein_coding	TRUE
ENSG00000021645	NRXN3	+	14:78708733-80330762	9.41706		0	10.4171	protein_coding
ENSG00000021776	AQR	-	15:35147731-35262040	23.9972	15:35147731-35262040	6.27867	3.43431	protein_coding
ENSG00000022976	ZNF839	+	14:102783713-102809044	30.9076	14:102783713-102809044	3.79379	6.65603	protein_coding
ENSG00000023445	BIRC3	+	11:102188214-102210134	4471.88	11:102188214-102210134	357.715	12.4692	protein_coding	TRUE
ENSG00000023572	GLRX2	-	1:193065597-193075244	2.7728		0	3.7728	protein_coding
ENSG00000023697	DERA	+	12:16064105-16190220	30.3777		0	31.3777	protein_coding
ENSG00000023909	GCLM	-	1:94350760-94374966	3.5789		0	4.5789	protein_coding
ENSG00000024048	UBR2	+	6:42531799-42661242	21.5429	6:42531799-42661242	2.90497	5.77287	protein_coding
ENSG00000025293	PHF20	+	20:34359895-34538303	118.788	20:34359895-34538303	13.3198	8.3652	protein_coding	TRUE
ENSG00000025434	NR1H3	+	11:47269850-47290396	32.7894		0	33.7894	protein_coding
ENSG00000026103	FAS	+	10:90750413-90775542	47.3113	10:90750413-90775542	11.0709	4.00229	protein_coding	TRUE
ENSG00000026508	CD44	+	11:35160416-35253949	26.7789	11:35160416-35253949	2.59905	7.7184	protein_coding	TRUE
ENSG00000026950	BTN3A1	+	6:26402464-26415444	38.0352	6:26402464-26415444	3.04219	9.65694	protein_coding
ENSG00000027001	MIPEP	-	13:24304327-24463558	7.04277		0	8.04277	protein_coding
ENSG00000027697	IFNGR1	-	6:137518620-137540586	52.7798	6:137518620-137540586	3.17012	12.8965	protein_coding
ENSG00000027847	B4GALT7	+	5:177027100-177037348	41.0024	5:177027100-177037348	11.1324	3.462	protein_coding
ENSG00000028528	SNX1	+	15:64386321-64438289	59.9713	15:64386321-64438289	8.05758	6.73152	protein_coding
ENSG00000028839	TBPL1	+	6:134273307-134308637	8.92145		0	9.92145	protein_coding
ENSG00000029363	BCLAF1	-	6:136578000-136610989	266.409	6:136578000-136610989	48.3912	5.4141	protein_coding
ENSG00000029534	ANK1	-	8:41510738-41754280	3.05106		0	4.05106	protein_coding
ENSG00000030066	NUP160	-	11:47799638-47870107	78.9928	11:47799638-47870107	25.5822	3.00926	protein_coding
ENSG00000031003	FAM13B	-	5:137273648-137387650	115.651	5:137273648-137387650	14.002	7.7757	protein_coding
ENSG00000031691	CENPQ	+	6:49431095-49460820	5.43295		0	6.43295	protein_coding
ENSG00000031698	SARS	+	1:109756539-109780791	103.706	1:109756539-109780791	18.1928	5.45548	protein_coding
ENSG00000031823	RANBP3	-	19:5916149-5978153	224.502	19:5916149-5978153	56.7358	3.90576	protein_coding
ENSG00000032219	ARID4A	+	14:58765102-58840605	37.0791	14:58765102-58840605	3.28167	8.89352	protein_coding	TRUE
ENSG00000032389	TSSC1	-	2:3192695-3381653	11.9923		0	12.9923	protein_coding
ENSG00000032742	IFT88	+	13:21140584-21265503	17.4507		0	18.4507	protein_coding	TRUE	TRUE
ENSG00000033030	ZCCHC8	-	12:122957416-122985518	138.456	12:122957416-122985518	14.6826	8.8924	protein_coding
ENSG00000033050	ABCF2	-	7:150904922-150924316	79.6279	7:150904922-150924316	23.2788	3.32092	protein_coding
ENSG00000033178	UBA6	-	4:68481478-68566897	61.5558	4:68481478-68566897	3.82489	12.9652	protein_coding
ENSG00000033327	GAB2	-	11:77926342-78129394	7.48665	11:77926342-78129394	0.605461	5.28611	protein_coding	TRUE
ENSG00000033867	SLC4A7	-	3:27414213-27525911	75.4824	3:27414213-27525911	13.3395	5.33369	protein_coding
ENSG00000034533	ASTE1	-	3:130732718-130746493	32.4696		0	33.4696	protein_coding
ENSG00000034677	RNF19A	-	8:101269287-101348446	143.34	8:101269287-101348446	31.0829	4.49897	protein_coding
ENSG00000034713	GABARAPL2	+	16:75600248-75611779	5.3044		0	6.3044	protein_coding
ENSG00000035115	SH3YL1	-	2:217729-266398	3.99503		0	4.99503	protein_coding
ENSG00000035141	FAM136A	-	2:70523106-70529222	15.9628		0	16.9628	protein_coding
ENSG00000035499	DEPDC1B	-	5:59892738-59996017	32.6745	5:59892738-59996017	10.1783	3.01249	protein_coding
ENSG00000035664	DAPK2	-	15:64199234-64364232	10.4983		0	11.4983	protein_coding
ENSG00000035681	NSMAF	-	8:59496062-59572403	34.0896	8:59496062-59572403	6.99849	4.38703	protein_coding
ENSG00000035687	ADSS	-	1:244571795-244615436	29.5883	1:244571795-244615436	0.393627	21.9487	protein_coding
ENSG00000035928	RFC1	-	4:39289075-39367995	174.431	4:39289075-39367995	29.2946	5.79083	protein_coding
ENSG00000036054	TBC1D23	+	3:99979843-100044095	50.2066	3:99979843-100044095	12.6684	3.74635	protein_coding
ENSG00000036549	ZZZ3	-	1:78028100-78149104	124.951	1:78028100-78149104	31.7415	3.84683	protein_coding
ENSG00000036565	SLC18A1	-	8:20002365-20040717	10.143		0	11.143	protein_coding
ENSG00000036672	USP2	-	11:119225924-119252436	3.3379		0	4.3379	protein_coding
ENSG00000037042	TUBG2	+	17:40811322-40819024	13.7642	17:40811322-40819024	0.326464	11.1305	protein_coding
ENSG00000037474	NSUN2	-	5:6599351-6633404	70.8104	5:6599351-6633404	17.5345	3.87442	protein_coding
ENSG00000037637	FBXO42	-	1:16573333-16678949	11.38	1:16573333-16678949	1.01195	6.15323	protein_coding
ENSG00000037757	MRI1	+	19:13875345-13885096	83.2124	19:13875345-13885096	16.6653	4.76711	protein_coding
ENSG00000038210	PI4K2B	+	4:25162262-25280714	11.9602	4:25162262-25280714	2.58167	3.61848	protein_coding
ENSG00000038219	BOD1L1	-	4:13570361-13629347	112.246	4:13570361-13629347	6.54747	15.0045	protein_coding
ENSG00000038295	TLL1	+	4:166794409-167025047	23.5699		0	24.5699	protein_coding
ENSG00000038358	EDC4	+	16:67906925-67918406	56.9058	16:67906925-67918406	9.99571	5.26622	protein_coding
ENSG00000039319	ZFYVE16	+	5:79703831-79775169	28.3373	5:79703831-79775169	5.01369	4.87842	protein_coding
ENSG00000039523	FAM65A	+	16:67552320-67580689	78.107	16:67552320-67580689	18.7313	4.00921	protein_coding
ENSG00000039537	C6	-	5:41142335-41261540	2.85617		0	3.85617	protein_coding
ENSG00000039650	PNKP	-	19:50364460-50371166	16.7614	19:50364460-50371166	1.12164	8.37154	protein_coding
ENSG00000040199	PHLPP2	-	16:71671737-71758604	17.4822	16:71671737-71758604	2.43467	5.38107	protein_coding	TRUE	TRUE
ENSG00000040275	SPDL1	+	5:169010637-169031782	231.613	5:169010637-169031782	16.7031	13.1397	protein_coding
ENSG00000040341	STAU2	-	8:74332603-74659943	170.088	8:74332603-74659943	15.7643	10.2055	protein_coding
ENSG00000040633	PHF23	-	17:7138346-7143041	94.216	17:7138346-7143041	23.8665	3.82909	protein_coding
ENSG00000041353	RAB27B	+	18:52385090-52562747	11.1498	18:52385090-52562747	0.500169	8.09895	protein_coding
ENSG00000041802	LSG1	-	3:194361516-194393206	291.473	3:194361516-194393206	30.0681	9.41393	protein_coding
ENSG00000041988	THAP3	+	1:6684925-6695646	19.133	1:6684925-6695646	1.51977	7.99001	protein_coding
ENSG00000042317	SPATA7	+	14:88851267-88936694	6.55407		0	7.55407	protein_coding
ENSG00000042429	MED17	+	11:93517392-93547861	76.9295	11:93517392-93547861	19.4151	3.81725	protein_coding
ENSG00000042753	AP2S1	-	19:47341392-47354249	9.49056	19:47341392-47354249	2.10246	3.38137	protein_coding
ENSG00000042832	TG	+	8:133879202-134147147	6.81466		0	7.81466	protein_coding
ENSG00000043093	DCUN1D1	-	3:182655861-182703741	142.03	3:182655861-182703741	3.44611	32.1697	protein_coding	TRUE		TRUE
ENSG00000043462	LCP2	-	5:169673240-169725231	4.20443		0	5.20443	protein_coding
ENSG00000043514	TRIT1	-	1:40306707-40349183	141.777	1:40306707-40349183	5.09035	23.4432	protein_coding
ENSG00000044459	CNTLN	+	9:17134979-17503921	64.0799	9:17134979-17503921	12.8417	4.70173	protein_coding
ENSG00000046647	GEMIN8	-	X:14026397-14048012	21.2393		0	22.2393	protein_coding
ENSG00000046651	OFD1	+	X:13752831-13787480	61.1229	X:13752831-13787480	6.40564	8.38859	protein_coding
ENSG00000046653	GPM6B	-	X:13789149-13956757	2.01171		0	3.01171	protein_coding
ENSG00000047230	CTPS2	-	X:16606125-16731059	34.5108	X:16606125-16731059	8.57682	3.70799	protein_coding
ENSG00000047315	POLR2B	+	4:57843887-57897334	66.8227	4:57843887-57897334	17.7444	3.61829	protein_coding
ENSG00000047365	ARAP2	-	4:36067619-36246131	21.6572	4:36067619-36246131	5.36799	3.55798	protein_coding	TRUE
ENSG00000047410	TPR	-	1:186282953-186344825	106.929	1:186282953-186344825	24.1466	4.29199	protein_coding	TRUE		TRUE
ENSG00000047457	CP	-	3:148880196-148939842	4.92642		0	5.92642	protein_coding
ENSG00000047578	KIAA0556	+	16:27561453-27791690	38.0305	16:27561453-27791690	8.66968	4.03638	protein_coding
ENSG00000047579	DTNBP1	-	6:15523031-15663289	25.0524	6:15523031-15663289	3.42176	5.89186	protein_coding
ENSG00000047621	C12orf4	-	12:4596893-4647674	43.6735	12:4596893-4647674	0.516946	29.4496	protein_coding
ENSG00000047634	SCML1	+	X:17755587-17773105	56.2093	X:17755587-17773105	16.5495	3.25988	protein_coding
ENSG00000047644	WWC3	+	X:9983601-10112518	4.95871	X:9983601-10112518	0.706462	3.49185	protein_coding
ENSG00000047849	MAP4	-	3:47892181-48130769	181.296	3:47892181-48130769	38.4493	4.62102	protein_coding	TRUE
ENSG00000047932	GOPC	-	6:117639373-117923691	7.95927	6:117639373-117923691	0.357633	6.59918	protein_coding	TRUE
ENSG00000048052	HDAC9	+	7:18126571-19036993	30.1186		0	31.1186	protein_coding
ENSG00000048342	CC2D2A	+	4:15471488-15603180	23.4687	4:15471488-15603180	2.32395	7.36133	protein_coding
ENSG00000048392	RRM2B	-	8:103216729-103251346	5.65905	8:103216729-103251346	0.107054	6.01511	protein_coding
ENSG00000048471	SNX29	+	16:12070593-12668146	17.9753	16:12070593-12668146	3.22795	4.48806	protein_coding	TRUE
ENSG00000048544	MRPS10	-	6:42174538-42185603	5.3049	6:42174538-42185603	0.266382	4.97867	protein_coding
ENSG00000048649	RSF1	-	11:77371040-77532063	202.577	11:77371040-77532063	45.5535	4.37297	protein_coding	TRUE
ENSG00000048828	FAM120A	+	9:96214172-96328397	110.313	9:96214172-96328397	33.8213	3.19669	protein_coding	TRUE	TRUE
ENSG00000049130	KITLG	-	12:88885884-88974628	10.7135	12:88885884-88974628	0.939294	6.04008	protein_coding	TRUE
ENSG00000049167	ERCC8	-	5:60169657-60240900	10.1898		0	11.1898	protein_coding	TRUE
ENSG00000049192	ADAMTS6	-	5:64444562-64777747	4.22698		0	5.22698	protein_coding
ENSG00000049759	NEDD4L	+	18:55711598-56068772	52.6249	18:55711598-56068772	4.97006	8.98231	protein_coding
ENSG00000049769	PPP1R3F	+	X:49126305-49157929	7.6104	X:49126305-49157929	0.787344	4.81743	protein_coding
ENSG00000049883	PTCD2	+	5:71616193-71656052	23.7227	5:71616193-71656052	1.5297	9.77298	protein_coding
ENSG00000050327	ARHGEF5	+	7:144052380-144077725	13.4999	7:144052380-144077725	2.46326	4.18678	protein_coding	TRUE		TRUE
ENSG00000050344	NFE2L3	+	7:26191859-26226745	2.0841		0	3.0841	protein_coding
ENSG00000050405	LIMA1	-	12:50569570-50677353	147.159	12:50569570-50677353	32.3095	4.44795	protein_coding
ENSG00000050820	BCAR1	-	16:75262927-75301951	40.3896	16:75262927-75301951	8.85231	4.201	protein_coding
ENSG00000051128	HOMER3	-	19:19040009-19052070	7.65005		0	8.65005	protein_coding
ENSG00000051341	POLQ	-	3:121150277-121264853	46.9207	3:121150277-121264853	4.36471	8.93258	protein_coding
ENSG00000051825	MPHOSPH9	-	12:123636866-123728561	77.4349	12:123636866-123728561	20.162	3.7064	protein_coding
ENSG00000052126	PLEKHA5	+	12:19282647-19529334	26.4835	12:19282647-19529334	3.3742	6.28309	protein_coding
ENSG00000052795	FNIP2	+	4:159690289-159829201	8.05148		0	9.05148	protein_coding
ENSG00000052802	MSMO1	+	4:166248774-166264312	3.22111		0	4.22111	protein_coding
ENSG00000052841	TTC17	+	11:43380481-43516483	113.481	11:43380481-43516483	34.8429	3.19397	protein_coding
ENSG00000053254	FOXN3	-	14:89591214-90085493	24.6879	14:89591214-90085493	1.46304	10.4293	protein_coding
ENSG00000053372	MRTO4	+	1:19578032-19586622	13.2952	1:19578032-19586622	0.480768	9.65391	protein_coding
ENSG00000053770	AP5M1	+	14:57735626-57756797	11.4034		0	12.4034	protein_coding
ENSG00000053900	ANAPC4	+	4:25378834-25420120	30.1701	4:25378834-25420120	2.67623	8.47882	protein_coding
ENSG00000054118	THRAP3	+	1:36690016-36770958	126.195	1:36690016-36770958	31.6172	3.89963	protein_coding	TRUE
ENSG00000054267	ARID4B	-	1:235294948-235491534	188.308	1:235294948-235491534	26.7028	6.83353	protein_coding
ENSG00000054282	SDCCAG8	+	1:243419319-243663394	179.319	1:243419319-243663394	57.211	3.09768	protein_coding	TRUE
ENSG00000054356	PTPRN	-	2:220154344-220174370	2.11792		0	3.11792	protein_coding
ENSG00000054611	TBC1D22A	+	22:47158517-47571336	10.7996	22:47158517-47571336	1.37695	4.96418	protein_coding
ENSG00000054793	ATP9A	-	20:50213052-50385173	31.9295	20:50213052-50385173	9.85488	3.03361	protein_coding
ENSG00000054967	RELT	+	11:73087308-73108519	25.2907	11:73087308-73108519	3.37948	6.00316	protein_coding
ENSG00000055044	NOP58	+	2:203130438-203168389	476.051	2:203130438-203168389	114.393	4.13414	protein_coding
ENSG00000055163	CYFIP2	+	5:156693088-156822606	2.03782		0	3.03782	protein_coding
ENSG00000055211	GINM1	+	6:149887429-149912884	3.62388		0	4.62388	protein_coding
ENSG00000055332	EIF2AK2	-	2:37326352-37384208	74.053	2:37326352-37384208	3.05459	18.5106	protein_coding	TRUE	TRUE
ENSG00000055609	MLL3	-	7:151832009-152133090	110.492	7:151832009-152133090	16.2221	6.47377	protein_coding	TRUE
ENSG00000055917	PUM2	-	2:20448451-20551995	61.5841	2:20448451-20551995	12.5059	4.63383	protein_coding
ENSG00000055950	MRPL43	-	10:102729214-102747272	49.1312	10:102729214-102747272	14.3585	3.26407	protein_coding
ENSG00000056277	ZNF280C	-	X:129336684-129402873	9.2837	X:129336684-129402873	0.456995	7.05816	protein_coding
ENSG00000056487	PHF21B	-	22:45277041-45405880	5.3952		0	6.3952	protein_coding
ENSG00000056586	RC3H2	-	9:125606834-125667562	1241.44	9:125606834-125667562	31.8271	37.848	protein_coding
ENSG00000057019	DCBLD2	-	3:98514784-98620533	19.7885	3:98514784-98620533	2.92537	5.29593	protein_coding
ENSG00000057757	PITHD1	+	1:24104894-24114722	28.4371	1:24104894-24114722	1.87446	10.2409	protein_coding
ENSG00000057935	MTA3	+	2:42721708-42984087	86.4388	2:42721708-42984087	23.1835	3.61564	protein_coding	TRUE
ENSG00000058063	ATP11B	+	3:182511287-182639423	40.9958	3:182511287-182639423	4.93605	7.0747	protein_coding
ENSG00000058668	ATP2B4	+	1:203595688-203713209	12.0393	1:203595688-203713209	1.58844	5.03751	protein_coding
ENSG00000058673	ZC3H11A	+	1:203764781-203823252	244.503	1:203764781-203823252	44.9557	5.34217	protein_coding
ENSG00000058799	YIPF1	-	1:54317391-54356407	5.70608	1:54317391-54356407	1.17562	3.08238	protein_coding
ENSG00000059145	UNKL	-	16:1413205-1464752	42.4621	16:1413205-1464752	7.19306	5.30475	protein_coding
ENSG00000059378	PARP12	-	7:139723543-139763521	19.4454	7:139723543-139763521	4.06594	4.03586	protein_coding
ENSG00000059728	MXD1	+	2:70124819-70170077	22.8252	2:70124819-70170077	1.87965	8.27364	protein_coding	TRUE
ENSG00000059758	CDK17	-	12:96672038-96794338	49.6545	12:96672038-96794338	1.81343	18.0045	protein_coding
ENSG00000059769	DNAJC25	+	9:114393631-114432508	23.8651	9:114393631-114432508	2.43231	7.24442	protein_coding
ENSG00000060339	CCAR1	+	10:70480768-70552134	555.026	10:70480768-70552134	75.5058	7.26776	protein_coding
ENSG00000060642	PIGV	+	1:27113962-27124889	2.465		0	3.465	protein_coding
ENSG00000060688	SNRNP40	-	1:31732416-31769662	45.5692	1:31732416-31769662	4.42015	8.59187	protein_coding
ENSG00000060749	QSER1	+	11:32914723-33014862	82.3179	11:32914723-33014862	10.5257	7.22888	protein_coding
ENSG00000061656	SPAG4	+	20:34203813-34208971	4.47089		0	5.47089	protein_coding
ENSG00000061936	SFSWAP	+	12:132195625-132284282	57.2673	12:132195625-132284282	12.8334	4.21207	protein_coding
ENSG00000061987	MON2	+	12:62860596-62991363	54.0521	12:62860596-62991363	10.5881	4.75074	protein_coding
ENSG00000062194	GPBP1	+	5:56469774-56560505	92.677	5:56469774-56560505	23.4551	3.83057	protein_coding
ENSG00000062650	WAPAL	-	10:88195012-88281572	92.2464	10:88195012-88281572	13.624	6.37626	protein_coding
ENSG00000062716	VMP1	+	17:57784552-57919616	134.773	17:57784552-57919616	42.3226	3.134	protein_coding
ENSG00000063180	CA11	-	19:49141198-49149569	7.03684		0	8.03684	protein_coding
ENSG00000063438	AHRR	+	5:304290-438406	269.342	5:304290-438406	47.8085	5.53883	protein_coding	TRUE	TRUE
ENSG00000063978	RNF4	+	4:2463946-2627047	65.051	4:2463946-2627047	11.7213	5.19216	protein_coding
ENSG00000064012	CASP8	+	2:202098165-202152434	628.366	2:202098165-202152434	77.6233	8.00483	protein_coding	TRUE	TRUE
ENSG00000064102	ASUN	-	12:27058113-27091259	49.9543	12:27058113-27091259	4.7574	8.85023	protein_coding
ENSG00000064225	ST3GAL6	+	3:98451079-98540045	3.69458		0	4.69458	protein_coding
ENSG00000064270	ATP2C2	+	16:84402132-84497793	3.0307		0	4.0307	protein_coding
ENSG00000064313	TAF2	-	8:120743014-120845103	168.961	8:120743014-120845103	53.5397	3.11628	protein_coding
ENSG00000064419	TNPO3	-	7:128594947-128695198	14.3204	7:128594947-128695198	3.45556	3.43849	protein_coding
ENSG00000064607	SUGP2	-	19:19101696-19144832	132.875	19:19101696-19144832	18.4916	6.86834	protein_coding
ENSG00000064651	SLC12A2	+	5:127419457-127525380	10.2202		0	11.2202	protein_coding
ENSG00000064655	EYA2	+	20:45523262-45817492	14.7645		0	15.7645	protein_coding
ENSG00000064703	DDX20	+	1:112297866-112310638	49.761	1:112297866-112310638	9.16583	4.9933	protein_coding
ENSG00000064995	TAF11	-	6:34845554-34855866	7.63339		0	8.63339	protein_coding
ENSG00000065150	IPO5	+	13:98605741-98676551	197.177	13:98605741-98676551	45.9933	4.21713	protein_coding
ENSG00000065154	OAT	-	10:126085871-126107545	17.31	10:126085871-126107545	3.5107	4.05924	protein_coding
ENSG00000065243	PKN2	+	1:89149904-89301938	141.965	1:89149904-89301938	4.79523	24.6694	protein_coding
ENSG00000065325	GLP2R	+	17:9725522-9795419	6.91853	17:9725522-9795419	0.908417	4.14927	protein_coding
ENSG00000065328	MCM10	+	10:13203553-13253104	27.3093	10:13203553-13253104	1.16556	13.0725	protein_coding
ENSG00000065361	ERBB3	+	12:56473640-56497289	4.74437	12:56473640-56497289	0.328459	4.32409	protein_coding	TRUE
ENSG00000065413	ANKRD44	-	2:197831740-198175897	21.705	2:197831740-198175897	4.8237	3.89872	protein_coding	TRUE
ENSG00000065457	ADAT1	-	16:75630878-75657198	26.8212	16:75630878-75657198	3.35703	6.38536	protein_coding
ENSG00000065526	SPEN	+	1:16174358-16266955	119.473	1:16174358-16266955	30.9435	3.77144	protein_coding
ENSG00000065548	ZC3H15	+	2:187350882-187374090	157.001	2:187350882-187374090	49.0894	3.15438	protein_coding
ENSG00000065559	MAP2K4	+	17:11924140-12047147	15.8976	17:11924140-12047147	0.139791	14.8252	protein_coding	TRUE	TRUE
ENSG00000065600	TMEM206	-	1:212537272-212588243	8.36442		0	9.36442	protein_coding
ENSG00000065613	SLK	+	10:105726958-105788991	41.0495	10:105726958-105788991	6.02506	5.98564	protein_coding
ENSG00000065665	SEC61A2	+	10:12171635-12211960	20.478	10:12171635-12211960	1.89093	7.42944	protein_coding
ENSG00000065717	TLE2	-	19:2997635-3047633	6.9479		0	7.9479	protein_coding
ENSG00000065809	FAM107B	-	10:14560555-14816896	27.7935		0	28.7935	protein_coding
ENSG00000065882	TBC1D1	+	4:37892707-38140796	5.96085		0	6.96085	protein_coding
ENSG00000065883	CDK13	+	7:39989635-40136733	47.8915	7:39989635-40136733	14.4735	3.15969	protein_coding
ENSG00000065911	MTHFD2	+	2:74425688-74444692	56.6617	2:74425688-74444692	11.8196	4.49793	protein_coding
ENSG00000065923	SLC9A7	-	X:46464752-46618490	7.61655	X:46464752-46618490	0.696734	5.07832	protein_coding
ENSG00000066135	KDM4A	+	1:44115828-44171186	54.6444	1:44115828-44171186	3.72073	11.7872	protein_coding
ENSG00000066279	ASPM	-	1:197053257-197115824	70.6908	1:197053257-197115824	17.3919	3.89796	protein_coding	TRUE
ENSG00000066294	CD84	-	1:160510884-160549306	16.4758		0	17.4758	protein_coding
ENSG00000066322	ELOVL1	-	1:43829067-43833697	10.3786		0	11.3786	protein_coding
ENSG00000066379	ZNRD1	+	6:30026675-30032686	13.623	6:30026675-30032686	1.02226	7.23102	protein_coding
ENSG00000066422	ZBTB11	-	3:101367732-101396339	38.8119	3:101367732-101396339	6.52297	5.29205	protein_coding
ENSG00000066455	GOLGA5	+	14:93260575-93306308	15.0672	14:93260575-93306308	1.35291	6.82865	protein_coding	TRUE
ENSG00000066557	LRRC40	-	1:70610487-70671303	8.77381	1:70610487-70671303	0.945729	5.02321	protein_coding
ENSG00000066583	ISOC1	+	5:128430385-128449721	4.67126		0	5.67126	protein_coding
ENSG00000066629	EML1	+	14:100204029-100408397	14.9471		0	15.9471	protein_coding
ENSG00000066654	THUMPD1	-	16:20744985-20753406	61.2379	16:20744985-20753406	4.24254	11.8717	protein_coding
ENSG00000066697	MSANTD3	+	9:103189437-103213511	18.5606		0	19.5606	protein_coding
ENSG00000066739	ATG2B	-	14:96747594-96830207	17.966	14:96747594-96830207	1.94651	6.43677	protein_coding
ENSG00000066923	STAG3	+	7:99775185-99819111	15.0139	7:99775185-99819111	0.68959	9.47798	protein_coding
ENSG00000066933	MYO9A	-	15:72114631-72410918	49.5728	15:72114631-72410918	8.43665	5.35919	protein_coding
ENSG00000067066	SP100	+	2:231280656-231408805	58.0549		0	59.0549	protein_coding	TRUE	TRUE
ENSG00000067177	PHKA1	-	X:71798663-71934167	11.1098	X:71798663-71934167	2.25121	3.72471	protein_coding
ENSG00000067182	TNFRSF1A	-	12:6437922-6451280	43.8912	12:6437922-6451280	13.2061	3.15999	protein_coding	TRUE
ENSG00000067191	CACNB1	-	17:37329708-37353956	30.815	17:37329708-37353956	0.991306	15.977	protein_coding
ENSG00000067208	EVI5	-	1:92974252-93257961	79.7239	1:92974252-93257961	2.01836	26.7443	protein_coding
ENSG00000067248	DHX29	-	5:54552072-54603550	32.1756	5:54552072-54603550	2.59085	9.23893	protein_coding
ENSG00000067334	DNTTIP2	-	1:94333372-94345474	56.3415	1:94333372-94345474	7.88749	6.45193	protein_coding
ENSG00000067533	RRP15	+	1:218458628-218511325	24.7017	1:218458628-218511325	0.334097	19.2652	protein_coding
ENSG00000067798	NAV3	+	12:78224684-78606790	28.0056		0	29.0056	protein_coding
ENSG00000067829	IDH3G	-	X:153051220-153059978	203.628	X:153051220-153059978	2.38465	60.4577	protein_coding
ENSG00000067955	CBFB	+	16:67063018-67134961	40.9696	16:67063018-67134961	3.33275	9.6866	protein_coding	TRUE		TRUE
ENSG00000068078	FGFR3	+	4:1795033-1810599	5.74976		0	6.74976	protein_coding	TRUE
ENSG00000068366	ACSL4	-	X:108872578-108976632	28.5061	X:108872578-108976632	1.46734	11.9587	protein_coding
ENSG00000068400	GRIPAP1	-	X:48830133-48858675	56.9606	X:48830133-48858675	7.30852	6.97604	protein_coding
ENSG00000068489	PRR11	+	17:57232859-57282066	120.855	17:57232859-57282066	10.379	10.7088	protein_coding
ENSG00000068745	IP6K2	-	3:48725435-48777786	265.753	3:48725435-48777786	34.6082	7.49134	protein_coding
ENSG00000068793	CYFIP1	+	15:22892004-23006016	27.9688	15:22892004-23006016	7.41741	3.44153	protein_coding
ENSG00000068796	KIF2A	+	5:61601988-61833076	56.1865	5:61601988-61833076	12.921	4.10793	protein_coding
ENSG00000068878	PSME4	-	2:54091203-54197977	30.7242	2:54091203-54197977	8.61944	3.29793	protein_coding
ENSG00000068885	IFT80	-	3:159974773-160117668	93.3079	3:159974773-160117668	14.7132	6.00183	protein_coding
ENSG00000068912	ERLEC1	+	2:54014180-54045956	52.2439		0	53.2439	protein_coding
ENSG00000068971	PPP2R5B	+	11:64685024-64701947	17.4184		0	18.4184	protein_coding
ENSG00000069011	PITX1	-	5:134362614-134370503	27.3736	5:134362614-134370503	3.24121	6.68998	protein_coding	TRUE
ENSG00000069329	VPS35	-	16:46690053-46723430	50.5584	16:46690053-46723430	1.99954	17.1888	protein_coding
ENSG00000069424	KCNAB2	+	1:6051525-6161253	7.15921	1:6051525-6161253	1.38595	3.41969	protein_coding
ENSG00000069869	NEDD4	-	15:56119119-56285944	176.769	15:56119119-56285944	54.8813	3.18119	protein_coding
ENSG00000069943	PIGB	+	15:55611157-55647846	14.6201	15:55611157-55647846	4.04746	3.09465	protein_coding
ENSG00000069974	RAB27A	-	15:55495163-55611311	16.5805		0	17.5805	protein_coding
ENSG00000070010	UFD1L	-	22:19437463-19466738	57.0895	22:19437463-19466738	9.24623	5.66935	protein_coding
ENSG00000070081	NUCB2	+	11:17229699-17371521	94.7969	11:17229699-17371521	8.84976	9.72581	protein_coding
ENSG00000070269	C14orf101	+	14:56955071-57117324	14.7416		0	15.7416	protein_coding
ENSG00000070388	FGF22	+	19:639587-643703	2.61711		0	3.61711	protein_coding
ENSG00000070444	MNT	-	17:2287353-2304412	21.6883	17:2287353-2304412	4.53656	4.09791	protein_coding
ENSG00000070476	ZXDC	-	3:126156443-126194762	34.7828	3:126156443-126194762	4.03642	7.10481	protein_coding
ENSG00000070501	POLB	+	8:42195971-42229326	8.31476		0	9.31476	protein_coding
ENSG00000070540	WIPI1	-	17:66417088-66453654	2.83727		0	3.83727	protein_coding
ENSG00000070610	GBA2	-	9:35736862-35749983	65.4401	9:35736862-35749983	11.4015	5.35742	protein_coding
ENSG00000070718	AP3M2	+	8:42010463-42029191	22.8786	8:42010463-42029191	2.57729	6.67505	protein_coding	TRUE
ENSG00000070748	CHAT	+	10:50817140-50901925	2.28577		0	3.28577	protein_coding
ENSG00000070770	CSNK2A2	-	16:58191810-58231824	46.9901	16:58191810-58231824	6.18607	6.67821	protein_coding
ENSG00000070950	RAD18	-	3:8817087-9005457	95.9793	3:8817087-9005457	17.4833	5.24686	protein_coding
ENSG00000070961	ATP2B1	-	12:89981827-90103077	85.9411	12:89981827-90103077	11.2689	7.0863	protein_coding
ENSG00000071073	MGAT4A	-	2:99235568-99347589	3.79499	2:99235568-99347589	0.556386	3.08085	protein_coding
ENSG00000071243	ING3	+	7:120590802-120617270	44.2566	7:120590802-120617270	5.41523	7.05456	protein_coding	TRUE	TRUE
ENSG00000071655	MBD3	-	19:1576676-1592882	178.597	19:1576676-1592882	53.4812	3.29649	protein_coding
ENSG00000071859	FAM50A	+	X:153672472-153679002	217.294	X:153672472-153679002	31.813	6.65267	protein_coding
ENSG00000071889	FAM3A	-	X:153733349-153744566	33.3809	X:153733349-153744566	10.0484	3.11184	protein_coding
ENSG00000071967	CYBRD1	+	2:172378756-172414643	4.57933		0	5.57933	protein_coding
ENSG00000072042	RDH11	-	14:68143517-68162531	13.8926		0	14.8926	protein_coding
ENSG00000072080	SPP2	+	2:234959322-234985778	4.91619		0	5.91619	protein_coding
ENSG00000072134	EPN2	+	17:19118927-19240028	40.7189	17:19118927-19240028	8.58045	4.35459	protein_coding
ENSG00000072135	PTPN18	+	2:131113579-131132982	85.0995	2:131113579-131132982	25.4428	3.25607	protein_coding
ENSG00000072163	LIMS2	-	2:128395955-128439360	3.28418		0	4.28418	protein_coding
ENSG00000072195	SPEG	+	2:220299567-220363009	21.3606	2:220299567-220363009	0.523803	14.6742	protein_coding
ENSG00000072210	ALDH3A2	+	17:19551448-19580911	149.622	17:19551448-19580911	36.3892	4.02849	protein_coding
ENSG00000072364	AFF4	-	5:132211070-132299326	91.8075	5:132211070-132299326	23.2791	3.82253	protein_coding	TRUE		TRUE
ENSG00000072401	UBE2D1	+	10:60094734-60129403	3.60218		0	4.60218	protein_coding
ENSG00000072415	MPP5	+	14:67707825-67802536	54.7446	14:67707825-67802536	5.63583	8.40055	protein_coding
ENSG00000072422	RHOBTB1	-	10:62629195-62761198	3.0281		0	4.0281	protein_coding	TRUE
ENSG00000072501	SMC1A	-	X:53401069-53449677	970.078	X:53401069-53449677	312.779	3.09478	protein_coding
ENSG00000072571	HMMR	+	5:162887174-162918947	49.4597	5:162887174-162918947	6.39593	6.82263	protein_coding
ENSG00000072736	NFATC3	+	16:68118653-68263162	18.7999	16:68118653-68263162	4.79961	3.41401	protein_coding	TRUE
ENSG00000072786	STK10	-	5:171469076-171615390	10.8936	5:171469076-171615390	2.75664	3.16602	protein_coding
ENSG00000072818	ACAP1	+	17:7239847-7254797	13.324		0	14.324	protein_coding	TRUE
ENSG00000072849	DERL2	-	17:5374570-5390131	63.2759	17:5374570-5390131	11.283	5.23292	protein_coding
ENSG00000073009	IKBKG	+	X:153769413-153796782	27.266	X:153769413-153796782	3.72526	5.98189	protein_coding
ENSG00000073050	XRCC1	-	19:44047191-44084625	45.3898	19:44047191-44084625	14.1875	3.05447	protein_coding
ENSG00000073150	PANX2	+	22:50609159-50618723	2.18856		0	3.18856	protein_coding	TRUE	TRUE
ENSG00000073417	PDE8A	+	15:85523670-85682376	112.559	15:85523670-85682376	10.4448	9.92232	protein_coding
ENSG00000073711	PPP2R3A	+	3:135684514-135866733	11.5578	3:135684514-135866733	1.68135	4.68339	protein_coding
ENSG00000073792	IGF2BP2	-	3:185361526-185542844	52.4093	3:185361526-185542844	3.77482	11.1856	protein_coding
ENSG00000073803	MAP3K13	+	3:185000728-185206885	22.0062		0	23.0062	protein_coding
ENSG00000074201	CLNS1A	-	11:77225980-77348850	144.913	11:77225980-77348850	45.9254	3.10947	protein_coding
ENSG00000074211	PPP2R2C	-	4:6322304-6565327	2.46513		0	3.46513	protein_coding
ENSG00000074219	TEAD2	-	19:49843851-49865714	7.81577		0	8.81577	protein_coding
ENSG00000074276	CDHR2	+	5:175969511-176022975	2.8522		0	3.8522	protein_coding
ENSG00000074356	C17orf85	-	17:3714459-3749545	106.204	17:3714459-3749545	6.39068	14.5053	protein_coding
ENSG00000074527	NTN4	-	12:96051582-96184930	21.0085	12:96051582-96184930	4.72356	3.84525	protein_coding
ENSG00000074582	BCS1L	+	2:219523486-219528166	150.804	2:219523486-219528166	28.8672	5.08263	protein_coding
ENSG00000074603	DPP8	-	15:65734800-65810042	23.2382	15:65734800-65810042	5.31751	3.83667	protein_coding
ENSG00000074621	SLC24A1	+	15:65903703-65953333	4.60731	15:65903703-65953333	0.459052	3.84312	protein_coding
ENSG00000074657	ZNF532	+	18:56529831-56653712	89.742	18:56529831-56653712	27.2679	3.21007	protein_coding
ENSG00000074695	LMAN1	-	18:56995054-57027194	171.808	18:56995054-57027194	36.2644	4.63735	protein_coding
ENSG00000074855	ANO8	-	19:17434031-17445638	5.47503	19:17434031-17445638	1.15411	3.0059	protein_coding
ENSG00000074935	TUBE1	-	6:112391979-112408716	11.1722	6:112391979-112408716	1.57176	4.73302	protein_coding
ENSG00000075073	TACR2	-	10:71163658-71176623	11.2881		0	12.2881	protein_coding
ENSG00000075131	TIPIN	-	15:66628543-66679084	34.6802	15:66628543-66679084	6.08596	5.03534	protein_coding
ENSG00000075151	EIF4G3	-	1:21132971-21503377	162.148	1:21132971-21503377	29.0466	5.42983	protein_coding
ENSG00000075213	SEMA3A	-	7:83587658-84122040	2.16847		0	3.16847	protein_coding
ENSG00000075218	GTSE1	+	22:46692637-46726707	18.2082	22:46692637-46726707	1.74262	7.0036	protein_coding
ENSG00000075223	SEMA3C	-	7:80371853-80551675	123.14	7:80371853-80551675	34.8038	3.46723	protein_coding
ENSG00000075240	GRAMD4	+	22:46971908-47075688	7.5331	22:46971908-47075688	1.73262	3.12268	protein_coding
ENSG00000075275	CELSR1	-	22:46756730-46933067	4.54874	22:46756730-46933067	0.135555	4.88637	protein_coding
ENSG00000075292	ZNF638	+	2:71503690-71662199	308.498	2:71503690-71662199	57.5288	5.28796	protein_coding
ENSG00000075303	SLC25A40	-	7:87462882-87505672	61.5501	7:87462882-87505672	9.745	5.82132	protein_coding
ENSG00000075391	RASAL2	+	1:178062863-178448644	28.1674	1:178062863-178448644	3.02805	7.24107	protein_coding	TRUE
ENSG00000075407	ZNF37A	+	10:38383263-38412276	21.4915	10:38383263-38412276	1.90622	7.73909	protein_coding
ENSG00000075420	FNDC3B	+	3:171757417-172119455	119.524	3:171757417-172119455	28.2717	4.11742	protein_coding
ENSG00000075539	FRYL	-	4:48499377-48782339	23.5331	4:48499377-48782339	1.175	11.2796	protein_coding	TRUE
ENSG00000075643	MOCOS	+	18:33767481-33852120	6.47209	18:33767481-33852120	1.18895	3.41355	protein_coding
ENSG00000075651	PLD1	-	3:171318194-171528740	44.3793	3:171318194-171528740	5.49476	6.98706	protein_coding	TRUE
ENSG00000075711	DLG1	-	3:196769430-197026171	329.655	3:196769430-197026171	30.4363	10.5183	protein_coding	TRUE	TRUE
ENSG00000075856	SART3	-	12:108916356-108955176	162.989	12:108916356-108955176	37.3229	4.27914	protein_coding
ENSG00000075945	KIFAP3	-	1:169890466-170054349	55.1395	1:169890466-170054349	3.31399	13.0134	protein_coding
ENSG00000075975	MKRN2	+	3:12598512-12625212	20.0325	3:12598512-12625212	0.689559	12.4485	protein_coding
ENSG00000076003	MCM6	-	2:136597195-136633996	37.0607	2:136597195-136633996	7.16915	4.65908	protein_coding
ENSG00000076053	RBM7	+	11:114270751-114284925	4.38597		0	5.38597	protein_coding
ENSG00000076248	UNG	+	12:109535378-109548797	28.0846	12:109535378-109548797	7.08017	3.5995	protein_coding
ENSG00000076321	KLHL20	+	1:173684079-173755840	39.438		0	40.438	protein_coding
ENSG00000076356	PLXNA2	-	1:208195586-208417665	9.64057	1:208195586-208417665	0.539565	6.91141	protein_coding
ENSG00000076382	SPAG5	-	17:26904591-26926297	111.204	17:26904591-26926297	27.4952	3.93765	protein_coding
ENSG00000076555	ACACB	+	12:109554399-109706031	27.7709	12:109554399-109706031	7.7354	3.2936	protein_coding
ENSG00000076604	TRAF4	+	17:27071001-27077974	97.5264	17:27071001-27077974	10.6455	8.46047	protein_coding	TRUE
ENSG00000076650	GPATCH1	+	19:33571785-33621448	18.2091	19:33571785-33621448	1.43161	7.89975	protein_coding
ENSG00000076685	NT5C2	-	10:104845939-104953056	196.539	10:104845939-104953056	5.0872	32.4515	protein_coding
ENSG00000076944	STXBP2	+	19:7701766-7712759	21.4348	19:7701766-7712759	4.23257	4.28753	protein_coding
ENSG00000077063	CTTNBP2	-	7:117350704-117514193	74.0965	7:117350704-117514193	1.99969	25.0348	protein_coding
ENSG00000077097	TOP2B	-	3:25639474-25706398	84.1402	3:25639474-25706398	17.8394	4.51926	protein_coding	TRUE
ENSG00000077147	TM9SF3	-	10:98277865-98347209	40.6478	10:98277865-98347209	0.425986	29.2063	protein_coding
ENSG00000077254	USP33	-	1:78161671-78225537	75.7731	1:78161671-78225537	5.23509	12.3131	protein_coding
ENSG00000077327	SPAG6	+	10:22634398-22743153	4.60948		0	5.60948	protein_coding
ENSG00000077454	LRCH4	-	7:100169854-100183776	31.2544	7:100169854-100183776	8.92914	3.24846	protein_coding
ENSG00000077458	FAM76B	-	11:95502105-95523573	101.167		0	102.167	protein_coding
ENSG00000077463	SIRT6	-	19:4174105-4182601	48.8033	19:4174105-4182601	7.04531	6.19035	protein_coding
ENSG00000077514	POLD3	+	11:74204895-74380162	245.715	11:74204895-74380162	43.9661	5.48669	protein_coding
ENSG00000077684	PHF17	+	4:129730778-129796379	42.3796	4:129730778-129796379	4.07079	8.5548	protein_coding
ENSG00000077721	UBE2A	+	X:118708500-118718381	19.5793	X:118708500-118718381	2.8685	5.31971	protein_coding
ENSG00000077800	FKBP6	+	7:72742166-72772634	2.08622		0	3.08622	protein_coding
ENSG00000077809	GTF2I	+	7:74071993-74175026	261.768	7:74071993-74175026	49.1128	5.24353	protein_coding
ENSG00000078061	ARAF	+	X:47420515-47431307	65.1731	X:47420515-47431307	14.3644	4.30691	protein_coding	TRUE		TRUE
ENSG00000078070	MCCC1	-	3:182733005-182833863	83.8436	3:182733005-182833863	16.1338	4.95183	protein_coding
ENSG00000078081	LAMP3	-	3:182840000-182881627	16.5637	3:182840000-182881627	2.46515	5.06867	protein_coding
ENSG00000078124	ACER3	+	11:76571910-76737841	7.96142		0	8.96142	protein_coding
ENSG00000078140	UBE2K	+	4:39699663-39784412	88.7774	4:39699663-39784412	22.9222	3.75289	protein_coding
ENSG00000078142	PIK3C3	+	18:39535170-39667794	74.6219	18:39535170-39667794	15.949	4.46173	protein_coding
ENSG00000078177	N4BP2	+	4:40058445-40159872	7.03648	4:40058445-40159872	0.74179	4.61392	protein_coding
ENSG00000078269	SYNJ2	+	6:158402887-158520208	5.95033	6:158402887-158520208	1.14486	3.24046	protein_coding
ENSG00000078295	ADCY2	+	5:7396320-7830194	3.83926		0	4.83926	protein_coding
ENSG00000078304	PPP2R5C	+	14:102228134-102394326	46.6634	14:102228134-102394326	0.828421	26.0681	protein_coding
ENSG00000078319	PMS2P1	-	7:99918614-99939531	201.094	7:99918614-99939531	1.82618	71.5078	pseudogene
ENSG00000078403	MLLT10	+	10:21823093-22032559	93.1036	10:21823093-22032559	2.303	28.4903	protein_coding	TRUE		TRUE
ENSG00000078487	ZCWPW1	-	7:99998448-100026615	28.4408	7:99998448-100026615	8.78189	3.00973	protein_coding
ENSG00000078668	VDAC3	+	8:42249141-42263415	35.314	8:42249141-42263415	2.21362	11.3	protein_coding
ENSG00000078687	TNRC6C	+	17:76000248-76104916	4.88412		0	5.88412	protein_coding
ENSG00000078699	CBFA2T2	+	20:32077880-32237842	5.60869		0	6.60869	protein_coding
ENSG00000078747	ITCH	+	20:32951040-33099198	239.88	20:32951040-33099198	11.7115	18.9498	protein_coding
ENSG00000078804	TP53INP2	+	20:33292093-33301243	6.36578		0	7.36578	protein_coding
ENSG00000079150	FKBP7	-	2:179328390-179343327	6.45817		0	7.45817	protein_coding
ENSG00000079215	SLC1A3	+	5:36606456-36688436	6.84001	5:36606456-36688436	1.5187	3.11272	protein_coding
ENSG00000079257	LXN	-	3:158363610-158390482	20.9116	3:158363610-158390482	5.60107	3.3194	protein_coding	TRUE	TRUE
ENSG00000079263	SP140	+	2:231090444-231223762	2.68545		0	3.68545	protein_coding
ENSG00000079313	REXO1	-	19:1815247-1848452	31.3035	19:1815247-1848452	0.92572	16.7748	protein_coding
ENSG00000079335	CDC14A	+	1:100810583-100985833	4.09537		0	5.09537	protein_coding
ENSG00000079387	SENP1	-	12:48436680-48500091	112.037	12:48436680-48500091	25.9037	4.20154	protein_coding
ENSG00000079459	FDFT1	+	8:11653081-11696818	28.6065	8:11653081-11696818	5.67373	4.43627	protein_coding
ENSG00000079482	OPHN1	-	X:67262185-67653755	9.64176	X:67262185-67653755	0.204621	8.83411	protein_coding
ENSG00000079691	LRRC16A	+	6:25279305-25620758	39.2533	6:25279305-25620758	8.94826	4.04627	protein_coding
ENSG00000079819	EPB41L2	-	6:131160486-131384462	285.931	6:131160486-131384462	90.7383	3.12771	protein_coding
ENSG00000079841	RIMS1	+	6:72596405-73112845	5.38534		0	6.38534	protein_coding
ENSG00000079950	STX7	-	6:132779053-132834337	8.42906		0	9.42906	protein_coding
ENSG00000080298	RFX3	-	9:3218296-3526004	5.77232	9:3218296-3526004	0.771495	3.82294	protein_coding
ENSG00000080345	RIF1	+	2:152266396-152364527	41.3909	2:152266396-152364527	10.6005	3.65423	protein_coding
ENSG00000080371	RAB21	+	12:72148653-72184699	9.0218	12:72148653-72184699	1.2696	4.41567	protein_coding
ENSG00000080608	KIAA0020	-	9:2720468-2844241	82.0812	9:2720468-2844241	14.8614	5.23795	protein_coding
ENSG00000080644	CHRNA3	-	15:78885393-78913637	3.22258		0	4.22258	protein_coding
ENSG00000080802	CNOT4	-	7:135046546-135194875	43.9374	7:135046546-135194875	3.60367	9.76121	protein_coding
ENSG00000080815	PSEN1	+	14:73603125-73690399	20.9712		0	21.9712	protein_coding
ENSG00000080819	CPOX	-	3:98239975-98312567	19.8192		0	20.8192	protein_coding
ENSG00000080823	MOK	-	14:102690836-102771537	40.5202	14:102690836-102771537	1.81574	14.7458	protein_coding
ENSG00000080839	RBL1	-	20:35624751-35724398	41.0498		0	42.0498	protein_coding	TRUE	TRUE
ENSG00000080845	DLGAP4	+	20:34894257-35157040	15.5828	20:34894257-35157040	1.04629	8.10384	protein_coding
ENSG00000080947	CROCCP3	-	1:16793930-16825752	25.392		0	26.392	pseudogene
ENSG00000080986	NDC80	+	18:2571509-2616634	60.8013	18:2571509-2616634	1.80561	22.0278	protein_coding
ENSG00000081014	AP4E1	+	15:51200868-51298097	16.4853	15:51200868-51298097	4.72747	3.05288	protein_coding
ENSG00000081019	RSBN1	-	1:114304453-114355098	10.0036	1:114304453-114355098	1.70318	4.07061	protein_coding
ENSG00000081026	MAGI3	+	1:113933370-114228545	11.6406	1:113933370-114228545	1.62471	4.816	protein_coding
ENSG00000081087	OSTM1	-	6:108362612-108487058	3.47868		0	4.47868	protein_coding
ENSG00000081154	PCNP	+	3:101292938-101313281	218.255	3:101292938-101313281	20.4645	10.2148	protein_coding
ENSG00000081177	EXD2	+	14:69658227-69709075	16.7607		0	17.7607	protein_coding
ENSG00000081189	MEF2C	-	5:88013974-88199922	4.43791		0	5.43791	protein_coding	TRUE
ENSG00000081320	STK17B	-	2:196998289-197041227	5.39421	2:196998289-197041227	0.497705	4.26934	protein_coding
ENSG00000081692	JMJD4	-	1:227918125-227923112	20.0635	1:227918125-227923112	3.53172	4.64801	protein_coding
ENSG00000081721	DUSP12	+	1:161719547-161727028	46.9029	1:161719547-161727028	11.0028	3.99098	protein_coding
ENSG00000081913	PHLPP1	+	18:60382671-60647666	16.2088	18:60382671-60647666	1.06286	8.3422	protein_coding	TRUE	TRUE
ENSG00000082014	SMARCD3	-	7:150935849-150974982	13.8822		0	14.8822	protein_coding
ENSG00000082068	WDR70	+	5:37379313-37753537	313.514	5:37379313-37753537	43.1804	7.11886	protein_coding
ENSG00000082074	FYB	-	5:39105337-39274630	3.83804		0	4.83804	protein_coding
ENSG00000082146	STRADB	+	2:202252580-202345569	27.7904	2:202252580-202345569	4.72668	5.02742	protein_coding
ENSG00000082196	C1QTNF3	-	5:33987278-34124633	4.58944		0	5.58944	protein_coding
ENSG00000082213	C5orf22	+	5:31532372-31555165	60.4005	5:31532372-31555165	6.35154	8.35206	protein_coding
ENSG00000082269	FAM135A	+	6:71122643-71270877	29.8392	6:71122643-71270877	3.54789	6.78099	protein_coding
ENSG00000082397	EPB41L3	-	18:5392382-5630699	180.081	18:5392382-5630699	50.0005	3.55057	protein_coding	TRUE	TRUE
ENSG00000082438	COBLL1	-	2:165510133-165700189	106.367	2:165510133-165700189	12.5498	7.92388	protein_coding
ENSG00000082512	TRAF5	+	1:211499956-211548288	65.439	1:211499956-211548288	8.64687	6.8871	protein_coding
ENSG00000082515	MRPL22	+	5:154320629-154348971	4.798		0	5.798	protein_coding
ENSG00000082805	ERC1	+	12:1099674-1605090	185.097	12:1099674-1605090	41.8734	4.34062	protein_coding	TRUE
ENSG00000082898	XPO1	-	2:61704983-61765761	343.727	2:61704983-61765761	92.3294	3.69366	protein_coding
ENSG00000082996	RNF13	+	3:149530494-149679926	34.6599	3:149530494-149679926	2.66822	9.72131	protein_coding
ENSG00000083067	TRPM3	-	9:73149948-74061820	4.33257		0	5.33257	protein_coding
ENSG00000083123	BCKDHB	+	6:80816363-81055987	36.8349	6:80816363-81055987	0.777116	21.2901	protein_coding
ENSG00000083168	KAT6A	-	8:41786996-41909508	17.5694	8:41786996-41909508	1.97708	6.23745	protein_coding	TRUE		TRUE
ENSG00000083223	ZCCHC6	-	9:88902647-88969369	36.5557	9:88902647-88969369	11.0062	3.12803	protein_coding
ENSG00000083290	ULK2	-	17:19674141-19771249	42.907	17:19674141-19771249	1.52779	17.3697	protein_coding
ENSG00000083312	TNPO1	+	5:72112138-72212560	129.199	5:72112138-72212560	26.3134	4.76685	protein_coding
ENSG00000083520	DIS3	-	13:73329539-73356234	76.2872	13:73329539-73356234	18.0127	4.06503	protein_coding
ENSG00000083642	PDS5B	+	13:33160563-33352157	48.7763	13:33160563-33352157	2.7081	13.4237	protein_coding	TRUE	TRUE
ENSG00000083750	RRAGB	+	X:55744171-55785207	57.5217	X:55744171-55785207	3.28141	13.6688	protein_coding
ENSG00000083812	ZNF324	+	19:58978422-58984945	2.7486	19:58978422-58984945	0.238679	3.02629	protein_coding
ENSG00000083828	ZNF586	+	19:58280996-58331307	62.3558	19:58280996-58331307	16.1181	3.7011	protein_coding
ENSG00000083842	ZNF8	+	19:58790316-58807254	7.77577		0	8.77577	protein_coding
ENSG00000083844	ZNF264	+	19:57702867-57724724	10.4059		0	11.4059	protein_coding
ENSG00000083896	YTHDC1	-	4:69176104-69215807	333.699	4:69176104-69215807	51.9008	6.32692	protein_coding
ENSG00000083937	CHMP2B	+	3:87276420-87304698	56.9455	3:87276420-87304698	5.26948	9.24247	protein_coding
ENSG00000084090	STARD7	-	2:96850596-96874563	76.8208	2:96850596-96874563	20.8315	3.56461	protein_coding
ENSG00000084093	REST	+	4:57774074-57802010	113.955	4:57774074-57802010	6.37461	15.5879	protein_coding	TRUE
ENSG00000084112	SSH1	-	12:109176465-109251366	28.8669	12:109176465-109251366	4.47113	5.459	protein_coding
ENSG00000084207	GSTP1	+	11:67351065-67354131	15.4637		0	16.4637	protein_coding
ENSG00000084636	COL16A1	-	1:32117847-32169920	10.0326		0	11.0326	protein_coding	TRUE
ENSG00000084693	AGBL5	+	2:27265231-27293490	14.0445	2:27265231-27293490	1.98887	5.03351	protein_coding
ENSG00000085274	MYNN	+	3:169490852-169507504	27.6271	3:169490852-169507504	7.93773	3.20295	protein_coding
ENSG00000085276	MECOM	-	3:168801286-169381406	42.9201	3:168801286-169381406	11.5012	3.51327	protein_coding	TRUE		TRUE
ENSG00000085382	HACE1	-	6:105175967-105307794	21.7777	6:105175967-105307794	0.671067	13.6306	protein_coding	TRUE	TRUE
ENSG00000085415	SEH1L	+	18:12947131-12987535	41.2817	18:12947131-12987535	11.2886	3.44073	protein_coding
ENSG00000085449	WDFY1	-	2:224720432-224810104	47.825	2:224720432-224810104	6.21378	6.7683	protein_coding
ENSG00000085511	MAP3K4	+	6:161412758-161538417	43.9141	6:161412758-161538417	10.5386	3.89251	protein_coding
ENSG00000085721	RRN3	-	16:15153878-15188174	24.1457	16:15153878-15188174	2.27732	7.67264	protein_coding
ENSG00000085733	CTTN	+	11:70244509-70282690	210.573	11:70244509-70282690	62.8356	3.31434	protein_coding	TRUE
ENSG00000085760	MTIF2	-	2:55463730-55496483	84.01	2:55463730-55496483	16.0892	4.97449	protein_coding
ENSG00000085788	DDHD2	+	8:38082735-38133076	104.039	8:38082735-38133076	31.4412	3.23783	protein_coding
ENSG00000085832	EPS15	-	1:51819934-51985000	60.0319	1:51819934-51985000	14.2556	4.00062	protein_coding	TRUE		TRUE
ENSG00000085871	MGST2	+	4:140586921-140661899	8.89133		0	9.89133	protein_coding
ENSG00000085978	ATG16L1	+	2:234118696-234204320	33.786		0	34.786	protein_coding
ENSG00000085982	USP40	-	2:234384165-234475428	42.6399	2:234384165-234475428	6.08369	6.16062	protein_coding
ENSG00000085999	RAD54L	+	1:46713359-46744145	48.446	1:46713359-46744145	12.6022	3.63515	protein_coding
ENSG00000086102	NFX1	+	9:33290508-33371155	82.9587	9:33290508-33371155	16.0212	4.9326	protein_coding
ENSG00000086200	IPO11	+	5:61699798-61924409	41.6865	5:61699798-61924409	5.25317	6.82638	protein_coding
ENSG00000086300	SNX10	+	7:26331540-26413949	2.8118		0	3.8118	protein_coding
ENSG00000086475	SEPHS1	-	10:13359423-13390297	92.3801	10:13359423-13390297	20.3117	4.38164	protein_coding
ENSG00000086589	RBM22	-	5:150070355-150080669	64.7159	5:150070355-150080669	7.0314	8.18237	protein_coding
ENSG00000086598	TMED2	+	12:124069077-124083116	68.749	12:124069077-124083116	11.4636	5.59622	protein_coding
ENSG00000086666	ZFAND6	+	15:80351909-80430735	54.833	15:80351909-80430735	14.3141	3.64586	protein_coding
ENSG00000086712	TXLNG	+	X:16804549-16862642	41.7101	X:16804549-16862642	4.10065	8.37346	protein_coding
ENSG00000086717	PPEF1	+	X:18694028-18846039	13.0621		0	14.0621	protein_coding
ENSG00000086827	ZW10	-	11:113603908-113644533	23.649	11:113603908-113644533	1.63612	9.35048	protein_coding
ENSG00000087053	MTMR2	-	11:95566045-95658479	17.1831	11:95566045-95658479	3.50138	4.03945	protein_coding
ENSG00000087077	TRIP6	+	7:100464759-100471076	83.4793	7:100464759-100471076	22.4563	3.60156	protein_coding
ENSG00000087087	SRRT	+	7:100472732-100486285	211.58	7:100472732-100486285	69.4347	3.01811	protein_coding
ENSG00000087088	BAX	+	19:49458071-49465055	39.8102	19:49458071-49465055	6.182	5.68229	protein_coding	TRUE	TRUE
ENSG00000087191	PSMC5	+	17:61904511-61909379	90.725	17:61904511-61909379	29.2316	3.03408	protein_coding
ENSG00000087263	OGFOD1	+	16:56485401-56513012	69.6129	16:56485401-56513012	12.5518	5.21059	protein_coding
ENSG00000087299	L2HGDH	-	14:50704280-50779266	21.982	14:50704280-50779266	0.43435	16.0226	protein_coding
ENSG00000087301	TXNDC16	-	14:52897307-53019240	2.95687		0	3.95687	protein_coding
ENSG00000087448	KLHDC5	+	12:27932952-27955973	14.811		0	15.811	protein_coding
ENSG00000087502	ERGIC2	-	12:29490284-29534122	103.658	12:29490284-29534122	12.5768	7.70859	protein_coding
ENSG00000087842	PIR	-	X:15402920-15511687	108.848	X:15402920-15511687	22.595	4.65556	protein_coding
ENSG00000087884	AAMDC	+	11:77532154-77629478	3.72258		0	4.72258	protein_coding
ENSG00000087903	RFX2	-	19:5993174-6199583	10.17		0	11.17	protein_coding	TRUE
ENSG00000088035	ALG6	+	1:63833260-63904233	17.0882	1:63833260-63904233	2.88332	4.65792	protein_coding
ENSG00000088179	PTPN4	+	2:120517206-120741394	31.1977	2:120517206-120741394	0.288613	24.9863	protein_coding
ENSG00000088205	DDX18	+	2:118572225-118589955	57.0505	2:118572225-118589955	7.19004	7.08794	protein_coding
ENSG00000088298	EDEM2	-	20:33703159-33865928	4.42745		0	5.42745	protein_coding
ENSG00000088325	TPX2	+	20:30327073-30389608	88.1906	20:30327073-30389608	18.4587	4.58358	protein_coding
ENSG00000088356	PDRG1	-	20:30532757-30539895	2.30485		0	3.30485	protein_coding
ENSG00000088387	DOCK9	-	13:99445740-99738879	20.6069	13:99445740-99738879	2.12945	6.90438	protein_coding
ENSG00000088448	ANKRD10	-	13:111530886-111567416	169.436	13:111530886-111567416	51.6044	3.23996	protein_coding
ENSG00000088543	C3orf18	-	3:50595461-50608458	2.63009		0	3.63009	protein_coding
ENSG00000088682	COQ9	+	16:57481336-57495187	116.379	16:57481336-57495187	37.6634	3.03592	protein_coding
ENSG00000088727	KIF9	-	3:47269515-47324941	2.82857		0	3.82857	protein_coding
ENSG00000088756	ARHGAP28	+	18:6729716-6915715	11.4954	18:6729716-6915715	2.42695	3.64622	protein_coding
ENSG00000088808	PPP1R13B	-	14:104200088-104313927	38.0023	14:104200088-104313927	2.67341	10.6175	protein_coding
ENSG00000088826	SMOX	+	20:4101626-4168394	11.8466		0	12.8466	protein_coding
ENSG00000088836	SLC4A11	-	20:3208062-3219887	7.05898	20:3208062-3219887	0.721186	4.68222	protein_coding
ENSG00000088970	PLK1S1	+	20:21106623-21227260	47.8447	20:21106623-21227260	7.18078	5.97067	lincRNA	TRUE
ENSG00000089006	SNX5	-	20:17922240-17949623	165.673	20:17922240-17949623	27.9605	5.75518	protein_coding	TRUE
ENSG00000089048	ESF1	-	20:13694968-13765532	74.8056	20:13694968-13765532	6.39251	10.2544	protein_coding
ENSG00000089053	ANAPC5	-	12:121746047-121837699	127.122	12:121746047-121837699	6.03856	18.2029	protein_coding
ENSG00000089063	TMEM230	-	20:5080485-5093749	6.5125		0	7.5125	protein_coding
ENSG00000089123	TASP1	-	20:13246708-13619587	30.2792	20:13246708-13619587	9.35956	3.01936	protein_coding
ENSG00000089177	KIF16B	-	20:16252748-16554078	7.95999		0	8.95999	protein_coding
ENSG00000089195	TRMT6	-	20:5917880-5931182	20.9464		0	21.9464	protein_coding
ENSG00000089234	BRAP	-	12:112080796-112123790	5.497	12:112080796-112123790	1.02194	3.21325	protein_coding
ENSG00000089248	ERP29	+	12:112451119-112461255	16.7141	12:112451119-112461255	0.680714	10.5396	protein_coding
ENSG00000089280	FUS	+	16:31191430-31203127	1020.86	16:31191430-31203127	133.711	7.58557	protein_coding	TRUE		TRUE
ENSG00000089356	FXYD3	+	19:35606731-35615227	2.88341		0	3.88341	protein_coding
ENSG00000089682	RBM41	-	X:106307649-106362057	114.059	X:106307649-106362057	24.3138	4.54531	protein_coding
ENSG00000090054	SPTLC1	-	9:94794280-94877666	58.4899	9:94794280-94877666	1.20257	27.0093	protein_coding
ENSG00000090060	PAPOLA	+	14:96967769-97033448	126.225	14:96967769-97033448	33.4072	3.69763	protein_coding
ENSG00000090097	PCBP4	-	3:51991469-52008032	7.15388	3:51991469-52008032	0.643422	4.96153	protein_coding
ENSG00000090104	RGS1	+	1:192544856-192549161	4.94428		0	5.94428	protein_coding	TRUE
ENSG00000090238	YPEL3	-	16:30103634-30108236	2.55147		0	3.55147	protein_coding	TRUE	TRUE
ENSG00000090263	MRPS33	-	7:140705853-140715028	3.13062		0	4.13062	protein_coding
ENSG00000090447	TFAP4	-	16:4307186-4323076	18.4823	16:4307186-4323076	3.54038	4.2909	protein_coding	TRUE
ENSG00000090530	LEPREL1	-	3:189674516-189840226	22.3217	3:189674516-189840226	1.99241	7.79362	protein_coding
ENSG00000090565	RAB11FIP3	+	16:475618-573011	105.82	16:475618-573011	26.1146	3.93957	protein_coding
ENSG00000090615	GOLGA3	-	12:133345494-133405444	44.14	12:133345494-133405444	7.99598	5.0178	protein_coding
ENSG00000090674	MCOLN1	+	19:7587511-7598895	9.57373	19:7587511-7598895	0.79444	5.8925	protein_coding
ENSG00000090686	USP48	-	1:22004790-22110099	278.938	1:22004790-22110099	42.8972	6.37713	protein_coding
ENSG00000090857	PDPR	+	16:70147528-70195203	28.9641	16:70147528-70195203	5.22193	4.81589	protein_coding
ENSG00000090889	KIF4A	+	X:69509878-69640682	23.4737	X:69509878-69640682	2.59131	6.8147	protein_coding
ENSG00000090905	TNRC6A	+	16:24741015-24838953	101.792	16:24741015-24838953	21.103	4.65059	protein_coding
ENSG00000090924	PLEKHG2	+	19:39903224-39919054	68.7725	19:39903224-39919054	17.4821	3.77514	protein_coding	TRUE	TRUE
ENSG00000090975	PITPNM2	-	12:123468026-123634562	10.6359	12:123468026-123634562	0.799418	6.46648	protein_coding
ENSG00000091009	RBM27	+	5:145583112-145718814	69.1901	5:145583112-145718814	21.7587	3.0841	protein_coding
ENSG00000091073	DTX2	+	7:76090992-76135312	62.2605	7:76090992-76135312	12.9507	4.53458	protein_coding	TRUE
ENSG00000091127	PUS7	-	7:105080107-105162714	274.128	7:105080107-105162714	6.60188	36.1921	protein_coding
ENSG00000091140	DLD	+	7:107531414-107572175	38.0338	7:107531414-107572175	10.8274	3.30029	protein_coding
ENSG00000091164	TXNL1	-	18:54264438-54318831	26.3282	18:54264438-54318831	2.5937	7.60447	protein_coding
ENSG00000091428	RAPGEF4	+	2:173600001-173917621	5.96606		0	6.96606	protein_coding
ENSG00000091436	MLTK	+	2:173940162-174132738	31.8132	2:173940162-174132738	9.76759	3.0474	protein_coding
ENSG00000091490	SEL1L3	-	4:25749054-25865382	15.8647	4:25749054-25865382	1.38314	7.07667	protein_coding
ENSG00000091513	TF	+	3:133464799-133497850	2.2086		0	3.2086	protein_coding
ENSG00000091640	SPAG7	-	17:4862520-4871167	20.0245		0	21.0245	protein_coding
ENSG00000092020	PPP2R3C	-	14:35554672-35591723	9.91084		0	10.9108	protein_coding
ENSG00000092098	RNF31	+	14:24615891-24629870	35.9912	14:24615891-24629870	3.11509	8.98916	protein_coding
ENSG00000092108	SCFD1	+	14:31091317-31205018	86.1518	14:31091317-31205018	9.59223	8.2279	protein_coding
ENSG00000092140	G2E3	+	14:31028328-31089269	25.1412	14:31028328-31089269	5.33787	4.1246	protein_coding
ENSG00000092148	HECTD1	-	14:31569317-31677010	93.9277	14:31569317-31677010	23.8142	3.82554	protein_coding
ENSG00000092201	SUPT16H	-	14:21819630-21852425	90.8022	14:21819630-21852425	24.4017	3.61402	protein_coding
ENSG00000092203	TOX4	+	14:21944755-21967319	32.7654	14:21944755-21967319	5.62977	5.093	protein_coding
ENSG00000092208	GEMIN2	+	14:39583426-39606177	7.22458		0	8.22458	protein_coding
ENSG00000092330	TINF2	-	14:24708848-24711880	18.9881	14:24708848-24711880	3.98408	4.01039	protein_coding
ENSG00000092439	TRPM7	-	15:50844669-50979012	44.3465	15:50844669-50979012	4.37095	8.44292	protein_coding
ENSG00000092470	WDR76	+	15:44119160-44160617	54.4294	15:44119160-44160617	12.5779	4.08232	protein_coding
ENSG00000092529	CAPN3	+	15:42640300-42704516	4.91544		0	5.91544	protein_coding
ENSG00000092853	CLSPN	-	1:36185818-36235568	69.3048	1:36185818-36235568	17.2243	3.85775	protein_coding
ENSG00000092871	RFFL	-	17:33333008-33416338	2.78048		0	3.78048	protein_coding
ENSG00000092929	UNC13D	-	17:73823305-73840798	17.3636	17:73823305-73840798	4.04509	3.6399	protein_coding
ENSG00000092931	MFSD11	+	17:74731946-74777531	569.24	17:74731946-74777531	77.2544	7.287	protein_coding
ENSG00000092978	GPATCH2	-	1:217600333-217804424	50.6751	1:217600333-217804424	4.37091	9.62129	protein_coding
ENSG00000093167	LRRFIP2	-	3:37094116-37225180	102.52	3:37094116-37225180	9.74977	9.62997	protein_coding
ENSG00000093217	XYLB	+	3:38388250-38462839	60.9305	3:38388250-38462839	3.63294	13.3674	protein_coding
ENSG00000094631	HDAC6	+	X:48659783-48683392	73.1266	X:48659783-48683392	9.89167	6.80581	protein_coding	TRUE
ENSG00000094804	CDC6	+	17:38443884-38459171	67.7828	17:38443884-38459171	18.3421	3.55612	protein_coding	TRUE
ENSG00000094841	UPRT	+	X:74493919-74524435	7.99951		0	8.99951	protein_coding
ENSG00000094916	CBX5	-	12:54624723-54673955	52.1763	12:54624723-54673955	11.8166	4.14902	protein_coding
ENSG00000095066	HOOK2	-	19:12873816-12983554	26.1047	19:12873816-12983554	3.07546	6.65071	protein_coding
ENSG00000095209	TMEM38B	+	9:108456824-108538893	14.5602		0	15.5602	protein_coding
ENSG00000095380	NANS	+	9:100819020-100845357	34.6327	9:100819020-100845357	4.03557	7.0762	protein_coding
ENSG00000095397	DFNB31	-	9:117164359-117267730	57.9341	9:117164359-117267730	4.02789	11.7214	protein_coding
ENSG00000095485	CWF19L1	-	10:101992049-102027437	30.7127	10:101992049-102027437	7.56788	3.70135	protein_coding
ENSG00000095539	SEMA4G	+	10:102729274-102745628	4.87474		0	5.87474	protein_coding
ENSG00000095564	BTAF1	+	10:93683525-93790082	76.5585	10:93683525-93790082	7.67893	8.93641	protein_coding
ENSG00000095787	WAC	+	10:28821421-28909928	126.704	10:28821421-28909928	37.0872	3.35294	protein_coding
ENSG00000095794	CREM	+	10:35415718-35501886	12.0904		0	13.0904	protein_coding
ENSG00000095951	HIVEP1	+	6:12008994-12165232	29.9618	6:12008994-12165232	2.06265	10.1095	protein_coding	TRUE
ENSG00000096060	FKBP5	-	6:35541361-35696360	6.63639	6:35541361-35696360	1.26286	3.37466	protein_coding
ENSG00000096063	SRPK1	-	6:35800742-35889119	267.009	6:35800742-35889119	38.1481	6.84603	protein_coding
ENSG00000096654	ZNF184	-	6:27418521-27440897	4.9745		0	5.9745	protein_coding
ENSG00000096968	JAK2	+	9:4985032-5128183	24.26		0	25.26	protein_coding	TRUE		TRUE
ENSG00000099219	ERMP1	-	9:5765075-5833117	15.5824	9:5765075-5833117	3.18537	3.96199	protein_coding
ENSG00000099246	RAB18	+	10:27793196-27831143	45.3722		0	46.3722	protein_coding
ENSG00000099250	NRP1	-	10:33466419-33625190	8.47313	10:33466419-33625190	0.569412	6.0361	protein_coding
ENSG00000099256	PRTFDC1	-	10:25137553-25241533	5.25556		0	6.25556	protein_coding
ENSG00000099260	PALMD	+	1:100111498-100160097	3.33216		0	4.33216	protein_coding
ENSG00000099326	MZF1	-	19:59073297-59084942	68.2259	19:59073297-59084942	14.3631	4.50599	protein_coding
ENSG00000099365	STX1B	-	16:31000576-31021949	2.56508		0	3.56508	protein_coding
ENSG00000099622	CIRBP	+	19:1259383-1274879	533.962	19:1259383-1274879	93.6932	5.64942	protein_coding	TRUE
ENSG00000099785	MARCH2	+	19:8478153-8503901	3.87213		0	4.87213	protein_coding
ENSG00000099795	NDUFB7	-	19:14676889-14682874	12.3994		0	13.3994	protein_coding
ENSG00000099810	MTAP	+	9:21802541-21932738	43.6707	9:21802541-21932738	9.10906	4.41888	protein_coding	TRUE	TRUE
ENSG00000099814	KIAA0284	+	14:105331616-105363089	13.5103	14:105331616-105363089	2.55111	4.08613	protein_coding
ENSG00000099849	RASSF7	+	11:560403-564021	16.2227		0	17.2227	protein_coding
ENSG00000099860	GADD45B	+	19:2476119-2478257	42.5243	19:2476119-2478257	5.91548	6.29375	protein_coding
ENSG00000099889	ARVCF	-	22:19957418-20004331	2.30965		0	3.30965	protein_coding
ENSG00000099904	ZDHHC8	+	22:20116978-20135530	28.0903	22:20116978-20135530	1.76701	10.5133	protein_coding
ENSG00000099910	KLHL22	-	22:20783527-20850170	7.25461	22:20783527-20850170	1.17568	3.79404	protein_coding
ENSG00000099942	CRKL	+	22:21271713-21308037	15.6979	22:21271713-21308037	3.87333	3.42638	protein_coding	TRUE
ENSG00000099949	LZTR1	+	22:21333750-21353327	77.8079	22:21333750-21353327	21.0082	3.58084	protein_coding
ENSG00000099968	BCL2L13	+	22:18111620-18213388	12.1599		0	13.1599	protein_coding
ENSG00000099974	DDTL	+	22:24309088-24314721	2.85717		0	3.85717	protein_coding
ENSG00000099977	DDT	-	22:24313553-24322660	28.9527	22:24313553-24322660	4.24063	5.71548	protein_coding
ENSG00000099984	GSTT2	+	22:24322338-24326106	2.537		0	3.537	protein_coding
ENSG00000099992	TBC1D10A	-	22:30687978-30723035	7.734		0	8.734	protein_coding
ENSG00000099998	GGT5	-	22:24615621-24641110	5.18557		0	6.18557	protein_coding
ENSG00000100023	PPIL2	+	22:22006558-22052565	64.3626	22:22006558-22052565	3.72526	13.8326	protein_coding
ENSG00000100028	SNRPD3	+	22:24951470-25005947	15.9529	22:24951470-25005947	2.93469	4.30857	protein_coding
ENSG00000100038	TOP3B	-	22:22311396-22337213	65.5137	22:22311396-22337213	9.84318	6.13415	protein_coding
ENSG00000100053	CRYBB3	+	22:25595816-25603330	2.84778		0	3.84778	protein_coding
ENSG00000100058	CRYBB2P1	+	22:25844071-25916821	49.6449	22:25844071-25916821	3.09911	12.3551	pseudogene
ENSG00000100065	CARD10	-	22:37886399-37915549	34.2654	22:37886399-37915549	4.74937	6.13379	protein_coding
ENSG00000100068	LRP5L	-	22:25747384-25801344	8.46903		0	9.46903	protein_coding
ENSG00000100083	GGA1	+	22:38004480-38029571	36.9477	22:38004480-38029571	6.2629	5.22487	protein_coding	TRUE
ENSG00000100104	SRRD	+	22:26879842-26887899	4.30803	22:26879842-26887899	0.467315	3.61751	protein_coding
ENSG00000100105	PATZ1	-	22:31721789-31742218	4.97197	22:31721789-31742218	0.283148	4.65416	protein_coding	TRUE		TRUE
ENSG00000100124	ANKRD54	-	22:38226861-38240438	17.1843		0	18.1843	protein_coding
ENSG00000100147	CCDC134	+	22:42196682-42222303	26.6209	22:42196682-42222303	0.956767	14.1156	protein_coding
ENSG00000100150	DEPDC5	+	22:32149943-32303001	68.4128	22:32149943-32303001	14.8156	4.38888	protein_coding
ENSG00000100154	TTC28	-	22:28374003-29075853	28.7941	22:28374003-29075853	1.52629	11.7936	protein_coding
ENSG00000100156	SLC16A8	-	22:38474140-38480100	2.11363		0	3.11363	protein_coding
ENSG00000100162	CENPM	-	22:42334724-42343168	65.3408	22:42334724-42343168	7.44925	7.85168	protein_coding
ENSG00000100181	TPTEP1	+	22:17082776-17179521	8.97983	22:17082776-17179521	1.48345	4.01853	lincRNA
ENSG00000100201	DDX17	-	22:38879444-38903665	1172.22	22:38879444-38903665	247.856	4.71445	protein_coding
ENSG00000100206	DMC1	-	22:38914953-38966291	10.6178		0	11.6178	protein_coding
ENSG00000100207	TCF20	-	22:42556018-42739622	20.2209	22:42556018-42739622	5.90595	3.07284	protein_coding
ENSG00000100209	HSCB	+	22:29138018-29153503	5.63969		0	6.63969	protein_coding
ENSG00000100219	XBP1	-	22:29190542-29196585	27.5781	22:29190542-29196585	4.12501	5.5762	protein_coding
ENSG00000100221	JOSD1	-	22:39081547-39097561	22.7551	22:39081547-39097561	4.70585	4.16329	protein_coding
ENSG00000100225	FBXO7	+	22:32870662-32894818	34.1827	22:32870662-32894818	0.32713	26.5104	protein_coding
ENSG00000100246	DNAL4	-	22:39174512-39190203	6.93221		0	7.93221	protein_coding	TRUE
ENSG00000100258	LMF2	-	22:50941375-50946135	73.0245	22:50941375-50946135	15.1692	4.57812	protein_coding
ENSG00000100266	PACSIN2	-	22:43231417-43411151	49.5807	22:43231417-43411151	9.73458	4.71194	protein_coding	TRUE
ENSG00000100281	HMGXB4	+	22:35653444-35691800	93.7393	22:35653444-35691800	4.41342	17.5008	protein_coding
ENSG00000100288	CHKB	-	22:51017377-51039884	31.4634	22:51017377-51039884	0.922806	16.8833	protein_coding
ENSG00000100296	THOC5	-	22:29901867-29951205	129.894	22:29901867-29951205	23.4825	5.34643	protein_coding	TRUE	TRUE
ENSG00000100299	ARSA	-	22:51063445-51066607	15.7986		0	16.7986	protein_coding
ENSG00000100320	RBFOX2	-	22:36134782-36424473	99.6742	22:36134782-36424473	7.58206	11.7308	protein_coding
ENSG00000100330	MTMR3	+	22:30279143-30426855	45.3059	22:30279143-30426855	0.290468	35.883	protein_coding	TRUE
ENSG00000100364	KIAA0930	-	22:45588113-45636650	103.742	22:45588113-45636650	4.53693	18.917	protein_coding
ENSG00000100401	RANGAP1	-	22:41641614-41682255	107.929	22:41641614-41682255	23.7971	4.39281	protein_coding
ENSG00000100410	PHF5A	-	22:41855720-41864729	15.0859		0	16.0859	protein_coding
ENSG00000100416	TRMU	+	22:46726771-46753237	42.7962	22:46726771-46753237	2.20202	13.6777	protein_coding
ENSG00000100418	DESI1	-	22:41994031-42017100	26.2115	22:41994031-42017100	4.6048	4.85503	protein_coding
ENSG00000100426	ZBED4	+	22:50247489-50282090	2.52912	22:50247489-50282090	0.100133	3.2079	protein_coding
ENSG00000100441	KHNYN	+	14:24898491-24910540	4.81377		0	5.81377	protein_coding
ENSG00000100442	FKBP3	-	14:45584802-45604522	113.552	14:45584802-45604522	16.498	6.54658	protein_coding
ENSG00000100478	AP4S1	+	14:31494311-31562818	6.30661		0	7.30661	protein_coding
ENSG00000100479	POLE2	-	14:50110272-50155140	45.7688	14:50110272-50155140	2.9844	11.738	protein_coding
ENSG00000100483	METTL21D	-	14:50575349-50583318	14.3938		0	15.3938	protein_coding
ENSG00000100485	SOS2	-	14:50583846-50698276	16.7627		0	17.7627	protein_coding
ENSG00000100490	CDKL1	-	14:50796309-50883179	108.231		0	109.231	protein_coding
ENSG00000100523	DDHD1	-	14:53510685-53620000	14.631	14:53510685-53620000	2.2914	4.74904	protein_coding
ENSG00000100526	CDKN3	+	14:54863566-54886936	12.5561		0	13.5561	protein_coding	TRUE
ENSG00000100528	CNIH	-	14:54893653-54908149	2.49221		0	3.49221	protein_coding
ENSG00000100554	ATP6V1D	-	14:67761087-67826982	25.059	14:67761087-67826982	6.78551	3.34712	protein_coding
ENSG00000100567	PSMA3	+	14:58711548-58738730	47.198	14:58711548-58738730	5.09675	7.90552	protein_coding
ENSG00000100575	TIMM9	-	14:58875211-58894332	23.3862	14:58875211-58894332	0.586795	15.3682	protein_coding
ENSG00000100578	KIAA0586	+	14:58894102-59015216	35.6062	14:58894102-59015216	2.08896	11.8507	protein_coding
ENSG00000100592	DAAM1	+	14:59655363-59838123	60.7377	14:59655363-59838123	5.22234	9.92194	protein_coding
ENSG00000100596	SPTLC2	-	14:77972339-78083116	28.6176	14:77972339-78083116	1.71364	10.9143	protein_coding
ENSG00000100600	LGMN	-	14:93170151-93215047	15.657		0	16.657	protein_coding
ENSG00000100603	SNW1	-	14:78183941-78227550	42.5815	14:78183941-78227550	3.88704	8.91777	protein_coding
ENSG00000100612	DHRS7	-	14:60610837-60636574	11.8986		0	12.8986	protein_coding
ENSG00000100625	SIX4	-	14:61176245-61191066	4.1444		0	5.1444	protein_coding	TRUE
ENSG00000100632	ERH	-	14:69846847-69865344	57.6558	14:69846847-69865344	1.11346	27.7534	protein_coding
ENSG00000100644	HIF1A	+	14:62162230-62214976	257.536	14:62162230-62214976	38.3363	6.57245	protein_coding
ENSG00000100650	SRSF5	+	14:70193616-70238722	990.268	14:70193616-70238722	197.704	4.98867	protein_coding
ENSG00000100664	EIF5	+	14:103799880-103811362	219.357	14:103799880-103811362	50.5546	4.27425	protein_coding
ENSG00000100714	MTHFD1	+	14:64854748-64926725	151.162	14:64854748-64926725	46.1521	3.22705	protein_coding
ENSG00000100722	ZC3H14	+	14:89029252-89079853	290.056	14:89029252-89079853	77.124	3.72556	protein_coding
ENSG00000100726	TELO2	+	16:1543344-1560458	54.2307	16:1543344-1560458	13.3653	3.84473	protein_coding
ENSG00000100731	PCNX	+	14:71374121-71582099	36.8389	14:71374121-71582099	4.06225	7.47472	protein_coding
ENSG00000100784	RPS6KA5	-	14:91336798-91526980	3.38892	14:91336798-91526980	0.363451	3.21898	protein_coding
ENSG00000100796	SMEK1	-	14:91923954-91976898	77.0253	14:91923954-91976898	21.7693	3.42678	protein_coding
ENSG00000100815	TRIP11	-	14:92432334-92507241	58.1292	14:92432334-92507241	4.01296	11.7953	protein_coding	TRUE
ENSG00000100836	PABPN1	+	14:23790497-23795394	395.849	14:23790497-23795394	115.436	3.4083	protein_coding
ENSG00000100852	ARHGAP5	+	14:32545319-32628934	36.6198	14:32545319-32628934	5.20312	6.06466	protein_coding
ENSG00000100865	CINP	-	14:102808955-102829253	4.13191		0	5.13191	protein_coding
ENSG00000100890	KIAA0391	+	14:35591051-35743271	34.035		0	35.035	protein_coding
ENSG00000100906	NFKBIA	-	14:35870716-35873955	52.7856	14:35870716-35873955	2.62658	14.8309	protein_coding	TRUE
ENSG00000100908	EMC9	-	14:24608173-24610797	33.5175	14:24608173-24610797	2.44131	10.0303	protein_coding
ENSG00000100911	PSME2	-	14:24612573-24616779	142.258	14:24612573-24616779	33.9076	4.10392	protein_coding
ENSG00000100916	BRMS1L	+	14:36295523-36401531	36.2483		0	37.2483	protein_coding
ENSG00000100938	GMPR2	+	14:24701627-24708448	57.8433	14:24701627-24708448	12.7536	4.27839	protein_coding
ENSG00000100941	PNN	+	14:39644386-39652422	802.358	14:39644386-39652422	102.477	7.76364	protein_coding	TRUE	TRUE
ENSG00000100968	NFATC4	+	14:24834878-24848810	2.20935		0	3.20935	protein_coding
ENSG00000100983	GSS	-	20:33516235-33543620	46.8278	20:33516235-33543620	8.08575	5.26405	protein_coding
ENSG00000101003	GINS1	+	20:25388362-25433264	24.615		0	25.615	protein_coding
ENSG00000101004	NINL	-	20:25433340-25566153	2.6629		0	3.6629	protein_coding
ENSG00000101019	UQCC	-	20:33890368-33999944	81.3772	20:33890368-33999944	11.8789	6.39629	protein_coding
ENSG00000101040	ZMYND8	-	20:45837858-45985567	20.2164	20:45837858-45985567	5.67439	3.17878	protein_coding	TRUE
ENSG00000101079	NDRG3	-	20:35280168-35374481	28.3751	20:35280168-35374481	1.35033	12.4983	protein_coding
ENSG00000101084	C20orf24	+	20:35234136-35240960	51.7176	20:35234136-35240960	13.2644	3.69575	protein_coding
ENSG00000101104	PABPC1L	+	20:43538702-43587676	110.258	20:43538702-43587676	13.1452	7.86542	protein_coding
ENSG00000101132	PFDN4	+	20:52824385-52844591	4.3529		0	5.3529	protein_coding
ENSG00000101144	BMP7	-	20:55743803-55841685	4.90407		0	5.90407	protein_coding
ENSG00000101187	SLCO4A1	+	20:61273796-61317137	24.1393	20:61273796-61317137	4.10246	4.9269	protein_coding
ENSG00000101204	CHRNA4	-	20:61975419-62009753	3.90604		0	4.90604	protein_coding
ENSG00000101213	PTK6	-	20:62159777-62168723	5.30767		0	6.30767	protein_coding
ENSG00000101220	C20orf27	-	20:3734154-3749034	4.4123	20:3734154-3749034	0.604162	3.37391	protein_coding
ENSG00000101224	CDC25B	+	20:3767577-3786762	45.8075	20:3767577-3786762	9.23799	4.57194	protein_coding	TRUE
ENSG00000101230	ISM1	+	20:13202417-13281298	4.99398		0	5.99398	protein_coding
ENSG00000101247	NDUFAF5	+	20:13765595-13799067	72.4554	20:13765595-13799067	15.3854	4.48298	protein_coding
ENSG00000101311	FERMT1	-	20:6055491-6104191	26.2317	20:6055491-6104191	2.00998	9.04714	protein_coding
ENSG00000101333	PLCB4	+	20:9049409-9461889	36.632	20:9049409-9461889	1.48201	15.1619	protein_coding
ENSG00000101343	CRNKL1	-	20:20015011-20036690	18.2342	20:20015011-20036690	1.72987	7.04583	protein_coding
ENSG00000101350	KIF3B	+	20:30865466-30922814	11.4453	20:30865466-30922814	2.61146	3.44606	protein_coding
ENSG00000101363	MANBAL	+	20:35918040-35945663	3.62361		0	4.62361	protein_coding
ENSG00000101365	IDH3B	-	20:2639040-2644865	27.7331	20:2639040-2644865	6.46396	3.84958	protein_coding
ENSG00000101391	CDK5RAP1	-	20:31946644-31989367	34.1271	20:31946644-31989367	7.52949	4.11831	protein_coding
ENSG00000101439	CST3	-	20:23608533-23619110	4.67713		0	5.67713	protein_coding
ENSG00000101442	ACTR5	+	20:37377084-37400834	5.8235		0	6.8235	protein_coding
ENSG00000101452	DHX35	+	20:37590941-37668366	11.561	20:37590941-37668366	2.68264	3.41087	protein_coding
ENSG00000101457	DNTTIP1	+	20:44420575-44440066	14.5363	20:44420575-44440066	2.82287	4.06404	protein_coding
ENSG00000101546	RBFA	+	18:77794357-77806397	26.4971	18:77794357-77806397	7.80499	3.1229	protein_coding
ENSG00000101557	USP14	+	18:158382-214622	76.4135	18:158382-214622	16.9912	4.30285	protein_coding
ENSG00000101574	METTL4	-	18:2537523-2571508	11.3115	18:2537523-2571508	0.710372	7.19814	protein_coding
ENSG00000101654	RNMT	+	18:13726658-13764557	41.8833	18:13726658-13764557	7.02862	5.3413	protein_coding
ENSG00000101665	SMAD7	-	18:46446222-46477081	4.84956	18:46446222-46477081	0.758717	3.32604	protein_coding
ENSG00000101745	ANKRD12	+	18:9136225-9285206	65.7055	18:9136225-9285206	17.1361	3.67805	protein_coding
ENSG00000101751	POLI	+	18:51795773-51847636	32.4036	18:51795773-51847636	6.08288	4.7161	protein_coding
ENSG00000101752	MIB1	+	18:19284917-19450918	11.3935	18:19284917-19450918	1.30661	5.37304	protein_coding
ENSG00000101773	RBBP8	+	18:20378223-20606451	137.286	18:20378223-20606451	19.5583	6.72653	protein_coding	TRUE
ENSG00000101849	TBL1X	+	X:9431334-9687780	33.1034	X:9431334-9687780	5.88043	4.95658	protein_coding
ENSG00000101868	POLA1	+	X:24712035-25015103	56.7502	X:24712035-25015103	5.60433	8.74429	protein_coding
ENSG00000101882	NKAP	-	X:119059013-119077735	31.7795	X:119059013-119077735	1.84888	11.5061	protein_coding
ENSG00000101898	RP3-324O17.4	+	20:30135306-30135852	7.90483		0	8.90483	pseudogene
ENSG00000101901	ALG13	+	X:110909042-111003877	94.0131	X:110909042-111003877	20.8552	4.34739	protein_coding
ENSG00000101928	MOSPD1	-	X:134021655-134049297	7.80393		0	8.80393	protein_coding
ENSG00000101974	ATP11C	-	X:138808504-139027435	4.64812		0	5.64812	protein_coding
ENSG00000102034	ELF4	-	X:129198848-129244691	24.4106	X:129198848-129244691	4.7531	4.41685	protein_coding	TRUE		TRUE
ENSG00000102048	ASB9	-	X:15252899-15288589	6.58353		0	7.58353	protein_coding
ENSG00000102057	KCND1	-	X:48818638-48827976	9.96274	X:48818638-48827976	1.79659	3.92004	protein_coding
ENSG00000102096	PIM2	-	X:48770458-48776301	26.1455	X:48770458-48776301	4.26333	5.15748	protein_coding	TRUE		TRUE
ENSG00000102098	SCML2	-	X:18257433-18372847	11.1631	X:18257433-18372847	1.39359	5.08153	protein_coding
ENSG00000102100	SLC35A2	-	X:48760458-48769235	4.97394		0	5.97394	protein_coding
ENSG00000102103	PQBP1	+	X:48755194-48760420	396.758	X:48755194-48760420	67.4066	5.81461	protein_coding
ENSG00000102104	RS1	-	X:18658029-18690229	2.45242		0	3.45242	protein_coding
ENSG00000102125	TAZ	+	X:153639853-153650065	29.4808		0	30.4808	protein_coding	TRUE		TRUE
ENSG00000102172	SMS	+	X:21958690-22025798	124.439	X:21958690-22025798	39.9908	3.06017	protein_coding
ENSG00000102181	CD99L2	-	X:149934809-150067289	8.34841	X:149934809-150067289	1.69135	3.4735	protein_coding
ENSG00000102189	EEA1	-	12:93164412-93323107	31.0759	12:93164412-93323107	2.77041	8.50727	protein_coding
ENSG00000102287	GABRE	-	X:151121595-151143152	1988.41	X:151121595-151143152	414.488	4.78813	protein_coding
ENSG00000102309	PIN4	+	X:71401202-71522776	6.09523		0	7.09523	protein_coding
ENSG00000102313	ITIH6	-	X:54775331-54824673	10.9637		0	11.9637	protein_coding
ENSG00000102317	RBM3	+	X:48432836-48437454	724.782	X:48432836-48437454	221.361	3.26398	protein_coding
ENSG00000102362	SYTL4	-	X:99929487-99987110	9.37131		0	10.3713	protein_coding
ENSG00000102384	CENPI	+	X:100353177-100418670	54.5036	X:100353177-100418670	10.4204	4.86004	protein_coding
ENSG00000102393	GLA	-	X:100652790-100662913	82.977	X:100652790-100662913	6.40604	11.339	protein_coding
ENSG00000102471	NDFIP2	+	13:80055286-80130210	23.2759		0	24.2759	protein_coding
ENSG00000102543	CDADC1	+	13:49822046-49867618	10.2387		0	11.2387	protein_coding
ENSG00000102572	STK24	-	13:99102454-99230194	38.1628	13:99102454-99230194	5.54257	5.98584	protein_coding
ENSG00000102580	DNAJC3	+	13:96329410-96443301	21.0368		0	22.0368	protein_coding
ENSG00000102595	UGGT2	-	13:96453833-96705736	48.2514	13:96453833-96705736	6.53091	6.5399	protein_coding
ENSG00000102606	ARHGEF7	+	13:111766905-111958084	124.953	13:111766905-111958084	24.0709	5.02387	protein_coding
ENSG00000102710	FAM48A	-	13:37583448-37633850	64.7909	13:37583448-37633850	12.0952	5.02405	protein_coding
ENSG00000102743	SLC25A15	+	13:41363547-41386596	2.39738		0	3.39738	protein_coding
ENSG00000102780	DGKH	+	13:42614175-42830714	7.23007		0	8.23007	protein_coding
ENSG00000102781	KATNAL1	-	13:30776766-30881621	18.0366		0	19.0366	protein_coding
ENSG00000102805	CLN5	+	13:77564794-77576652	4.52567		0	5.52567	protein_coding
ENSG00000102871	TRADD	-	16:67188082-67194201	4.38261		0	5.38261	protein_coding
ENSG00000102897	LYRM1	+	16:20911189-20936328	7.47995		0	8.47995	protein_coding
ENSG00000102898	NUTF2	+	16:67880634-67906470	37.0768	16:67880634-67906470	10.6729	3.26198	protein_coding
ENSG00000102901	CENPT	-	16:67862059-67881714	95.6992	16:67862059-67881714	27.9006	3.34592	protein_coding
ENSG00000102908	NFAT5	+	16:69598996-69738569	77.539	16:69598996-69738569	8.61649	8.16712	protein_coding	TRUE
ENSG00000102910	LONP2	+	16:48278206-48397033	41.6573	16:48278206-48397033	7.66586	4.92245	protein_coding
ENSG00000102931	ARL2BP	+	16:57279009-57287516	6.20213		0	7.20213	protein_coding
ENSG00000103021	CCDC113	+	16:58265060-58317740	17.2259		0	18.2259	protein_coding
ENSG00000103037	SETD6	+	16:58549382-58554431	47.4945	16:58549382-58554431	8.17926	5.28305	protein_coding
ENSG00000103047	TMCO7	+	16:68877506-69119083	84.4478	16:68877506-69119083	24.9932	3.28731	protein_coding
ENSG00000103056	SMPD3	-	16:68392230-68482591	2.22438		0	3.22438	protein_coding
ENSG00000103067	ESRP2	-	16:68263013-68272005	116.639	16:68263013-68272005	4.33869	22.0352	protein_coding
ENSG00000103089	FA2H	-	16:74746852-74808729	2.74089		0	3.74089	protein_coding
ENSG00000103111	MON1B	+	16:77224731-77236302	17.2815	16:77224731-77236302	0.687377	10.8343	protein_coding
ENSG00000103152	MPG	+	16:127005-135852	9.92524		0	10.9252	protein_coding
ENSG00000103168	TAF1C	-	16:84211457-84220669	63.6266	16:84211457-84220669	3.20725	15.3608	protein_coding
ENSG00000103174	NAGPA	-	16:5074844-5084142	18.8005	16:5074844-5084142	1.76937	7.14982	protein_coding
ENSG00000103194	USP10	+	16:84733583-84813528	466.285	16:84733583-84813528	38.8876	11.715	protein_coding
ENSG00000103196	CRISPLD2	+	16:84853589-84954374	3.16384		0	4.16384	protein_coding
ENSG00000103202	NME4	+	16:446724-460367	25.6668		0	26.6668	protein_coding
ENSG00000103227	LMF1	-	16:903633-1031318	2.06316		0	3.06316	protein_coding	TRUE
ENSG00000103245	NARFL	-	16:779752-791329	10.0844	16:779752-791329	1.48203	4.46586	protein_coding
ENSG00000103248	MTHFSD	-	16:86563781-86588841	42.2903	16:86563781-86588841	4.51065	7.85575	protein_coding
ENSG00000103253	HAGHL	+	16:776935-785525	9.55015		0	10.5502	protein_coding
ENSG00000103264	FBXO31	-	16:87360592-87425748	13.8928	16:87360592-87425748	0.508237	9.87431	protein_coding	TRUE	TRUE
ENSG00000103266	STUB1	+	16:730223-732799	42.6542	16:730223-732799	8.54439	4.57381	protein_coding
ENSG00000103274	NUBP1	+	16:10837642-10863208	5.56436		0	6.56436	protein_coding
ENSG00000103310	ZP2	-	16:21208772-21225831	3.14279		0	4.14279	protein_coding
ENSG00000103343	ZNF174	+	16:3451234-3459370	11.3212	16:3451234-3459370	3.0089	3.07346	protein_coding
ENSG00000103353	UBFD1	+	16:23568391-23585710	31.3969	16:23568391-23585710	6.30003	4.43791	protein_coding
ENSG00000103365	GGA2	-	16:23474862-23533316	126.659	16:23474862-23533316	5.52714	19.5582	protein_coding
ENSG00000103423	DNAJA3	+	16:4475805-4506776	105.557	16:4475805-4506776	25.3586	4.04259	protein_coding
ENSG00000103472	RRN3P2	+	16:29086162-29128039	3.21973		0	4.21973	pseudogene
ENSG00000103479	RBL2	+	16:53467888-53525561	41.7038	16:53467888-53525561	7.51817	5.01326	protein_coding	TRUE	TRUE
ENSG00000103494	RPGRIP1L	-	16:53631594-53737850	37.1191	16:53631594-53737850	0.641596	23.2208	protein_coding
ENSG00000103496	STX4	+	16:31044209-31054296	41.3321	16:31044209-31054296	1.41645	17.5183	protein_coding	TRUE
ENSG00000103528	SYT17	+	16:19179292-19279652	6.17313		0	7.17313	protein_coding
ENSG00000103540	CCP110	+	16:19535132-19564730	56.2359	16:19535132-19564730	13.3399	3.99137	protein_coding
ENSG00000103544	C16orf62	+	16:19566561-19718115	10.4601	16:19566561-19718115	2.32579	3.44583	protein_coding
ENSG00000103642	LACTB	+	15:63413998-63434260	14.9668		0	15.9668	protein_coding	TRUE
ENSG00000103671	TRIP4	+	15:64679946-64747502	46.7826	15:64679946-64747502	9.1378	4.71331	protein_coding
ENSG00000103707	MTFMT	-	15:65294844-65321977	27.5612	15:65294844-65321977	5.06908	4.70602	protein_coding
ENSG00000103876	FAH	+	15:80444831-80479288	5.11682		0	6.11682	protein_coding
ENSG00000104043	ATP8B4	-	15:50150434-50475014	7.03857		0	8.03857	protein_coding
ENSG00000104064	GABPB1	-	15:50569388-50647605	24.7522		0	25.7522	protein_coding	TRUE
ENSG00000104093	DMXL2	-	15:51739907-51915030	71.4165	15:51739907-51915030	16.2705	4.19307	protein_coding
ENSG00000104129	DNAJC17	-	15:41060066-41099675	45.0199	15:41060066-41099675	6.54496	6.09942	protein_coding
ENSG00000104131	EIF3J	+	15:44829254-44855227	104.368	15:44829254-44855227	26.6192	3.81503	protein_coding
ENSG00000104133	SPG11	-	15:44854893-44955876	123.493	15:44854893-44955876	23.4472	5.09232	protein_coding
ENSG00000104147	OIP5	-	15:41601465-41624819	5.6375		0	6.6375	protein_coding
ENSG00000104164	BLOC1S6	+	15:45879320-45908197	75.4641	15:45879320-45908197	24.2571	3.02743	protein_coding
ENSG00000104219	ZDHHC2	+	8:17013537-17082308	4.8789		0	5.8789	protein_coding	TRUE	TRUE
ENSG00000104312	RIPK2	+	8:90769974-90803291	6.0888	8:90769974-90803291	0.992975	3.55689	protein_coding
ENSG00000104320	NBN	-	8:90945563-91015456	39.3932		0	40.3932	protein_coding	TRUE
ENSG00000104327	CALB1	-	8:91070835-91107703	7.47967		0	8.47967	protein_coding
ENSG00000104331	IMPAD1	-	8:57870491-57906403	8.38872	8:57870491-57906403	1.37354	3.95558	protein_coding
ENSG00000104356	POP1	+	8:99129524-99172062	58.1557	8:99129524-99172062	17.1813	3.25366	protein_coding
ENSG00000104365	IKBKB	+	8:42128819-42189973	18.3638	8:42128819-42189973	3.0027	4.83768	protein_coding
ENSG00000104368	PLAT	-	8:42032235-42065242	3.83405		0	4.83405	protein_coding
ENSG00000104369	JPH1	-	8:75146934-75233563	45.3846	8:75146934-75233563	7.37593	5.53784	protein_coding
ENSG00000104381	GDAP1	+	8:75233364-75401107	6.89549	8:75233364-75401107	1.31662	3.40819	protein_coding
ENSG00000104408	EIF3E	-	8:109213444-109447562	88.2476	8:109213444-109447562	28.6653	3.00848	protein_coding	TRUE
ENSG00000104427	ZC2HC1A	+	8:79578281-79629935	16.4424	8:79578281-79629935	0.941601	8.98351	protein_coding
ENSG00000104442	ARMC1	-	8:66514693-66546442	26.7067	8:66514693-66546442	1.61461	10.5969	protein_coding
ENSG00000104447	TRPS1	-	8:116420723-116821899	6.40641	8:116420723-116821899	1.13418	3.47038	protein_coding
ENSG00000104450	SPAG1	+	8:101170133-101271506	17.3939		0	18.3939	protein_coding
ENSG00000104518	GSDMD	+	8:144635376-144645232	3.27571		0	4.27571	protein_coding
ENSG00000104611	SH2D4A	+	8:19171127-19253729	140.155	8:19171127-19253729	3.69966	30.0352	protein_coding
ENSG00000104660	LEPROTL1	+	8:29952913-30034724	2.80882		0	3.80882	protein_coding
ENSG00000104691	UBXN8	+	8:30589763-30624522	54.2963	8:30589763-30624522	11.2859	4.50079	processed_transcript
ENSG00000104714	ERICH1	-	8:564745-688106	68.3563	8:564745-688106	2.61716	19.1742	protein_coding	TRUE
ENSG00000104731	KLHDC4	-	16:87730090-87799598	175.584	16:87730090-87799598	24.2625	6.98997	protein_coding
ENSG00000104812	GYS1	-	19:49471381-49496567	87.4183	19:49471381-49496567	16.1078	5.1683	protein_coding
ENSG00000104826	LHB	-	19:49519236-49520338	2.04738		0	3.04738	protein_coding
ENSG00000104835	SARS2	-	19:39405905-39421536	66.6603	19:39405905-39421536	3.56244	14.8298	protein_coding
ENSG00000104859	CLASRP	+	19:45542297-45574214	42.3478	19:45542297-45574214	10.5006	3.76918	protein_coding
ENSG00000104863	LIN7B	+	19:49617580-49621717	3.13581		0	4.13581	protein_coding
ENSG00000104885	DOT1L	+	19:2164147-2232577	71.3677	19:2164147-2232577	16.142	4.22166	protein_coding
ENSG00000104897	SF3A2	+	19:2236519-2248713	98.4827	19:2236519-2248713	27.3259	3.51208	protein_coding
ENSG00000104907	TRMT1	-	19:13215715-13228381	164.62	19:13215715-13228381	11.4272	13.3272	protein_coding
ENSG00000104938	CLEC4M	+	19:7828034-7834491	6.94388		0	7.94388	protein_coding
ENSG00000104941	RSPH6A	-	19:46298967-46318577	16.4661		0	17.4661	protein_coding
ENSG00000104957	CCDC130	+	19:13842573-13874110	51.9753	19:13842573-13874110	5.44144	8.22414	protein_coding
ENSG00000104960	PTOV1	+	19:50353991-50364001	26.1667	19:50353991-50364001	4.95315	4.56342	protein_coding
ENSG00000104973	MED25	+	19:50321538-50342073	28.1216	19:50321538-50342073	7.16152	3.56816	protein_coding
ENSG00000104980	TIMM44	-	19:7991602-8008805	69.4832	19:7991602-8008805	6.29451	9.6625	protein_coding
ENSG00000105048	TNNT1	-	19:55644161-55660722	3.5133		0	4.5133	protein_coding
ENSG00000105053	VRK3	-	19:50479723-50529203	28.4487		0	29.4487	protein_coding
ENSG00000105085	MED26	-	19:16685717-16739873	6.21085		0	7.21085	protein_coding
ENSG00000105127	AKAP8	-	19:15464195-15490612	50.1233	19:15464195-15490612	0.889358	27.0586	protein_coding
ENSG00000105186	ANKRD27	-	19:33087912-33167028	56.7172	19:33087912-33167028	3.57636	12.612	protein_coding
ENSG00000105204	DYRK1B	-	19:40315989-40324841	7.69461		0	8.69461	protein_coding	TRUE
ENSG00000105223	PLD3	+	19:40854362-40886346	213.12	19:40854362-40886346	48.5628	4.32018	protein_coding
ENSG00000105229	PIAS4	+	19:4007643-4039384	168.359	19:4007643-4039384	8.73376	17.3991	protein_coding
ENSG00000105258	POLR2I	-	19:36604611-36606248	7.08658		0	8.08658	protein_coding
ENSG00000105270	CLIP3	-	19:36505561-36524245	7.2622	19:36505561-36524245	1.1201	3.89708	protein_coding
ENSG00000105289	TJP3	+	19:3708106-3750811	7.50829		0	8.50829	protein_coding
ENSG00000105290	APLP1	+	19:36358800-36370693	6.88807		0	7.88807	protein_coding
ENSG00000105329	TGFB1	-	19:41807491-41859816	12.1078	19:41807491-41859816	1.77895	4.71682	protein_coding	TRUE	TRUE
ENSG00000105339	DENND3	+	8:142127376-142205907	50.7093	8:142127376-142205907	16.0771	3.02799	protein_coding
ENSG00000105373	GLTSCR2	+	19:48248778-48260315	35.7208	19:48248778-48260315	10.6344	3.15623	protein_coding	TRUE	TRUE
ENSG00000105401	CDC37	-	19:10501809-10530797	168	19:10501809-10530797	50.6891	3.26955	protein_coding
ENSG00000105402	NAPA	-	19:47990893-48018497	60.0407	19:47990893-48018497	11.7695	4.78019	protein_coding	TRUE
ENSG00000105426	PTPRS	-	19:5158505-5340814	31.8595	19:5158505-5340814	7.34065	3.93968	protein_coding
ENSG00000105427	CNFN	-	19:42891170-42894439	5.36719		0	6.36719	protein_coding
ENSG00000105429	MEGF8	+	19:42829760-42882921	9.31995	19:42829760-42882921	1.22848	4.63094	protein_coding
ENSG00000105443	CYTH2	+	19:48972288-48985571	147.858	19:48972288-48985571	13.3429	10.3785	protein_coding
ENSG00000105467	SYNGR4	+	19:48867651-48879633	8.04498		0	9.04498	protein_coding
ENSG00000105483	CARD8	-	19:48684026-48759203	24.8345	19:48684026-48759203	1.66305	9.70109	protein_coding	TRUE
ENSG00000105497	ZNF175	+	19:52074550-52092991	5.87158		0	6.87158	protein_coding
ENSG00000105499	PLA2G4C	-	19:48551099-48614074	14.291		0	15.291	protein_coding
ENSG00000105516	DBP	-	19:49133286-49140695	4.79526		0	5.79526	protein_coding
ENSG00000105518	TMEM205	-	19:11453451-11457194	15.5862		0	16.5862	protein_coding
ENSG00000105519	CAPS	+	19:5911717-5915886	2.23909		0	3.23909	protein_coding
ENSG00000105520	LPPR2	+	19:11466061-11476374	27.7903		0	28.7903	protein_coding
ENSG00000105523	FAM83E	-	19:49104066-49118111	3.97018		0	4.97018	protein_coding
ENSG00000105552	BCAT2	-	19:49298321-49314320	20.6371	19:49298321-49314320	3.19717	5.15516	protein_coding
ENSG00000105556	MIER2	-	19:305574-344798	16.1481	19:305574-344798	3.1539	4.12819	protein_coding
ENSG00000105607	GCDH	+	19:13001839-13025021	11.7572	19:13001839-13025021	1.12898	5.99217	protein_coding
ENSG00000105613	MAST1	+	19:12944764-12985765	8.11135		0	9.11135	protein_coding
ENSG00000105619	TFPT	-	19:54610319-54619055	5.01267	19:54610319-54619055	0.509778	3.98249	protein_coding	TRUE		TRUE
ENSG00000105650	PDE4C	-	19:18318770-18366229	5.6688		0	6.6688	protein_coding
ENSG00000105663	WBP7	+	19:36208920-36229779	15.9832	19:36208920-36229779	3.99406	3.40068	protein_coding
ENSG00000105698	USF2	+	19:35759880-35770718	60.5191	19:35759880-35770718	13.0883	4.36668	protein_coding
ENSG00000105717	PBX4	-	19:19672521-19729725	9.88952		0	10.8895	protein_coding
ENSG00000105722	ERF	-	19:42751723-42759309	34.4049	19:42751723-42759309	8.14332	3.87221	protein_coding	TRUE	TRUE
ENSG00000105723	GSK3A	-	19:42734337-42746777	10.8878	19:42734337-42746777	1.53512	4.68925	protein_coding
ENSG00000105737	GRIK5	-	19:42502472-42573650	2.65459		0	3.65459	protein_coding
ENSG00000105738	SIPA1L3	+	19:38397867-38699012	488.883	19:38397867-38699012	1.73326	179.23	protein_coding
ENSG00000105755	ETHE1	-	19:44010870-44031396	7.17467		0	8.17467	protein_coding
ENSG00000105792	C7orf63	+	7:89874487-89940377	13.3386	7:89874487-89940377	0.149573	12.473	protein_coding
ENSG00000105808	RASA4	-	7:102220092-102257204	3.76916		0	4.76916	protein_coding
ENSG00000105810	CDK6	-	7:92234234-92465908	29.1524	7:92234234-92465908	4.03046	5.99396	protein_coding	TRUE
ENSG00000105821	DNAJC2	-	7:102952920-102985320	197.67	7:102952920-102985320	7.89592	22.3327	protein_coding
ENSG00000105829	BET1	-	7:93592073-93633694	4.64232		0	5.64232	protein_coding
ENSG00000105849	TWISTNB	-	7:19735084-19748710	106.177	7:19735084-19748710	2.57372	29.9903	protein_coding
ENSG00000105855	ITGB8	+	7:20370324-20450419	6.26277	7:20370324-20450419	0.890248	3.84223	protein_coding
ENSG00000105856	HBP1	+	7:106809405-106842974	24.8006	7:106809405-106842974	6.76864	3.32112	protein_coding	TRUE	TRUE
ENSG00000105865	DUS4L	+	7:107203928-107218906	12.5274	7:107203928-107218906	2.35032	4.03764	protein_coding
ENSG00000105866	SP4	+	7:21467651-21554440	16.8569	7:21467651-21554440	0.939548	9.20673	protein_coding
ENSG00000105875	WDR91	-	7:134868589-134896316	56.5689	7:134868589-134896316	1.04585	28.1394	protein_coding
ENSG00000105926	MPP6	+	7:24612886-24729159	108.736	7:24612886-24729159	17.319	5.99028	protein_coding
ENSG00000105929	ATP6V0A4	-	7:138391039-138484305	2.60437		0	3.60437	protein_coding
ENSG00000105968	H2AFV	-	7:44866389-44887682	15.5664		0	16.5664	protein_coding
ENSG00000105983	LMBR1	-	7:156473570-156685924	62.5109	7:156473570-156685924	9.77798	5.89265	protein_coding
ENSG00000105997	HOXA3	-	7:27145815-27192200	2.68271		0	3.68271	protein_coding	TRUE
ENSG00000106003	LFNG	+	7:2552162-2568811	4.2886		0	5.2886	protein_coding	TRUE
ENSG00000106006	HOXA6	-	7:27185014-27192217	4.21979		0	5.21979	protein_coding
ENSG00000106012	IQCE	+	7:2598631-2654368	66.1199	7:2598631-2654368	16.33	3.87305	protein_coding	TRUE
ENSG00000106031	HOXA13	-	7:27233121-27239725	5.07106	7:27233121-27239725	0.727991	3.51336	protein_coding	TRUE
ENSG00000106049	HIBADH	-	7:27565060-27702614	38.2268	7:27565060-27702614	7.04017	4.87885	protein_coding
ENSG00000106052	TAX1BP1	+	7:27778949-27880938	185.397	7:27778949-27880938	29.4456	6.1223	protein_coding
ENSG00000106080	FKBP14	-	7:30050202-30066300	22.0309	7:30050202-30066300	5.78772	3.39302	protein_coding
ENSG00000106086	PLEKHA8	+	7:30067019-30170096	25.9555	7:30067019-30170096	2.67109	7.34264	protein_coding	TRUE
ENSG00000106089	STX1A	-	7:73113535-73134002	10.5515		0	11.5515	protein_coding
ENSG00000106125	FAM188B	+	7:30811032-30932002	5.69047		0	6.69047	protein_coding
ENSG00000106133	NSUN5P2	-	7:72418831-72425329	66.7076	7:72418831-72425329	19.4468	3.3114	pseudogene
ENSG00000106268	NUDT1	+	7:2281856-2290781	13.2785	7:2281856-2290781	3.32474	3.30159	protein_coding
ENSG00000106330	MOSPD3	+	7:100209724-100213007	6.53111		0	7.53111	protein_coding
ENSG00000106333	PCOLCE	+	7:100199799-100205798	14.4014		0	15.4014	protein_coding
ENSG00000106344	RBM28	-	7:127950436-127983962	133.942	7:127950436-127983962	32.3311	4.04853	protein_coding
ENSG00000106348	IMPDH1	-	7:128032330-128050306	35.3646	7:128032330-128050306	6.10253	5.11995	protein_coding
ENSG00000106351	AGFG2	+	7:100136833-100165842	20.14	7:100136833-100165842	1.10209	10.0567	protein_coding
ENSG00000106367	AP1S1	+	7:100797677-100804877	11.1241	7:100797677-100804877	2.31303	3.65952	protein_coding
ENSG00000106404	CLDN15	-	7:100875372-100882101	6.97071		0	7.97071	protein_coding
ENSG00000106415	GLCCI1	+	7:8008424-8133902	46.6194	7:8008424-8133902	10.9623	3.98079	protein_coding
ENSG00000106443	PHF14	+	7:11013498-11209250	283.225	7:11013498-11209250	33.8985	8.14433	protein_coding
ENSG00000106459	NRF1	+	7:129251554-129396922	12.7782		0	13.7782	protein_coding	TRUE
ENSG00000106462	EZH2	-	7:148504474-148581413	174.344	7:148504474-148581413	13.7279	11.9056	protein_coding	TRUE
ENSG00000106477	CEP41	-	7:130036374-130082274	8.41997		0	9.41997	protein_coding
ENSG00000106483	SFRP4	-	7:37945542-38065297	3.66994		0	4.66994	protein_coding	TRUE
ENSG00000106526	ACTR3C	-	7:149941004-150020814	13.8377		0	14.8377	protein_coding
ENSG00000106546	AHR	+	7:17338245-17385776	83.2827	7:17338245-17385776	22.3872	3.6038	protein_coding
ENSG00000106554	CHCHD3	-	7:132469628-132766848	120.546	7:132469628-132766848	36.4801	3.24295	protein_coding
ENSG00000106603	COA1	-	7:43648082-43769316	205.58	7:43648082-43769316	26.1068	7.62097	protein_coding
ENSG00000106608	URGCP	-	7:43915492-43966010	85.7872	7:43915492-43966010	27.7271	3.02109	protein_coding
ENSG00000106615	RHEB	-	7:151163097-151217206	26.3848	7:151163097-151217206	6.99432	3.42553	protein_coding
ENSG00000106617	PRKAG2	-	7:151253209-151574210	4.63857		0	5.63857	protein_coding
ENSG00000106631	MYL7	-	7:44178462-44180931	5.64652		0	6.64652	protein_coding
ENSG00000106635	BCL7B	-	7:72950685-72972332	15.4438		0	16.4438	protein_coding	TRUE
ENSG00000106686	SPATA6L	-	9:4553385-4666674	4.53563		0	5.53563	protein_coding
ENSG00000106701	FSD1L	+	9:108210076-108314714	45.3821		0	46.3821	protein_coding
ENSG00000106714	CNTNAP3	-	9:39072763-39288456	30.1735	9:39072763-39288456	8.40898	3.31316	protein_coding
ENSG00000106723	SPIN1	+	9:91003333-91093609	113.83	9:91003333-91093609	15.5516	6.9377	protein_coding
ENSG00000106733	NMRK1	-	9:77675488-77703133	4.95591		0	5.95591	protein_coding
ENSG00000106799	TGFBR1	+	9:101866319-101916474	3.40147		0	4.40147	protein_coding	TRUE
ENSG00000106829	TLE4	+	9:82186687-82341658	50.03	9:82186687-82341658	4.71589	8.92774	protein_coding
ENSG00000106868	SUSD1	-	9:114803064-114937688	4.0659		0	5.0659	protein_coding
ENSG00000106927	AMBP	-	9:116822406-116840752	2.95375		0	3.95375	protein_coding
ENSG00000106992	AK1	-	9:130628758-130640022	26.4595	9:130628758-130640022	8.08314	3.02313	protein_coding
ENSG00000107020	PLGRKT	-	9:5357972-5437878	3.33486		0	4.33486	protein_coding
ENSG00000107036	KIAA1432	+	9:5629024-5776557	42.8442	9:5629024-5776557	1.04308	21.4599	protein_coding
ENSG00000107077	KDM4C	+	9:6720862-7175648	96.7662	9:6720862-7175648	2.78487	25.8308	protein_coding	TRUE
ENSG00000107164	FUBP3	+	9:133454351-133513739	32.9431	9:133454351-133513739	6.86643	4.31493	protein_coding
ENSG00000107290	SETX	-	9:135136742-135230372	25.8646	9:135136742-135230372	5.56698	4.09086	protein_coding
ENSG00000107362	FAM108B1	-	9:74477367-74525847	3.06348		0	4.06348	protein_coding
ENSG00000107372	ZFAND5	-	9:74966340-74980163	37.5454	9:74966340-74980163	4.32165	7.24313	protein_coding
ENSG00000107443	CCNJ	+	10:97803150-97820627	4.82394		0	5.82394	protein_coding
ENSG00000107537	PHYH	-	10:13319795-13344412	10.836		0	11.836	protein_coding
ENSG00000107554	DNMBP	-	10:101635333-101769676	26.8657	10:101635333-101769676	6.93483	3.51182	protein_coding
ENSG00000107669	ATE1	-	10:123499938-123688316	67.5249	10:123499938-123688316	5.91008	9.91666	protein_coding
ENSG00000107672	NSMCE4A	-	10:123716602-123734732	57.9169	10:123716602-123734732	3.34106	13.572	protein_coding
ENSG00000107679	PLEKHA1	+	10:124134172-124191867	23.2329	10:124134172-124191867	0.120155	21.6335	protein_coding
ENSG00000107742	SPOCK2	-	10:73818792-73848790	22.4043	10:73818792-73848790	0.422042	16.4582	protein_coding
ENSG00000107745	MICU1	-	10:74127097-74385899	16.9648	10:74127097-74385899	3.95837	3.62313	protein_coding
ENSG00000107758	PPP3CB	-	10:75196185-75255782	12.8731	10:75196185-75255782	1.84363	4.87866	protein_coding
ENSG00000107771	FAM190B	+	10:86088341-86278273	27.1947		0	28.1947	protein_coding
ENSG00000107779	BMPR1A	+	10:88516395-88684945	43.2017	10:88516395-88684945	2.82288	11.5624	protein_coding	TRUE
ENSG00000107789	MINPP1	+	10:89264631-89313217	4.53962	10:89264631-89313217	0.512991	3.66137	protein_coding
ENSG00000107854	TNKS2	+	10:93558068-93625033	5.67473	10:93558068-93625033	1.10458	3.17153	protein_coding
ENSG00000107864	CPEB3	-	10:93808398-94050844	2.46061		0	3.46061	protein_coding
ENSG00000107890	ANKRD26	-	10:27280842-27389421	25.7495	10:27280842-27389421	4.11761	5.22695	protein_coding
ENSG00000107902	LHPP	+	10:126150402-126306457	14.2878	10:126150402-126306457	1.54472	6.00766	protein_coding
ENSG00000107938	C10orf137	+	10:127408083-127452712	31.2901	10:127408083-127452712	8.5038	3.3976	protein_coding	TRUE
ENSG00000107949	BCCIP	+	10:127512114-127542264	62.5117	10:127512114-127542264	3.46015	14.2398	protein_coding
ENSG00000107959	PITRM1	-	10:3179919-3215003	27.9512	10:3179919-3215003	5.40614	4.51929	protein_coding
ENSG00000107960	OBFC1	-	10:105642299-105677963	3.45687		0	4.45687	protein_coding
ENSG00000107968	MAP3K8	+	10:30722865-30750762	10.6453		0	11.6453	protein_coding	TRUE		TRUE
ENSG00000107984	DKK1	+	10:54074055-54077802	6.85645		0	7.85645	protein_coding	TRUE	TRUE
ENSG00000108055	SMC3	+	10:112327448-112364394	201.053	10:112327448-112364394	16.0561	11.8464	protein_coding
ENSG00000108064	TFAM	+	10:60144781-60158981	50.0076	10:60144781-60158981	5.99137	7.29579	protein_coding
ENSG00000108179	PPIF	+	10:81107224-81115093	15.9689	10:81107224-81115093	3.32273	3.92551	protein_coding
ENSG00000108187	PBLD	-	10:70042416-70092684	9.37168		0	10.3717	protein_coding
ENSG00000108244	KRT23	-	17:39078947-39093886	4.39999		0	5.39999	protein_coding
ENSG00000108278	ZNHIT3	+	17:34842472-34855154	4.2318		0	5.2318	protein_coding
ENSG00000108292	MLLT6	+	17:36861794-36886056	36.8399	17:36861794-36886056	2.59493	10.5259	protein_coding	TRUE		TRUE
ENSG00000108375	RNF43	-	17:56429860-56494956	5.42689	17:56429860-56494956	0.754631	3.66282	protein_coding	TRUE
ENSG00000108384	RAD51C	+	17:56769933-56811703	40.9533	17:56769933-56811703	2.02393	13.8738	protein_coding	TRUE	TRUE
ENSG00000108395	TRIM37	-	17:57059998-57184282	43.3231	17:57059998-57184282	0.151463	38.4929	protein_coding	TRUE
ENSG00000108433	GOSR2	+	17:45000482-45105003	43.6641	17:45000482-45105003	7.18496	5.45685	protein_coding
ENSG00000108443	RPS6KB1	+	17:57970446-58027925	265.954	17:57970446-58027925	3.60917	57.918	protein_coding
ENSG00000108448	TRIM16L	+	17:18601310-18639431	44.7312	17:18601310-18639431	12.2808	3.44341	protein_coding
ENSG00000108474	PIGL	+	17:16120522-16252115	134.043	17:16120522-16252115	16.4098	7.75672	protein_coding
ENSG00000108506	INTS2	-	17:59942730-60005377	19.3678	17:59942730-60005377	3.87393	4.17893	protein_coding
ENSG00000108510	MED13	-	17:60019965-60142643	94.0381	17:60019965-60142643	18.8696	4.78309	protein_coding
ENSG00000108523	RNF167	+	17:4843302-4848517	120.861	17:4843302-4848517	24.8641	4.71159	protein_coding
ENSG00000108528	SLC25A11	-	17:4840424-4843546	29.5193	17:4840424-4843546	5.1018	5.00169	protein_coding
ENSG00000108557	RAI1	+	17:17584786-17714767	28.7243	17:17584786-17714767	8.89323	3.00451	protein_coding
ENSG00000108582	CPD	+	17:28705922-28797007	27.3857	17:28705922-28797007	1.54015	11.1748	protein_coding
ENSG00000108590	MED31	-	17:6546634-6554954	8.23422		0	9.23422	protein_coding
ENSG00000108592	FTSJ3	-	17:61896792-61907372	85.1651	17:61896792-61907372	21.1288	3.8938	protein_coding
ENSG00000108604	SMARCD2	-	17:61909443-61920425	36.9632	17:61909443-61920425	8.36	4.0559	protein_coding
ENSG00000108651	UTP6	-	17:30187922-30228784	265.906	17:30187922-30228784	30.8831	8.37139	protein_coding
ENSG00000108654	DDX5	-	17:62495733-62504317	2023.46	17:62495733-62504317	649.718	3.11112	protein_coding	TRUE
ENSG00000108666	C17orf75	-	17:30651583-30677042	179.215	17:30651583-30677042	3.59713	39.2016	protein_coding
ENSG00000108733	PEX12	-	17:33901813-33905882	4.30306		0	5.30306	protein_coding
ENSG00000108773	KAT2A	-	17:40265125-40273376	103.344	17:40265125-40273376	5.58649	15.8421	protein_coding
ENSG00000108799	EZH1	-	17:40852292-40897071	78.3746	17:40852292-40897071	13.7707	5.37379	protein_coding
ENSG00000108813	DLX4	+	17:48046333-48052321	5.76867		0	6.76867	protein_coding	TRUE
ENSG00000108825	PTGES3L-AARSD1	-	17:41102542-41132545	5.55736		0	6.55736	protein_coding
ENSG00000108848	LUC7L3	+	17:48796904-48833574	23434.8	17:48796904-48833574	964.612	24.2704	protein_coding
ENSG00000108854	SMURF2	-	17:62538412-62658186	16.3813		0	17.3813	protein_coding
ENSG00000108932	SLC16A6	-	17:66263166-66287408	17.1518	17:66263166-66287408	2.88999	4.66628	protein_coding
ENSG00000108961	RANGRF	+	17:8191814-8193410	17.0556		0	18.0556	protein_coding
ENSG00000108984	MAP2K6	+	17:67410838-67539472	4.70118		0	5.70118	protein_coding
ENSG00000109046	WSB1	+	17:25621101-25640657	283.069	17:25621101-25640657	32.3241	8.52443	protein_coding
ENSG00000109066	TMEM104	+	17:72772621-72835918	2.39318		0	3.39318	protein_coding	TRUE
ENSG00000109079	TNFAIP1	+	17:26662627-26674035	83.6276	17:26662627-26674035	20.7804	3.88549	protein_coding	TRUE
ENSG00000109099	PMP22	-	17:15133094-15168643	15.6632	17:15133094-15168643	0.767974	9.42503	protein_coding
ENSG00000109111	SUPT6H	+	17:26989108-27029697	377.754	17:26989108-27029697	101.931	3.67969	protein_coding
ENSG00000109118	PHF12	-	17:27232267-27278789	114.072	17:27232267-27278789	24.7226	4.47358	protein_coding
ENSG00000109158	GABRA4	-	4:46920916-46996424	3.65664		0	4.65664	protein_coding
ENSG00000109171	SLAIN2	+	4:48343338-48428076	44.491	4:48343338-48428076	6.75987	5.86234	protein_coding
ENSG00000109184	DCUN1D4	+	4:52709165-52783003	72.25	4:52709165-52783003	10.2308	6.52224	protein_coding
ENSG00000109189	USP46	-	4:53460339-53525502	6.2641		0	7.2641	protein_coding
ENSG00000109220	CHIC2	-	4:54875955-54930857	4.13146		0	5.13146	protein_coding	TRUE
ENSG00000109320	NFKB1	+	4:103422485-103538459	35.7213	4:103422485-103538459	2.73229	9.83881	protein_coding	TRUE	TRUE
ENSG00000109381	ELF2	-	4:139949265-140098372	64.1325	4:139949265-140098372	11.3763	5.26268	protein_coding
ENSG00000109390	NDUFC1	-	4:140188033-140223705	7.10204		0	8.10204	protein_coding
ENSG00000109445	ZNF330	+	4:142142040-142155851	14.8209		0	15.8209	protein_coding
ENSG00000109475	RPL34	+	4:109541721-109551568	75.5394		0	76.5394	protein_coding
ENSG00000109519	GRPEL1	-	4:7060632-7069924	4.04696		0	5.04696	protein_coding
ENSG00000109534	GAR1	+	4:110736665-110745893	9.00243		0	10.0024	protein_coding
ENSG00000109572	CLCN3	+	4:170533783-170644824	23.0171		0	24.0171	protein_coding
ENSG00000109606	DHX15	-	4:24519063-24586173	137.969	4:24519063-24586173	20.0232	6.61027	protein_coding
ENSG00000109618	SEPSECS	-	4:25121626-25162204	10.2485	4:25121626-25162204	0.669878	6.73612	protein_coding
ENSG00000109654	TRIM2	+	4:154073493-154260472	28.4235	4:154073493-154260472	2.90823	7.5286	protein_coding
ENSG00000109670	FBXW7	-	4:153242409-153456172	19.419	4:153242409-153456172	1.20381	9.26532	protein_coding	TRUE	TRUE
ENSG00000109674	NEIL3	+	4:178230989-178284097	21.115	4:178230989-178284097	1.53767	8.71469	protein_coding
ENSG00000109680	TBC1D19	+	4:26578058-26756973	14.2416		0	15.2416	protein_coding
ENSG00000109686	SH3D19	-	4:152041430-152149182	17.2208	4:152041430-152149182	2.4849	5.2285	protein_coding
ENSG00000109738	GLRB	+	4:157997208-158093242	7.1141		0	8.1141	protein_coding
ENSG00000109756	RAPGEF2	+	4:160025329-160281321	178.428	4:160025329-160281321	53.6722	3.28189	protein_coding
ENSG00000109762	SNX25	+	4:186125390-186291339	5.84373		0	6.84373	protein_coding
ENSG00000109775	UFSP2	-	4:186320693-186347139	15.4632	4:186320693-186347139	1.06921	7.95627	protein_coding
ENSG00000109790	KLHL5	+	4:39046658-39128477	13.8743	4:39046658-39128477	2.96827	3.74831	protein_coding
ENSG00000109805	NCAPG	+	4:17812524-17846485	32.7735	4:17812524-17846485	6.30593	4.62275	protein_coding
ENSG00000109819	PPARGC1A	-	4:23756663-23905712	111.295	4:23756663-23905712	3.34606	25.8383	protein_coding
ENSG00000109881	CCDC34	-	11:27352373-27385415	31.2943	11:27352373-27385415	7.27677	3.9018	protein_coding
ENSG00000109906	ZBTB16	+	11:113930314-114121398	4.52032		0	5.52032	protein_coding	TRUE	TRUE	TRUE
ENSG00000109920	FNBP4	-	11:47738071-47788995	490.85	11:47738071-47788995	106.019	4.59591	protein_coding	TRUE
ENSG00000110031	LPXN	-	11:58294343-58345693	7.79656		0	8.79656	protein_coding
ENSG00000110042	DTX4	+	11:58938902-58976060	24.2339	11:58938902-58976060	5.18448	4.0802	protein_coding
ENSG00000110066	SUV420H1	-	11:67922329-67981295	23.0235	11:67922329-67981295	1.82351	8.50838	protein_coding
ENSG00000110074	FOXRED1	+	11:126138949-126148026	60.6066	11:126138949-126148026	19.0628	3.07069	protein_coding
ENSG00000110075	PPP6R3	+	11:68228185-68382802	246.665	11:68228185-68382802	47.8759	5.06722	protein_coding
ENSG00000110171	TRIM3	-	11:6469842-6495689	63.747	11:6469842-6495689	2.11482	20.7868	protein_coding	TRUE	TRUE
ENSG00000110172	CHORDC1	-	11:89934327-89956532	107.61	11:89934327-89956532	4.88552	18.4538	protein_coding
ENSG00000110274	CEP164	+	11:117185272-117283984	60.7201	11:117185272-117283984	12.5894	4.54178	protein_coding
ENSG00000110315	RNF141	-	11:10533224-10562777	11.5288		0	12.5288	protein_coding
ENSG00000110318	KIAA1377	+	11:101785745-101871789	84.9332	11:101785745-101871789	13.5572	5.90314	protein_coding
ENSG00000110330	BIRC2	+	11:102217941-102249401	36.2419	11:102217941-102249401	0.884543	19.7618	protein_coding	TRUE
ENSG00000110429	FBXO3	-	11:33762484-33796089	15.9544	11:33762484-33796089	2.07669	5.5106	protein_coding
ENSG00000110442	COMMD9	-	11:36295050-36310999	8.52839		0	9.52839	protein_coding
ENSG00000110455	ACCS	+	11:44087474-44105772	13.7689		0	14.7689	protein_coding	TRUE
ENSG00000110660	SLC35F2	-	11:107661716-107799019	22.9153	11:107661716-107799019	5.24858	3.82732	protein_coding
ENSG00000110696	C11orf58	+	11:16634678-16778649	94.5886	11:16634678-16778649	7.17338	11.6951	protein_coding
ENSG00000110713	NUP98	-	11:3692312-3819022	1940.02	11:3692312-3819022	453.105	4.27439	protein_coding	TRUE
ENSG00000110719	TCIRG1	+	11:67806482-67818362	40.293	11:67806482-67818362	10.4306	3.6125	protein_coding	TRUE
ENSG00000110721	CHKA	-	11:67820325-67888736	42.5244	11:67820325-67888736	10.9694	3.63631	protein_coding	TRUE
ENSG00000110723	EXPH5	-	11:108376157-108464465	7.4375	11:108376157-108464465	0.638383	5.14989	protein_coding
ENSG00000110756	HPS5	-	11:18300222-18343745	26.8012	11:18300222-18343745	5.60205	4.211	protein_coding
ENSG00000110768	GTF2H1	+	11:18343841-18388591	53.3747	11:18343841-18388591	10.903	4.56815	protein_coding	TRUE
ENSG00000110881	ASIC1	+	12:50451330-50477394	3.71548		0	4.71548	protein_coding
ENSG00000110888	CAPRIN2	-	12:30862485-30907885	45.1794	12:30862485-30907885	2.52688	13.0936	protein_coding
ENSG00000110917	MLEC	+	12:121124671-121139667	144.544	12:121124671-121139667	8.99951	14.5551	protein_coding
ENSG00000110925	CSRNP2	-	12:51454989-51477447	37.2578	12:51454989-51477447	1.1868	17.4949	protein_coding
ENSG00000110987	BCL7A	+	12:122457327-122499948	2.96878	12:122457327-122499948	0.213364	3.27089	protein_coding	TRUE
ENSG00000111011	RSRC2	-	12:122989239-123011547	310.227	12:122989239-123011547	34.3792	8.79689	protein_coding
ENSG00000111058	ACSS3	+	12:81331593-81650533	2.34123		0	3.34123	protein_coding
ENSG00000111110	PPM1H	-	12:63038366-63328817	16.5924	12:63038366-63328817	0.273744	13.8116	protein_coding
ENSG00000111142	METAP2	+	12:95867295-95909615	364.013	12:95867295-95909615	55.9371	6.41081	protein_coding	TRUE
ENSG00000111145	ELK3	+	12:96588159-96663613	4.14158		0	5.14158	protein_coding	TRUE
ENSG00000111196	MAGOHB	-	12:10758611-10766222	49.0389	12:10758611-10766222	9.67177	4.6889	protein_coding
ENSG00000111203	ITFG2	+	12:2921787-2968957	71.7062	12:2921787-2968957	15.3592	4.44436	protein_coding
ENSG00000111206	FOXM1	-	12:2966846-2986206	80.7378	12:2966846-2986206	9.44543	7.82522	protein_coding	TRUE
ENSG00000111215	PRR4	-	12:10977558-11324212	85.3822	12:10977558-11324212	8.2348	9.35399	protein_coding
ENSG00000111229	ARPC3	-	12:110872629-110888227	86.7789		0	87.7789	protein_coding
ENSG00000111247	RAD51AP1	+	12:4647949-4669214	110.908		0	111.908	protein_coding
ENSG00000111266	DUSP16	-	12:12628828-12715317	53.12	12:12628828-12715317	11.3655	4.37669	protein_coding
ENSG00000111269	CREBL2	+	12:12764760-12798042	16.5231	12:12764760-12798042	0.855923	9.44172	protein_coding	TRUE	TRUE
ENSG00000111276	CDKN1B	+	12:12867991-12875305	53.2958	12:12867991-12875305	8.05617	5.99545	protein_coding	TRUE		TRUE
ENSG00000111291	GPRC5D	-	12:13093708-13105081	4.0966		0	5.0966	protein_coding
ENSG00000111305	GSG1	-	12:13236493-13256619	7.38398		0	8.38398	protein_coding
ENSG00000111325	OGFOD2	+	12:123459126-123464590	27.0743	12:123459126-123464590	5.4668	4.3413	protein_coding
ENSG00000111358	GTF2H3	+	12:124118374-124146479	53.6631	12:124118374-124146479	9.7062	5.10574	protein_coding
ENSG00000111361	EIF2B1	-	12:124104952-124118313	106.618	12:124104952-124118313	11.7918	8.41305	protein_coding
ENSG00000111364	DDX55	+	12:124086623-124105482	316.413	12:124086623-124105482	46.1624	6.73021	protein_coding
ENSG00000111412	C12orf49	-	12:117153592-117175875	5.49037		0	6.49037	protein_coding
ENSG00000111445	RFC5	+	12:118451392-118470935	138.201	12:118451392-118470935	2.11957	44.6219	protein_coding
ENSG00000111450	STX2	-	12:131274144-131323811	80.7116	12:131274144-131323811	2.08386	26.4965	protein_coding
ENSG00000111540	RAB5B	+	12:56367696-56388490	52.3534	12:56367696-56388490	1.91916	18.277	protein_coding
ENSG00000111554	MDM1	-	12:68666222-68726161	126.283	12:68666222-68726161	13.1375	9.00322	protein_coding
ENSG00000111605	CPSF6	+	12:69633316-69668138	97.2102	12:69633316-69668138	16.6193	5.57401	protein_coding
ENSG00000111615	KRR1	-	12:75890683-75905416	117.753	12:75890683-75905416	26.267	4.35519	protein_coding
ENSG00000111641	NOP2	-	12:6666028-6677857	330.442	12:6666028-6677857	59.5288	5.47577	protein_coding
ENSG00000111644	ACRBP	-	12:6747240-6756626	2.02358		0	3.02358	protein_coding
ENSG00000111647	UHRF1BP1L	-	12:100422232-100536626	28.794	12:100422232-100536626	4.33096	5.58886	protein_coding
ENSG00000111652	COPS7A	+	12:6832906-6841041	61.6138	12:6832906-6841041	19.0471	3.12333	protein_coding
ENSG00000111664	GNB3	+	12:6949117-6956557	5.4338		0	6.4338	protein_coding
ENSG00000111666	CHPT1	+	12:102090724-102137918	10.9945	12:102090724-102137918	0.853639	6.47079	protein_coding
ENSG00000111670	GNPTAB	-	12:102139274-102224716	21.3097	12:102139274-102224716	1.72508	8.18681	protein_coding
ENSG00000111679	PTPN6	+	12:7055630-7070479	5.02955		0	6.02955	protein_coding	TRUE	TRUE
ENSG00000111696	NT5DC3	-	12:104164230-104234975	7.67467		0	8.67467	protein_coding
ENSG00000111711	GOLT1B	+	12:21654714-21671091	13.4148		0	14.4148	protein_coding
ENSG00000111725	PRKAB1	+	12:120105557-120119435	20.0454	12:120105557-120119435	4.17583	4.06609	protein_coding	TRUE
ENSG00000111726	CMAS	+	12:22199107-22218608	6.32394	12:22199107-22218608	0.74227	4.20368	protein_coding
ENSG00000111727	HCFC2	+	12:104458234-104498639	17.842		0	18.842	protein_coding
ENSG00000111752	PHC1	+	12:9066491-9094063	17.6194		0	18.6194	protein_coding
ENSG00000111788	RP11-22B23.1	+	12:9429830-9466684	62.1286	12:9429830-9466684	3.90484	12.8707	pseudogene
ENSG00000111801	BTN3A3	+	6:26440699-26453643	16.0458	6:26440699-26453643	2.99468	4.26713	protein_coding
ENSG00000111832	RWDD1	+	6:116892529-116918838	14.5673	6:116892529-116918838	2.31514	4.69582	protein_coding
ENSG00000111843	TMEM14C	+	6:10723147-10731362	34.1932		0	35.1932	protein_coding
ENSG00000111845	PAK1IP1	+	6:10694927-10710015	16.7835		0	17.7835	protein_coding
ENSG00000111846	GCNT2	+	6:10492455-10629601	15.7389	6:10492455-10629601	2.63487	4.60509	protein_coding
ENSG00000111877	MCM9	-	6:119134617-119256327	16.3897	6:119134617-119256327	0.842441	9.4384	protein_coding
ENSG00000111907	TPD52L1	+	6:125440194-125585553	11.9518		0	12.9518	protein_coding
ENSG00000112029	FBXO5	-	6:153291663-153304714	25.851	6:153291663-153304714	7.79631	3.05253	protein_coding	TRUE
ENSG00000112031	MTRF1L	-	6:153308496-153323820	8.86652	6:153308496-153323820	1.34665	4.20451	protein_coding
ENSG00000112033	PPARD	+	6:35310334-35395968	9.30991	6:35310334-35395968	1.95634	3.48739	protein_coding	TRUE
ENSG00000112039	FANCE	+	6:35420137-35434880	6.18507		0	7.18507	protein_coding	TRUE
ENSG00000112062	MAPK14	+	6:35995487-36079013	55.0506	6:35995487-36079013	7.70017	6.44247	protein_coding	TRUE
ENSG00000112078	KCTD20	+	6:36410543-36458920	20.2409	6:36410543-36458920	1.57853	8.2376	protein_coding
ENSG00000112081	SRSF3	+	6:36562144-36571209	148.112	6:36562144-36571209	31.7034	4.55953	protein_coding	TRUE
ENSG00000112110	MRPL18	+	6:160210843-160219468	13.2065		0	14.2065	protein_coding
ENSG00000112118	MCM3	-	6:52128806-52149679	273.484	6:52128806-52149679	37.0275	7.21804	protein_coding
ENSG00000112130	RNF8	+	6:37321747-37362514	86.6669	6:37321747-37362514	1.95527	29.6646	protein_coding
ENSG00000112139	MDGA1	-	6:37598454-37667082	3.18897	6:37598454-37667082	0.348041	3.10745	protein_coding
ENSG00000112146	FBXO9	+	6:52916788-52965671	161.691	6:52916788-52965671	22.6824	6.8697	protein_coding
ENSG00000112186	CAP2	+	6:17393446-17558023	19.8543		0	20.8543	protein_coding
ENSG00000112237	CCNC	-	6:99990255-100016849	21.656	6:99990255-100016849	1.59163	8.74199	protein_coding	TRUE	TRUE
ENSG00000112249	ASCC3	-	6:100956069-101329248	78.1994	6:100956069-101329248	21.6524	3.49629	protein_coding
ENSG00000112282	MED23	-	6:131895105-131949369	15.4156	6:131895105-131949369	3.4773	3.66641	protein_coding
ENSG00000112290	WASF1	-	6:110421021-110501207	18.8151	6:110421021-110501207	0.615634	12.2646	protein_coding
ENSG00000112293	GPLD1	-	6:24424792-24495433	2.10009		0	3.10009	protein_coding
ENSG00000112335	SNX3	-	6:108532425-108582464	3.33969		0	4.33969	protein_coding
ENSG00000112339	HBS1L	-	6:135281515-135424194	66.6343	6:135281515-135424194	10.9447	5.66229	protein_coding
ENSG00000112367	FIG4	+	6:110012498-110146631	3.94513		0	4.94513	protein_coding
ENSG00000112419	PHACTR2	+	6:143857981-144152322	16.8135	6:143857981-144152322	0.270982	14.0155	protein_coding
ENSG00000112473	SLC39A7	+	6:33168221-33172216	61.8088	6:33168221-33172216	18.8972	3.15667	protein_coding
ENSG00000112511	PHF1	+	6:33378175-33384230	40.5542	6:33378175-33384230	11.2676	3.38731	protein_coding
ENSG00000112541	PDE10A	-	6:165740775-166075588	6.28716	6:165740775-166075588	0.120607	6.50287	protein_coding
ENSG00000112578	BYSL	+	6:41888925-41900784	30.1714	6:41888925-41900784	1.86236	10.8901	protein_coding
ENSG00000112584	FAM120B	+	6:170599790-170716153	9.73854	6:170599790-170716153	1.68289	4.0026	protein_coding
ENSG00000112651	MRPL2	-	6:43021766-43027544	37.0651	6:43021766-43027544	8.51343	4.0012	protein_coding
ENSG00000112659	CUL9	+	6:43149912-43192325	38.1172	6:43149912-43192325	10.8139	3.31112	protein_coding
ENSG00000112679	DUSP22	+	6:292096-351355	10.9678		0	11.9678	protein_coding	TRUE	TRUE
ENSG00000112701	SENP6	+	6:76311224-76427997	197.24	6:76311224-76427997	27.2926	7.00678	protein_coding
ENSG00000112715	VEGFA	+	6:43737920-43754224	693.092	6:43737920-43754224	179.294	3.84978	protein_coding	TRUE
ENSG00000112739	PRPF4B	+	6:4021500-4065217	535.513	6:4021500-4065217	81.1377	6.53187	protein_coding	TRUE
ENSG00000112782	CLIC5	-	6:45848749-46048132	2.22768		0	3.22768	protein_coding
ENSG00000112787	FBRSL1	+	12:133066136-133161774	161.607	12:133066136-133161774	1.49358	65.2103	protein_coding
ENSG00000112812	PRSS16	+	6:27215479-27224403	2.86151		0	3.86151	protein_coding
ENSG00000112851	ERBB2IP	+	5:65222302-65378377	183.756	5:65222302-65378377	36.0622	4.98503	protein_coding
ENSG00000112877	CEP72	+	5:612386-667283	71.7649	5:612386-667283	10.9198	6.10454	protein_coding
ENSG00000112893	MAN2A1	+	5:109025066-109205326	20.6227	5:109025066-109205326	2.22878	6.69686	protein_coding
ENSG00000112983	BRD8	-	5:137475454-137514675	523.391	5:137475454-137514675	43.4241	11.8042	protein_coding
ENSG00000112992	NNT	+	5:43602794-43707507	40.498	5:43602794-43707507	4.0855	8.16006	protein_coding
ENSG00000113070	HBEGF	-	5:139712427-139726216	2.16125		0	3.16125	protein_coding
ENSG00000113108	APBB3	-	5:139937852-139973337	29.8055	5:139937852-139973337	0.987792	15.4973	protein_coding
ENSG00000113141	IK	+	5:140026642-140042064	208.514	5:140026642-140042064	60.8435	3.38781	protein_coding
ENSG00000113231	PDE8B	+	5:76506273-76725632	56.9431	5:76506273-76725632	0.428352	40.5664	protein_coding
ENSG00000113240	CLK4	-	5:178029664-178057616	55.3142	5:178029664-178057616	15.8761	3.33692	protein_coding
ENSG00000113269	RNF130	-	5:179345910-179499118	18.7486	5:179345910-179499118	3.90535	4.02593	protein_coding
ENSG00000113272	THG1L	+	5:157158204-157168456	10.4623	5:157158204-157168456	1.9202	3.92518	protein_coding
ENSG00000113282	CLINT1	-	5:157212750-157286183	98.0921	5:157212750-157286183	11.1483	8.15687	protein_coding
ENSG00000113300	CNOT6	+	5:179921411-180005405	56.5748	5:179921411-180005405	16.4477	3.29985	protein_coding
ENSG00000113318	MSH3	+	5:79950466-80172279	18.4853	5:79950466-80172279	4.81809	3.34909	protein_coding	TRUE
ENSG00000113356	POLR3G	+	5:89767564-89810370	91.5368	5:89767564-89810370	17.2054	5.08293	protein_coding
ENSG00000113360	DROSHA	-	5:31400603-31532303	424.554	5:31400603-31532303	81.5719	5.15374	protein_coding
ENSG00000113369	ARRDC3	-	5:90664540-90679176	50.5514	5:90664540-90679176	2.47258	14.8453	protein_coding
ENSG00000113384	GOLPH3	-	5:32124809-32174456	23.4811	5:32124809-32174456	3.42501	5.53244	protein_coding
ENSG00000113387	SUB1	+	5:32531738-32604185	59.433	5:32531738-32604185	0.870878	32.3019	protein_coding
ENSG00000113391	FAM172A	-	5:92953774-93447404	78.1364	5:92953774-93447404	15.4745	4.80357	protein_coding
ENSG00000113460	BRIX1	+	5:34915480-34926101	93.761	5:34915480-34926101	26.6279	3.4299	protein_coding
ENSG00000113522	RAD50	+	5:131891710-131980313	129.363	5:131891710-131980313	12.176	9.89397	protein_coding
ENSG00000113552	GNPDA1	-	5:141371313-141392606	16.8997		0	17.8997	protein_coding
ENSG00000113569	NUP155	-	5:37288238-37371283	65.4539	5:37288238-37371283	15.8556	3.94254	protein_coding
ENSG00000113575	PPP2CA	-	5:133530024-133561833	24.8068	5:133530024-133561833	4.89608	4.37694	protein_coding
ENSG00000113593	PPWD1	+	5:64859062-64883376	344.209	5:64859062-64883376	18.426	17.7705	protein_coding
ENSG00000113594	LIFR	-	5:38475064-38608456	19.8072	5:38475064-38608456	3.74626	4.38391	protein_coding	TRUE
ENSG00000113597	C5orf44	+	5:64920542-64962060	28.2896	5:64920542-64962060	0.335888	21.9252	protein_coding
ENSG00000113638	TTC33	-	5:40714576-40756077	16.3236		0	17.3236	protein_coding
ENSG00000113643	RARS	+	5:167913449-167946304	41.4127	5:167913449-167946304	6.90784	5.36337	protein_coding
ENSG00000113649	TCERG1	+	5:145826873-145891524	726.806	5:145826873-145891524	71.8656	9.98833	protein_coding
ENSG00000113712	CSNK1A1	-	5:148871759-148931007	173.156	5:148871759-148931007	38.1356	4.45007	protein_coding	TRUE
ENSG00000113716	HMGXB3	+	5:149379883-149432386	49.2159	5:149379883-149432386	7.2212	6.1081	protein_coding
ENSG00000113719	ERGIC1	+	5:172261277-172379688	82.6925	5:172261277-172379688	26.0753	3.0911	protein_coding
ENSG00000113721	PDGFRB	-	5:149493399-149535423	2.95975		0	3.95975	protein_coding	TRUE		TRUE
ENSG00000113734	BNIP1	+	5:172571444-172591390	7.26614		0	8.26614	protein_coding
ENSG00000113742	CPEB4	+	5:173315282-173388979	73.5197	5:173315282-173388979	7.58419	8.68104	protein_coding
ENSG00000113761	ZNF346	+	5:176449696-176508190	51.2746	5:176449696-176508190	10.3379	4.61061	protein_coding
ENSG00000113790	EHHADH	-	3:184908411-184999778	46.3599	3:184908411-184999778	1.06863	22.8943	protein_coding
ENSG00000113810	SMC4	+	3:160117061-160152750	1778.07	3:160117061-160152750	175.705	10.068	protein_coding
ENSG00000113838	TBCCD1	-	3:186263861-186288332	16.5268		0	17.5268	protein_coding
ENSG00000113845	TIMMDC1	+	3:119217378-119243937	120.758	3:119217378-119243937	28.6351	4.10857	protein_coding
ENSG00000113851	CRBN	-	3:3190675-3221394	41.0742	3:3190675-3221394	7.19808	5.1322	protein_coding
ENSG00000113966	ARL6	+	3:97483364-97519953	4.60723		0	5.60723	protein_coding
ENSG00000113971	NPHP3	-	3:132276985-132441303	41.0074	3:132276985-132441303	11.774	3.28851	protein_coding
ENSG00000114021	NIT2	+	3:100053544-100074449	73.9128	3:100053544-100074449	11.8932	5.81026	protein_coding	TRUE	TRUE
ENSG00000114054	PCCB	+	3:135969147-136056738	33.5651	3:135969147-136056738	0.93592	17.8546	protein_coding
ENSG00000114098	ARMC8	+	3:137906108-138017231	74.9333	3:137906108-138017231	7.17353	9.29015	protein_coding
ENSG00000114107	CEP70	-	3:138213185-138313380	29.6227	3:138213185-138313380	0.694071	18.0764	protein_coding
ENSG00000114115	RBP1	-	3:139236275-139258671	4.87877		0	5.87877	protein_coding
ENSG00000114120	SLC25A36	+	3:140660671-140698775	363.003	3:140660671-140698775	44.1625	8.05985	protein_coding
ENSG00000114209	PDCD10	-	3:167401085-167452727	82.1521	3:167401085-167452727	7.69244	9.56603	protein_coding
ENSG00000114251	WNT5A	-	3:55499742-55523973	113.946	3:55499742-55523973	25.2547	4.37811	protein_coding	TRUE	TRUE
ENSG00000114270	COL7A1	-	3:48601505-48632700	52.3038	3:48601505-48632700	2.61685	14.7376	protein_coding	TRUE
ENSG00000114316	USP4	-	3:49315263-49378145	39.6874	3:49315263-49378145	9.15615	4.00618	protein_coding	TRUE		TRUE
ENSG00000114331	ACAP2	-	3:194995464-195163807	135.057	3:194995464-195163807	28.335	4.63804	protein_coding
ENSG00000114388	NPRL2	-	3:50384760-50388522	11.7003		0	12.7003	protein_coding	TRUE	TRUE
ENSG00000114395	CYB561D2	+	3:50388125-50395891	2.91104		0	3.91104	protein_coding	TRUE	TRUE
ENSG00000114416	FXR1	+	3:180585928-180694950	231.393	3:180585928-180694950	48.1476	4.72847	protein_coding
ENSG00000114446	IFT57	-	3:107879658-107941417	32.2153	3:107879658-107941417	4.2284	6.35286	protein_coding
ENSG00000114520	SNX4	-	3:125165494-125239041	52.7643	3:125165494-125239041	4.61759	9.57071	protein_coding
ENSG00000114529	C3orf52	+	3:111805181-111849851	12.1106	3:111805181-111849851	1.46888	5.31034	protein_coding
ENSG00000114554	PLXNA1	+	3:126707436-126756235	6.88357	3:126707436-126756235	0.47707	5.3373	protein_coding
ENSG00000114626	ABTB1	+	3:127391777-127399768	2.78486		0	3.78486	protein_coding
ENSG00000114670	NEK11	+	3:130745693-131069309	24.5336		0	25.5336	protein_coding
ENSG00000114686	MRPL3	-	3:131181067-131221827	52.1425	3:131181067-131221827	3.47482	11.8759	protein_coding
ENSG00000114698	PLSCR4	-	3:145910125-145968966	12.0155		0	13.0155	protein_coding
ENSG00000114739	ACVR2B	+	3:38495341-38524948	4.74251		0	5.74251	protein_coding
ENSG00000114770	ABCC5	-	3:183637721-183735803	42.8598	3:183637721-183735803	5.66905	6.57662	protein_coding
ENSG00000114784	EIF1B	+	3:40351174-40353915	5.01285		0	6.01285	protein_coding	TRUE
ENSG00000114841	DNAH1	+	3:52350334-52434507	5.19578	3:52350334-52434507	0.976775	3.13429	protein_coding
ENSG00000114853	ZBTB47	+	3:42695175-42709072	4.08859	3:42695175-42709072	0.225262	4.15306	protein_coding
ENSG00000114854	TNNC1	-	3:52485117-52488086	6.60996	3:52485117-52488086	1.01091	3.78434	protein_coding
ENSG00000114857	NKTR	+	3:42642105-42690227	941.426	3:42642105-42690227	190.6	4.91872	protein_coding
ENSG00000114859	CLCN2	-	3:184063972-184079439	8.07506		0	9.07506	protein_coding
ENSG00000114933	INO80D	-	2:206858444-206951027	29.6464	2:206858444-206951027	6.70088	3.9796	protein_coding
ENSG00000114988	LMAN2L	-	2:97371665-97405801	13.0863		0	14.0863	protein_coding
ENSG00000114993	RTKN	-	2:74652962-74669549	10.1367	2:74652962-74669549	0.261953	8.82497	protein_coding
ENSG00000114999	TTL	+	2:113239730-113290227	25.7412	2:113239730-113290227	2.44047	7.77254	protein_coding	TRUE
ENSG00000115041	KCNIP3	+	2:95963051-96051825	10.6855		0	11.6855	protein_coding
ENSG00000115042	FAHD2A	+	2:96068468-96082364	15.2015	2:96068468-96082364	1.84899	5.68675	protein_coding
ENSG00000115053	NCL	-	2:232318241-232348352	3675.13	2:232318241-232348352	848.393	4.32795	protein_coding
ENSG00000115109	EPB41L5	+	2:120770580-120936695	35.4027	2:120770580-120936695	2.56524	10.2104	protein_coding
ENSG00000115137	DNAJC27	-	2:25166504-25194963	7.01192	2:25166504-25194963	0.433963	5.58726	protein_coding
ENSG00000115145	STAM2	-	2:152973314-153032506	39.6513	2:152973314-153032506	1.75705	14.7445	protein_coding
ENSG00000115163	CENPA	+	2:26987156-27023935	19.9263	2:26987156-27023935	0.508239	13.8747	protein_coding
ENSG00000115170	ACVR1	-	2:158592957-158732374	7.759	2:158592957-158732374	1.62052	3.34247	protein_coding
ENSG00000115257	PCSK4	-	19:1481426-1490751	3.60621		0	4.60621	protein_coding
ENSG00000115266	APC2	+	19:1446299-1473243	2.14724		0	3.14724	protein_coding	TRUE	TRUE
ENSG00000115267	IFIH1	-	2:163123588-163175213	6.57574	2:163123588-163175213	0.935762	3.91357	protein_coding
ENSG00000115274	INO80B	+	2:74682149-74688011	33.5524	2:74682149-74688011	7.56493	4.03417	protein_coding
ENSG00000115289	PCGF1	-	2:74732169-74735707	58.8528	2:74732169-74735707	3.00022	14.9624	protein_coding
ENSG00000115290	GRB14	-	2:165349321-165478358	9.74431		0	10.7443	protein_coding
ENSG00000115318	LOXL3	-	2:74759540-74782817	3.53562		0	4.53562	protein_coding	TRUE
ENSG00000115325	DOK1	+	2:74776152-74784681	9.7424		0	10.7424	protein_coding	TRUE	TRUE
ENSG00000115350	POLE4	+	2:75185618-75197255	9.63225		0	10.6323	protein_coding
ENSG00000115364	MRPL19	+	2:75873908-75917977	15.337		0	16.337	protein_coding
ENSG00000115386	REG1A	+	2:79347487-79350545	2.12415		0	3.12415	protein_coding
ENSG00000115392	FANCL	-	2:58386377-58468507	132.893	2:58386377-58468507	8.5705	13.9902	protein_coding
ENSG00000115419	GLS	+	2:191745552-191830278	87.985	2:191745552-191830278	12.1145	6.78524	protein_coding
ENSG00000115459	ELMOD3	+	2:85581516-85618875	23.567	2:85581516-85618875	1.46995	9.94636	protein_coding
ENSG00000115474	KCNJ13	-	2:233631173-233641278	3.92245	2:233631173-233641278	0.184582	4.15543	protein_coding
ENSG00000115504	EHBP1	+	2:62900985-63273622	241.264	2:62900985-63273622	19.1756	12.0078	protein_coding
ENSG00000115514	TXNDC9	-	2:99935444-99957165	19.5751		0	20.5751	protein_coding
ENSG00000115520	COQ10B	+	2:198318146-198340032	4.05134		0	5.05134	protein_coding
ENSG00000115524	SF3B1	-	2:198256697-198299815	194.827	2:198256697-198299815	54.1233	3.55253	protein_coding	TRUE
ENSG00000115539	PDCL3	+	2:101179151-101193197	4.09719		0	5.09719	protein_coding
ENSG00000115561	CHMP3	-	2:86730553-86948245	27.1268	2:86730553-86948245	4.71183	4.92431	protein_coding
ENSG00000115718	PROC	+	2:128176002-128186822	3.38432		0	4.38432	protein_coding
ENSG00000115760	BIRC6	+	2:32582095-32843966	246.679	2:32582095-32843966	67.1841	3.6325	protein_coding	TRUE
ENSG00000115761	NOL10	-	2:10710891-10830101	29.3706	2:10710891-10830101	3.27919	7.09728	protein_coding
ENSG00000115762	PLEKHB2	+	2:131862419-132111282	26.5662	2:131862419-132111282	7.0031	3.44444	protein_coding
ENSG00000115808	STRN	-	2:37070782-37193615	15.6598	2:37070782-37193615	2.92002	4.24993	protein_coding	TRUE
ENSG00000115825	PRKD3	-	2:37477644-37551951	81.1892	2:37477644-37551951	12.4144	6.12694	protein_coding
ENSG00000115827	DCAF17	+	2:172290726-172341562	83.5846		0	84.5846	protein_coding
ENSG00000115839	RAB3GAP1	+	2:135809834-135933964	11.4976	2:135809834-135933964	0.460205	8.5588	protein_coding
ENSG00000115841	FAM82A1	+	2:38150329-38294285	9.3762		0	10.3762	protein_coding
ENSG00000115875	SRSF7	-	2:38970740-38978636	311.381	2:38970740-38978636	36.5634	8.3161	protein_coding
ENSG00000115919	KYNU	+	2:143635066-143799890	200.914	2:143635066-143799890	49.4436	4.00277	protein_coding
ENSG00000115935	WIPF1	-	2:175424299-175547644	5.90682	2:175424299-175547644	1.29677	3.00719	protein_coding
ENSG00000115946	PNO1	+	2:68384975-68403370	12.9404	2:68384975-68403370	3.16874	3.34403	protein_coding
ENSG00000115947	ORC4	-	2:148691731-148779147	53.8422		0	54.8422	protein_coding
ENSG00000115963	RND3	-	2:151324708-151395525	43.1107	2:151324708-151395525	8.87598	4.46646	protein_coding	TRUE	TRUE
ENSG00000115966	ATF2	-	2:175936977-176033110	84.7289	2:175936977-176033110	0.767242	48.51	protein_coding	TRUE
ENSG00000115970	THADA	-	2:43393799-43823185	52.4643	2:43393799-43823185	14.3425	3.48472	protein_coding	TRUE
ENSG00000115977	AAK1	-	2:69688531-69901481	15.398	2:69688531-69901481	2.21519	5.10017	protein_coding
ENSG00000116001	TIA1	-	2:70436575-70475792	415.501	2:70436575-70475792	84.245	4.88593	protein_coding
ENSG00000116017	ARID3A	+	19:925780-975939	5.55352		0	6.55352	protein_coding
ENSG00000116095	PLEKHA3	+	2:179345194-179370093	17.3355		0	18.3355	protein_coding
ENSG00000116127	ALMS1	+	2:73612885-73837920	188.98	2:73612885-73837920	19.1706	9.41866	protein_coding
ENSG00000116141	MARK1	+	1:220701567-220837803	2.8722		0	3.8722	protein_coding
ENSG00000116151	MORN1	-	1:2252691-2323146	106.922	1:2252691-2323146	18.4067	5.56107	protein_coding
ENSG00000116191	RALGPS2	+	1:178694299-178889238	38.6197	1:178694299-178889238	2.58148	11.0624	protein_coding	TRUE
ENSG00000116199	FAM20B	+	1:178994938-179045697	13.9478	1:178994938-179045697	2.18789	4.68893	protein_coding
ENSG00000116205	TCEANC2	+	1:54519259-54578192	5.92139	1:54519259-54578192	1.08535	3.31905	protein_coding
ENSG00000116266	STXBP3	+	1:109289295-109352148	41.9233	1:109289295-109352148	8.40202	4.56533	protein_coding
ENSG00000116285	ERRFI1	-	1:8064463-8086368	13.7685	1:8064463-8086368	1.5727	5.74047	protein_coding	TRUE	TRUE
ENSG00000116350	SRSF4	-	1:29474254-29508499	2098.67	1:29474254-29508499	51.4966	39.9963	protein_coding
ENSG00000116353	MECR	-	1:29519384-29557454	19.1777		0	20.1777	protein_coding
ENSG00000116396	KCNC4	+	1:110753964-110825722	4.65117		0	5.65117	protein_coding
ENSG00000116455	WDR77	-	1:111982511-111991998	26.0896	1:111982511-111991998	5.96986	3.88668	protein_coding	TRUE
ENSG00000116489	CAPZA1	+	1:113161794-113214241	110.22	1:113161794-113214241	7.57421	12.9715	protein_coding
ENSG00000116497	S100PBP	+	1:33282367-33324476	115.57	1:33282367-33324476	22.3159	4.99959	protein_coding
ENSG00000116514	RNF19B	-	1:33402045-33430286	7.23169	1:33402045-33430286	1.6676	3.0858	protein_coding
ENSG00000116521	SCAMP3	-	1:155225769-155232221	79.3254	1:155225769-155232221	11.9116	6.22118	protein_coding
ENSG00000116525	TRIM62	-	1:33611002-33647660	2.19342		0	3.19342	protein_coding	TRUE
ENSG00000116560	SFPQ	-	1:35641978-35658749	881.434	1:35641978-35658749	239.693	3.66622	protein_coding	TRUE
ENSG00000116641	DOCK7	-	1:62920398-63153969	29.4577	1:62920398-63153969	1.07902	14.65	protein_coding
ENSG00000116668	SWT1	+	1:185126211-185260897	3.73991		0	4.73991	protein_coding
ENSG00000116679	IVNS1ABP	-	1:185265519-185286461	165.256	1:185265519-185286461	15.7161	9.94586	protein_coding
ENSG00000116698	SMG7	+	1:183441350-183567381	65.2213	1:183441350-183567381	13.4563	4.58079	protein_coding
ENSG00000116701	NCF2	-	1:183524697-183560011	2.29217		0	3.29217	protein_coding
ENSG00000116704	SLC35D1	-	1:67465014-67519782	5.03497		0	6.03497	protein_coding
ENSG00000116731	PRDM2	+	1:14026692-14151560	18.2119	1:14026692-14151560	1.98984	6.42573	protein_coding	TRUE	TRUE
ENSG00000116741	RGS2	+	1:192778168-192781403	41.7781	1:192778168-192781403	6.85961	5.44278	protein_coding	TRUE
ENSG00000116747	TROVE2	+	1:193028551-193060907	30.9227	1:193028551-193060907	4.51751	5.78571	protein_coding
ENSG00000116754	SRSF11	+	1:70671364-70718735	1261.94	1:70671364-70718735	110.252	11.3521	protein_coding
ENSG00000116774	OLFML3	+	1:114522062-114524876	3.51596		0	4.51596	protein_coding
ENSG00000116786	PLEKHM2	+	1:16010826-16061264	16.3962	1:16010826-16061264	2.26512	5.32789	protein_coding
ENSG00000116791	CRYZ	-	1:75171169-75199092	4.21941	1:75171169-75199092	0.376178	3.79269	protein_coding
ENSG00000116809	ZBTB17	-	1:16268363-16302627	38.6478	1:16268363-16302627	5.39682	6.19805	protein_coding
ENSG00000116815	CD58	-	1:117057156-117113661	13.1578		0	14.1578	protein_coding
ENSG00000116830	TTF2	+	1:117602924-117645492	67.3979	1:117602924-117645492	15.6233	4.11458	protein_coding
ENSG00000116833	NR5A2	+	1:199996729-200146552	8.97122		0	9.97122	protein_coding
ENSG00000116874	WARS2	-	1:119573838-119683294	10.6138		0	11.6138	protein_coding
ENSG00000116885	OSCP1	-	1:36881427-36916086	4.01363		0	5.01363	protein_coding
ENSG00000116906	GNPAT	+	1:231376952-231413719	75.2608	1:231376952-231413719	2.71247	20.5418	protein_coding
ENSG00000116957	TBCE	+	1:235530674-235612283	23.4377	1:235530674-235612283	5.1891	3.94851	protein_coding
ENSG00000116977	LGALS8	+	1:236681299-236716281	4.3213	1:236681299-236716281	0.325467	4.01466	protein_coding
ENSG00000117010	ZNF684	+	1:40997232-41013841	13.4099		0	14.4099	protein_coding
ENSG00000117013	KCNQ4	+	1:41249683-41306124	2.0544		0	3.0544	protein_coding
ENSG00000117118	SDHB	-	1:17345216-17380665	20.5844	1:17345216-17380665	1.198	9.82002	protein_coding	TRUE	TRUE
ENSG00000117139	KDM5B	-	1:202696525-202778598	31.9518	1:202696525-202778598	2.67261	8.97231	protein_coding
ENSG00000117143	UAP1	+	1:162531320-162569627	43.9719	1:162531320-162569627	3.39935	10.2224	protein_coding
ENSG00000117155	SSX2IP	-	1:85109389-85156486	69.3761	1:85109389-85156486	10.7013	6.01438	protein_coding
ENSG00000117174	ZNHIT6	-	1:86115105-86174116	19.8631	1:86115105-86174116	3.12829	5.05369	protein_coding
ENSG00000117222	RBBP5	-	1:205055269-205091143	23.578	1:205055269-205091143	3.34509	5.6565	protein_coding	TRUE
ENSG00000117262	GPR89A	-	1:145764410-145827103	44.6855	1:145764410-145827103	10.1926	4.08176	protein_coding
ENSG00000117266	CDK18	+	1:205473722-205501921	35.2887	1:205473722-205501921	3.48539	8.09042	protein_coding	TRUE
ENSG00000117280	RAB7L1	-	1:205737113-205744588	15.5747	1:205737113-205744588	2.19064	5.19479	protein_coding
ENSG00000117289	TXNIP	+	1:145438468-145442635	90.9113	1:145438468-145442635	20.0044	4.37581	protein_coding	TRUE	TRUE
ENSG00000117335	CD46	+	1:207925401-207968858	454.32	1:207925401-207968858	70.7819	6.3431	protein_coding	TRUE
ENSG00000117360	PRPF3	+	1:150293924-150325671	330.704	1:150293924-150325671	100.539	3.26676	protein_coding
ENSG00000117425	PTCH2	-	1:45285515-45308735	4.71462		0	5.71462	protein_coding	TRUE	TRUE
ENSG00000117448	AKR1A1	+	1:46016214-46035721	30.7182	1:46016214-46035721	8.82163	3.22942	protein_coding
ENSG00000117475	BLZF1	+	1:169337207-169365778	59.3218		0	60.3218	protein_coding
ENSG00000117480	FAAH	+	1:46859936-46879520	6.73761		0	7.73761	protein_coding
ENSG00000117500	TMED5	-	1:93615298-93646285	9.7092		0	10.7092	protein_coding
ENSG00000117523	PRRC2C	+	1:171454650-171562650	3279.29	1:171454650-171562650	114.912	28.2998	protein_coding
ENSG00000117525	F3	-	1:94994780-95007356	24.6266	1:94994780-95007356	5.88328	3.72302	protein_coding
ENSG00000117533	VAMP4	-	1:171669299-171711387	21.303		0	22.303	protein_coding
ENSG00000117543	DPH5	-	1:101455178-101491644	34.9269		0	35.9269	protein_coding
ENSG00000117569	PTBP2	+	1:97187220-97280349	69.6771	1:97187220-97280349	3.76169	14.8429	protein_coding
ENSG00000117595	IRF6	-	1:209959035-209979465	4.50038		0	5.50038	protein_coding
ENSG00000117602	RCAN3	+	1:24829386-24863506	3.52153		0	4.52153	protein_coding
ENSG00000117614	SYF2	-	1:25549169-25558993	13.1136	1:25549169-25558993	0.866829	7.5602	protein_coding
ENSG00000117616	C1orf63	-	1:25568727-25664704	126.608	1:25568727-25664704	21.1347	5.76507	protein_coding	TRUE
ENSG00000117625	RCOR3	+	1:211431718-211489727	159.557	1:211431718-211489727	35.1538	4.44094	protein_coding
ENSG00000117650	NEK2	-	1:211836113-211848960	18.1184	1:211836113-211848960	1.83555	6.7424	protein_coding
ENSG00000117682	DHDDS	+	1:26758772-26797785	58.1415	1:26758772-26797785	4.9291	9.97479	protein_coding
ENSG00000117751	PPP1R8	+	1:28157288-28178187	10.2801		0	11.2801	protein_coding
ENSG00000117758	STX12	+	1:28099693-28150963	4.98354		0	5.98354	protein_coding
ENSG00000117791	MARC2	+	1:220921566-220958150	55.9169	1:220921566-220958150	3.29536	13.2508	protein_coding
ENSG00000117877	CD3EAP	+	19:45909466-45914024	9.91714	19:45909466-45914024	1.7895	3.91365	protein_coding
ENSG00000118193	KIF14	-	1:200520627-200589862	15.9286	1:200520627-200589862	3.21856	4.01289	protein_coding	TRUE
ENSG00000118217	ATF6	+	1:161736083-161933860	38.6585	1:161736083-161933860	1.24817	17.6403	protein_coding
ENSG00000118260	CREB1	+	2:208394460-208468155	41.4666	2:208394460-208468155	10.106	3.82375	protein_coding	TRUE
ENSG00000118276	B4GALT6	-	18:29202209-29265799	2.63954		0	3.63954	protein_coding
ENSG00000118363	SPCS2	+	11:74660291-74690076	8.80382		0	9.80382	protein_coding
ENSG00000118412	CASP8AP2	+	6:90539612-90584155	47.3216	6:90539612-90584155	10.4006	4.23851	processed_transcript
ENSG00000118418	HMGN3	-	6:79910961-79944406	45.5243	6:79910961-79944406	10.6476	3.99433	protein_coding
ENSG00000118420	UBE3D	-	6:83602116-83775560	86.0905		0	87.0905	protein_coding
ENSG00000118503	TNFAIP3	+	6:138188350-138204449	78.0397	6:138188350-138204449	21.9608	3.44238	protein_coding	TRUE	TRUE
ENSG00000118507	AKAP7	+	6:131456805-131604675	5.23934		0	6.23934	protein_coding
ENSG00000118513	MYB	+	6:135502452-135540311	3.09201		0	4.09201	protein_coding	TRUE		TRUE
ENSG00000118564	FBXL5	-	4:15606161-15683302	29.5248	4:15606161-15683302	4.10268	5.98211	protein_coding
ENSG00000118579	MED28	+	4:17616253-17627477	21.4051		0	22.4051	protein_coding
ENSG00000118600	TMEM5	+	12:64173582-64203338	17.9566	12:64173582-64203338	0.23395	15.3625	protein_coding
ENSG00000118620	ZNF430	+	19:21203425-21242856	6.84276		0	7.84276	protein_coding
ENSG00000118690	ARMC2	+	6:109169618-109295186	8.96437		0	9.96437	protein_coding
ENSG00000118762	PKD2	+	4:88928819-88998929	19.4989	4:88928819-88998929	4.51058	3.71992	protein_coding
ENSG00000118849	RARRES1	-	3:158414680-158450485	2.55278		0	3.55278	protein_coding	TRUE
ENSG00000118894	FAM86A	-	16:5134304-5147809	5.43969		0	6.43969	protein_coding
ENSG00000118900	UBN1	+	16:4896665-4932361	66.2159	16:4896665-4932361	14.6117	4.30548	protein_coding
ENSG00000118939	UCHL3	+	13:76123618-76180085	17.5417		0	18.5417	protein_coding
ENSG00000118961	C2orf43	-	2:20883802-21022882	20.5301		0	21.5301	protein_coding
ENSG00000119013	NDUFB3	+	2:201936155-201950473	5.52538		0	6.52538	protein_coding
ENSG00000119041	GTF3C3	-	2:197627755-197664449	51.5585	2:197627755-197664449	3.99554	10.5211	protein_coding
ENSG00000119048	UBE2B	+	5:133706869-133727683	44.5369		0	45.5369	protein_coding
ENSG00000119125	GDA	+	9:74729510-74872109	103.36	9:74729510-74872109	22.9058	4.36547	protein_coding	TRUE	TRUE
ENSG00000119139	TJP2	+	9:71736223-71870124	37.7134	9:71736223-71870124	10.0328	3.50894	protein_coding	TRUE
ENSG00000119185	ITGB1BP1	-	2:9543603-9563676	26.375	2:9543603-9563676	4.49059	4.9858	protein_coding
ENSG00000119231	SENP5	+	3:196594726-196661585	78.5935	3:196594726-196661585	9.15118	7.84081	protein_coding
ENSG00000119280	C1orf198	-	1:230972864-231005335	12.5352	1:230972864-231005335	1.31662	5.84265	protein_coding
ENSG00000119285	HEATR1	-	1:236712304-236767804	45.1363	1:236712304-236767804	6.14833	6.45414	protein_coding
ENSG00000119328	FAM206A	+	9:111696460-111713024	28.9052	9:111696460-111713024	4.50237	5.43497	protein_coding
ENSG00000119392	GLE1	+	9:131266978-131304567	15.7722	9:131266978-131304567	2.52022	4.76453	protein_coding
ENSG00000119397	CNTRL	+	9:123837140-123939888	24.9232	9:123837140-123939888	2.59157	7.21779	protein_coding	TRUE
ENSG00000119408	NEK6	+	9:127019884-127115586	13.2645	9:127019884-127115586	2.65543	3.90228	protein_coding
ENSG00000119446	RBM18	-	9:125001833-125027118	2.7163		0	3.7163	protein_coding
ENSG00000119471	HSDL2	+	9:115142216-115234690	77.512	9:115142216-115234690	8.34938	8.39756	protein_coding
ENSG00000119535	CSF3R	-	1:36931643-36948879	42.1261		0	43.1261	protein_coding	TRUE
ENSG00000119547	ONECUT2	+	18:55102916-55158530	5.8606	18:55102916-55158530	1.07923	3.29959	protein_coding
ENSG00000119574	ZBTB45	-	19:59024896-59050278	6.26728	19:59024896-59050278	0.779005	4.08503	protein_coding
ENSG00000119596	YLPM1	+	14:75230068-75304012	58.6132	14:75230068-75304012	18.3466	3.08133	protein_coding
ENSG00000119616	FCF1	+	14:75179846-75203394	24.3901	14:75179846-75203394	2.80926	6.66536	protein_coding
ENSG00000119636	CCDC176	+	14:74486055-74532795	2.52662		0	3.52662	protein_coding
ENSG00000119638	NEK9	-	14:75548821-75594047	82.3454	14:75548821-75594047	9.53225	7.91335	protein_coding
ENSG00000119640	ACYP1	-	14:75519923-75536186	21.2431		0	22.2431	protein_coding
ENSG00000119661	DNAL1	+	14:74111577-74165604	20.954		0	21.954	protein_coding
ENSG00000119682	KIAA0317	-	14:75119879-75179818	30.2355	14:75119879-75179818	3.17169	7.48749	protein_coding
ENSG00000119688	ABCD4	-	14:74752125-74769759	33.9085	14:74752125-74769759	6.21187	4.84042	protein_coding
ENSG00000119689	DLST	+	14:75348593-75370448	27.2641	14:75348593-75370448	4.79176	4.88005	protein_coding	TRUE
ENSG00000119699	TGFB3	-	14:76424441-76449334	14.4467		0	15.4467	protein_coding	TRUE
ENSG00000119707	RBM25	+	14:73525143-73588122	282.595	14:73525143-73588122	88.9687	3.15215	protein_coding
ENSG00000119720	NRDE2	-	14:90742579-90798481	37.2034	14:90742579-90798481	5.96977	5.4813	protein_coding
ENSG00000119772	DNMT3A	-	2:25455844-25565459	14.3215	2:25455844-25565459	0.726338	8.87514	protein_coding	TRUE
ENSG00000119812	FAM98A	-	2:33808724-33824449	70.4744	2:33808724-33824449	15.348	4.37206	protein_coding
ENSG00000119862	LGALSL	+	2:64681102-64688515	5.37885		0	6.37885	protein_coding
ENSG00000119900	OGFRL1	+	6:71998505-72011973	7.20001		0	8.20001	protein_coding
ENSG00000119943	PYROXD2	-	10:100143321-100174941	3.2782		0	4.2782	protein_coding
ENSG00000119950	MXI1	+	10:111967362-112047123	18.5248	10:111967362-112047123	0.795001	10.8773	protein_coding	TRUE	TRUE	TRUE
ENSG00000119965	C10orf88	-	10:124690418-124713919	7.76954		0	8.76954	protein_coding
ENSG00000119969	HELLS	+	10:96305546-96373662	658.214	10:96305546-96373662	68.2986	9.51266	protein_coding
ENSG00000119977	TCTN3	-	10:97423152-97454712	68.5702	10:97423152-97454712	19.6832	3.36361	protein_coding
ENSG00000119979	FAM45A	+	10:120863597-120897496	18.0372		0	19.0372	protein_coding
ENSG00000120029	C10orf76	-	10:103605355-103815950	9.74971		0	10.7497	protein_coding
ENSG00000120049	KCNIP2	-	10:103585730-103603677	2.8382		0	3.8382	protein_coding
ENSG00000120071	KANSL1	-	17:44107281-44302733	334.162	17:44107281-44302733	89.993	3.68338	protein_coding
ENSG00000120075	HOXB5	-	17:46668618-46671323	4.56537		0	5.56537	protein_coding
ENSG00000120137	PANK3	-	5:167975499-168006605	43.6379	5:167975499-168006605	0.502641	29.7063	protein_coding
ENSG00000120158	RCL1	+	9:4792868-4861064	10.7701	9:4792868-4861064	1.31526	5.08371	protein_coding
ENSG00000120159	CAAP1	-	9:26840682-26892802	73.7894	9:26840682-26892802	16.2393	4.33831	protein_coding
ENSG00000120256	LRP11	-	6:150139933-150186199	16.0197	6:150139933-150186199	0.331587	12.7815	protein_coding
ENSG00000120262	CCDC170	+	6:151815164-151942328	9.20738		0	10.2074	protein_coding
ENSG00000120314	WDR55	+	5:140044260-140053709	22.2691	5:140044260-140053709	2.77576	6.16276	protein_coding
ENSG00000120328	PCDHB12	+	5:140588268-140591696	2.38452		0	3.38452	protein_coding
ENSG00000120333	MRPS14	-	1:174979924-174992561	12.0901	1:174979924-174992561	1.32841	5.62191	protein_coding
ENSG00000120370	GORAB	+	1:170501269-170522974	78.2628	1:170501269-170522974	5.14977	12.8887	protein_coding	TRUE	TRUE
ENSG00000120458	MSANTD2	-	11:124636393-124670569	23.1788	11:124636393-124670569	6.1413	3.38577	protein_coding
ENSG00000120509	PDZD11	-	X:69506444-69510364	66.8937	X:69506444-69510364	15.2039	4.18996	protein_coding
ENSG00000120519	SLC10A7	-	4:147175126-147443123	51.2268		0	52.2268	protein_coding
ENSG00000120526	NUDCD1	-	8:110253147-110346614	22.3508	8:110253147-110346614	6.08333	3.29659	protein_coding
ENSG00000120549	KIAA1217	+	10:23983674-24836772	7.59857	10:23983674-24836772	0.355018	6.34572	protein_coding
ENSG00000120555	SEPT7L	-	10:38671950-38691844	4.07724		0	5.07724	protein_coding
ENSG00000120616	EPC1	-	10:32556678-32667726	24.4401	10:32556678-32667726	1.4969	10.1887	protein_coding
ENSG00000120656	TAF12	-	1:28915834-28969597	13.6196		0	14.6196	protein_coding
ENSG00000120658	ENOX1	-	13:43787653-44361044	5.50527		0	6.50527	protein_coding
ENSG00000120662	MTRF1	-	13:41790824-41837742	58.4291	13:41790824-41837742	10.8411	5.01888	protein_coding
ENSG00000120685	PROSER1	-	13:39584001-39612252	132.751	13:39584001-39612252	3.99713	26.7656	protein_coding
ENSG00000120694	HSPH1	-	13:31710761-31736525	229.509	13:31710761-31736525	36.4111	6.16151	protein_coding	TRUE
ENSG00000120697	ALG5	-	13:37523911-37574398	10.0357		0	11.0357	protein_coding
ENSG00000120699	EXOSC8	+	13:37572952-37583750	265.024	13:37572952-37583750	16.1287	15.5309	protein_coding
ENSG00000120709	FAM53C	+	5:137667623-137685416	67.1203	5:137667623-137685416	3.25279	16.0178	protein_coding
ENSG00000120733	KDM3B	+	5:137688284-137772717	54.8001	5:137688284-137772717	5.93398	8.04734	protein_coding	TRUE	TRUE
ENSG00000120798	NR2C1	-	12:95415668-95467479	101.607	12:95415668-95467479	1.32613	44.1106	protein_coding
ENSG00000120820	GLT8D2	-	12:104382761-104457961	5.39038		0	6.39038	protein_coding
ENSG00000120832	MTERFD3	-	12:107371068-107380944	18.9142	12:107371068-107380944	1.37779	8.37509	protein_coding
ENSG00000120837	NFYB	-	12:104510854-104532067	80.7533	12:104510854-104532067	10.6884	6.9944	protein_coding
ENSG00000120868	APAF1	+	12:99038918-99129204	32.7711	12:99038918-99129204	5.00618	5.62273	protein_coding	TRUE	TRUE
ENSG00000120889	TNFRSF10B	-	8:22877645-22926692	64.6986	8:22877645-22926692	11.3076	5.33805	protein_coding	TRUE	TRUE
ENSG00000120907	ADRA1A	-	8:26605666-26724790	3.38215		0	4.38215	protein_coding
ENSG00000120910	PPP3CC	+	8:22298331-22398652	22.2017		0	23.2017	protein_coding	TRUE	TRUE
ENSG00000120925	RNF170	-	8:42704779-42752433	20.7886		0	21.7886	protein_coding
ENSG00000120942	UBIAD1	+	1:11333262-11356106	13.4831	1:11333262-11356106	1.47144	5.86019	protein_coding
ENSG00000120948	TARDBP	+	1:11072413-11085796	232.668	1:11072413-11085796	42.5253	5.36856	protein_coding
ENSG00000120963	ZNF706	-	8:102190105-102218421	13.1008		0	14.1008	protein_coding
ENSG00000120992	LYPLA1	-	8:54958937-55014577	55.1763		0	56.1763	protein_coding
ENSG00000121022	COPS5	-	8:67955313-67996018	41.6908	8:67955313-67996018	9.98076	3.88778	protein_coding
ENSG00000121039	RDH10	+	8:74206846-74237516	22.0035	8:74206846-74237516	0.676025	13.725	protein_coding
ENSG00000121067	SPOP	-	17:47676245-47755596	19.8054	17:47676245-47755596	4.91556	3.51706	protein_coding	TRUE
ENSG00000121211	MND1	+	4:154265800-154336270	18.6937	4:154265800-154336270	4.02076	3.92245	protein_coding
ENSG00000121274	PAPD5	+	16:50186828-50269221	14.0237	16:50186828-50269221	2.44412	4.36213	protein_coding
ENSG00000121289	CEP89	-	19:33369907-33462897	50.7851	19:33369907-33462897	14.8336	3.27058	protein_coding
ENSG00000121350	PYROXD1	+	12:21590548-21623300	23.5252		0	24.5252	protein_coding
ENSG00000121390	PSPC1	-	13:20248895-20357142	78.0201	13:20248895-20357142	3.37859	18.0469	protein_coding
ENSG00000121417	ZNF211	+	19:58141760-58154147	7.32298		0	8.32298	protein_coding
ENSG00000121454	LHX4	+	1:180199420-180249380	8.3653	1:180199420-180249380	0.441075	6.49883	protein_coding	TRUE		TRUE
ENSG00000121486	TRMT1L	-	1:185087219-185126204	22.9575	1:185087219-185126204	2.1756	7.54424	protein_coding
ENSG00000121542	SEC22A	+	3:122920773-122992977	18.2821		0	19.2821	protein_coding
ENSG00000121577	POPDC2	-	3:119355303-119384171	2.65166		0	3.65166	protein_coding
ENSG00000121680	PEX16	-	11:45931219-45940363	25.1145	11:45931219-45940363	4.79176	4.50891	protein_coding
ENSG00000121691	CAT	+	11:34460471-34493609	24.3979		0	25.3979	protein_coding
ENSG00000121716	PILRB	+	7:99933701-99965454	457.922	7:99933701-99965454	132.355	3.44136	protein_coding
ENSG00000121741	ZMYM2	+	13:20532809-20665968	61.2835	13:20532809-20665968	13.0246	4.44102	protein_coding	TRUE
ENSG00000121749	TBC1D15	+	12:72233486-72320629	36.4478	12:72233486-72320629	4.42913	6.89757	protein_coding
ENSG00000121766	ZCCHC17	+	1:31769841-31837783	98.686	1:31769841-31837783	18.2876	5.1684	protein_coding
ENSG00000121851	POLR3GL	-	1:145456235-145470388	28.0516		0	29.0516	protein_coding
ENSG00000121864	ZNF639	+	3:179040778-179053323	37.3209	3:179040778-179053323	2.73317	10.265	protein_coding
ENSG00000121892	PDS5A	-	4:39824482-39979576	57.9529	4:39824482-39979576	16.8654	3.29984	protein_coding
ENSG00000121897	LIAS	+	4:39460619-39479273	28.1203		0	29.1203	protein_coding
ENSG00000121900	TMEM54	-	1:33360194-33367039	3.36131		0	4.36131	protein_coding
ENSG00000121903	ZSCAN20	+	1:33938245-33961995	10.4576		0	11.4576	protein_coding
ENSG00000121931	LRIF1	-	1:111489806-111506701	8.11494	1:111489806-111506701	0.619443	5.62844	protein_coding
ENSG00000121940	CLCC1	-	1:109472129-109506111	110.835	1:109472129-109506111	24.7642	4.34071	protein_coding
ENSG00000121964	GTDC1	-	2:144703320-145090135	5.22453		0	6.22453	protein_coding
ENSG00000121988	ZRANB3	-	2:135894485-136288806	19.0748		0	20.0748	protein_coding
ENSG00000122034	GTF3A	+	13:27998680-28009958	40.6282	13:27998680-28009958	10.8571	3.51082	protein_coding
ENSG00000122035	RASL11A	+	13:27844463-27847827	4.95313		0	5.95313	protein_coding	TRUE	TRUE
ENSG00000122068	FYTTD1	+	3:197464049-197511317	56.3594	3:197464049-197511317	8.02305	6.35699	protein_coding
ENSG00000122085	MTERFD2	-	2:242014468-242041747	112.261	2:242014468-242041747	23.1498	4.68994	protein_coding
ENSG00000122126	OCRL	+	X:128673825-128726538	24.402	X:128673825-128726538	0.205085	21.079	protein_coding
ENSG00000122257	RBBP6	+	16:24549013-24584184	145.05	16:24549013-24584184	32.875	4.31144	protein_coding	TRUE
ENSG00000122299	ZC3H7A	-	16:11844441-11891123	177.841	16:11844441-11891123	49.8567	3.51657	protein_coding
ENSG00000122376	FAM35A	+	10:88854952-88951225	20.7997	10:88854952-88951225	3.27819	5.09554	protein_coding
ENSG00000122417	ODF2L	-	1:86812507-86862025	291.602	1:86812507-86862025	6.54005	38.8064	protein_coding
ENSG00000122432	SPATA1	+	1:84971973-85031877	4.34612		0	5.34612	pseudogene
ENSG00000122435	TRMT13	+	1:100598705-100616053	35.8569	1:100598705-100616053	0.866228	19.7494	protein_coding
ENSG00000122481	RWDD3	+	1:95699710-95712781	7.13099		0	8.13099	protein_coding
ENSG00000122483	CCDC18	+	1:93645475-93744287	58.7119	1:93645475-93744287	18.242	3.10321	protein_coding
ENSG00000122490	PQLC1	-	18:77662419-77711664	11.1879	18:77662419-77711664	2.93425	3.0979	protein_coding
ENSG00000122507	BBS9	+	7:33168855-33645680	11.6262		0	12.6262	protein_coding
ENSG00000122512	PMS2	-	7:6012869-6048756	31.5751	7:6012869-6048756	5.69573	4.86506	protein_coding	TRUE	TRUE
ENSG00000122557	HERPUD2	-	7:35672268-35734745	27.1279	7:35672268-35734745	6.58616	3.70779	protein_coding
ENSG00000122565	CBX3	+	7:26240781-26252976	202.679	7:26240781-26252976	18.0678	10.6818	protein_coding
ENSG00000122566	HNRNPA2B1	-	7:26229546-26241149	1820.53	7:26229546-26241149	464.809	3.91047	protein_coding	TRUE
ENSG00000122591	FAM126A	-	7:22980877-23053749	15.425	7:22980877-23053749	2.42188	4.79999	protein_coding
ENSG00000122643	NT5C3	-	7:33053741-33102409	32.1618	7:33053741-33102409	8.12004	3.63615	protein_coding
ENSG00000122644	ARL4A	+	7:12726480-12730559	6.5876	7:12726480-12730559	0.403631	5.40569	protein_coding
ENSG00000122674	CCZ1	+	7:5938355-5965605	36.6463	7:5938355-5965605	8.50793	3.95946	protein_coding
ENSG00000122678	POLM	-	7:44111845-44122139	77.5358	7:44111845-44122139	16.0551	4.60483	protein_coding
ENSG00000122687	FTSJ2	-	7:2273865-2281840	10.5967	7:2273865-2281840	0.728334	6.70976	protein_coding
ENSG00000122711	SPINK4	+	9:33218362-33248565	6.53866		0	7.53866	protein_coding
ENSG00000122779	TRIM24	+	7:138144952-138274738	12.2493	7:138144952-138274738	0.563452	8.47439	protein_coding	TRUE	TRUE
ENSG00000122786	CALD1	+	7:134429002-134655479	311.542	7:134429002-134655479	92.3627	3.34761	protein_coding
ENSG00000122870	BICC1	+	10:60272899-60591195	10.0591	10:60272899-60591195	0.672141	6.61374	protein_coding
ENSG00000122884	P4HA1	-	10:74766974-74856732	27.3953	10:74766974-74856732	2.23912	8.76636	protein_coding
ENSG00000122912	SLC25A16	-	10:70242520-70287231	143.526	10:70242520-70287231	20.2468	6.80225	protein_coding
ENSG00000122952	ZWINT	-	10:58116988-58121036	99.9679	10:58116988-58121036	19.7329	4.86994	protein_coding
ENSG00000122958	VPS26A	+	10:70883267-70932617	21.8956		0	22.8956	protein_coding
ENSG00000122965	RBM19	-	12:114254542-114404176	48.4354	12:114254542-114404176	7.66852	5.70287	protein_coding
ENSG00000122966	CIT	-	12:120123594-120315095	97.8687	12:120123594-120315095	14.8912	6.2216	protein_coding
ENSG00000122970	IFT81	+	12:110562139-110656602	100.914	12:110562139-110656602	21.1157	4.60822	protein_coding
ENSG00000122971	ACADS	+	12:121163537-121177811	4.16599		0	5.16599	protein_coding
ENSG00000123064	DDX54	-	12:113594978-113623284	103.89	12:113594978-113623284	6.22575	14.5161	protein_coding
ENSG00000123124	WWP1	+	8:87354966-87490649	38.8998	8:87354966-87490649	5.12361	6.51573	protein_coding	TRUE
ENSG00000123130	ACOT9	-	X:23720369-23784592	61.8573	X:23720369-23784592	10.3474	5.53936	protein_coding
ENSG00000123143	PKN1	+	19:14543864-14582679	37.6752	19:14543864-14582679	5.41702	6.02697	protein_coding
ENSG00000123144	C19orf43	-	19:12841453-12845589	34.5944	19:12841453-12845589	8.88209	3.60191	protein_coding
ENSG00000123154	WDR83	+	19:12777613-12786646	7.92918	19:12777613-12786646	1.44166	3.65701	protein_coding
ENSG00000123178	SPRYD7	-	13:50486841-50510626	3.14409	13:50486841-50510626	0.224361	3.3847	protein_coding
ENSG00000123191	ATP7B	-	13:52506808-52585630	5.1374		0	6.1374	protein_coding
ENSG00000123200	ZC3H13	-	13:46528599-46626894	313.808	13:46528599-46626894	44.0455	6.98867	protein_coding
ENSG00000123219	CENPK	-	5:64813592-64858998	206.668		0	207.668	protein_coding
ENSG00000123240	OPTN	+	10:13141448-13180291	2.74708		0	3.74708	protein_coding
ENSG00000123268	ATF1	+	12:51157492-51214905	233.822	12:51157492-51214905	36.7328	6.22329	protein_coding	TRUE
ENSG00000123297	TSFM	+	12:58176371-58201854	11.0692		0	12.0692	protein_coding
ENSG00000123349	PFDN5	+	12:53689074-53693234	168.343	12:53689074-53693234	46.0283	3.60087	protein_coding
ENSG00000123352	SPATS2	+	12:49760366-49921205	282.06	12:49760366-49921205	36.4264	7.56311	protein_coding
ENSG00000123353	ORMDL2	+	12:56211702-56215663	18.2997	12:56211702-56215663	0.925663	10.0224	protein_coding
ENSG00000123358	NR4A1	+	12:52416615-52453291	15.5072	12:52416615-52453291	0.655388	9.9718	protein_coding	TRUE	TRUE
ENSG00000123411	IKZF4	+	12:56401442-56432219	7.29995		0	8.29995	protein_coding
ENSG00000123472	ATPAF1	-	1:47098408-47139539	10.1594	1:47098408-47139539	1.08922	5.34142	protein_coding
ENSG00000123485	HJURP	-	2:234742061-234763212	167.561	2:234742061-234763212	13.5344	11.5974	protein_coding
ENSG00000123552	USP45	-	6:99880189-99969604	47.4714	6:99880189-99969604	6.57206	6.40135	protein_coding
ENSG00000123562	MORF4L2	-	X:102930423-102943086	1026.54	X:102930423-102943086	236.076	4.33422	protein_coding
ENSG00000123595	RAB9A	+	X:13707243-13728625	14.3734	X:13707243-13728625	0.553497	9.896	protein_coding
ENSG00000123600	METTL8	-	2:172179760-172291312	46.1897		0	47.1897	protein_coding
ENSG00000123607	TTC21B	-	2:166713984-166810353	74.1829	2:166713984-166810353	15.89	4.45133	protein_coding
ENSG00000123636	BAZ2B	-	2:160175489-160473203	84.8791	2:160175489-160473203	17.8099	4.56563	protein_coding
ENSG00000123684	LPGAT1	-	1:211916798-212004114	195.709	1:211916798-212004114	2.53545	55.639	protein_coding
ENSG00000123700	KCNJ2	+	17:68164813-68176189	2.10791		0	3.10791	protein_coding
ENSG00000123728	RAP2C	-	X:131337052-131353471	22.2395		0	23.2395	protein_coding
ENSG00000123737	EXOSC9	+	4:122722471-122738176	147.869	4:122722471-122738176	10.1701	13.3275	protein_coding
ENSG00000123739	PLA2G12A	-	4:110631144-110651233	103.595	4:110631144-110651233	12.9537	7.49586	protein_coding
ENSG00000123810	B9D2	-	19:41860325-41870078	4.05568		0	5.05568	protein_coding
ENSG00000123815	ADCK4	-	19:41197433-41224112	29.4699	19:41197433-41224112	1.89471	10.5261	protein_coding
ENSG00000123836	PFKFB2	+	1:207222800-207254369	45.9314	1:207222800-207254369	8.94792	4.71771	protein_coding
ENSG00000123843	C4BPB	+	1:207262186-207273338	925.617	1:207262186-207273338	217.877	4.23351	protein_coding
ENSG00000123901	GPR83	-	11:94110476-94134585	3.32352		0	4.32352	protein_coding
ENSG00000123999	INHA	+	2:220433883-220440435	3.30561		0	4.30561	protein_coding	TRUE
ENSG00000124102	PI3	+	20:43803516-43805185	3.38306		0	4.38306	protein_coding
ENSG00000124120	TTPAL	+	20:43104525-43123244	9.88932	20:43104525-43123244	2.02317	3.60195	protein_coding
ENSG00000124151	NCOA3	+	20:46130600-46285621	28.9626	20:46130600-46285621	2.37956	8.86583	protein_coding	TRUE
ENSG00000124177	CHD6	-	20:40030740-40247133	220.941	20:40030740-40247133	56.3788	3.868	protein_coding
ENSG00000124193	SRSF6	+	20:42086567-42092245	74.5846	20:42086567-42092245	13.5808	5.18384	protein_coding	TRUE
ENSG00000124209	RAB22A	+	20:56884751-56942563	7.8126	20:56884751-56942563	0.298575	6.78636	protein_coding
ENSG00000124214	STAU1	-	20:47729877-47804904	38.7423	20:47729877-47804904	7.99671	4.41743	protein_coding
ENSG00000124222	STX16	+	20:57226327-57254582	351.613	20:57226327-57254582	14.7652	22.3665	protein_coding
ENSG00000124224	PPP4R1L	-	20:56806187-56884495	7.47811		0	8.47811	protein_coding
ENSG00000124226	RNF114	+	20:48552947-48570429	5.17948	20:48552947-48570429	0.226882	5.03674	protein_coding
ENSG00000124249	KCNK15	+	20:43374420-43379675	4.65889		0	5.65889	protein_coding
ENSG00000124275	MTRR	+	5:7851298-7906138	259.379	5:7851298-7906138	31.3834	8.04051	protein_coding
ENSG00000124356	STAMBP	+	2:74056085-74100786	46.1447	2:74056085-74100786	8.17144	5.14038	protein_coding
ENSG00000124380	SNRNP27	+	2:70120691-70132707	48.5815	2:70120691-70132707	13.846	3.33972	protein_coding
ENSG00000124383	MPHOSPH10	+	2:71357443-71377231	186.576	2:71357443-71377231	16.8149	10.5292	protein_coding
ENSG00000124508	BTN2A2	+	6:26383323-26395102	3.32625		0	4.32625	protein_coding
ENSG00000124529	HIST1H4B	-	6:26027123-26027480	2.57035		0	3.57035	protein_coding
ENSG00000124532	MRS2	+	6:24403152-24425810	32.6219	6:24403152-24425810	4.34679	6.28824	protein_coding
ENSG00000124549	BTN2A3P	+	6:26421618-26431928	24.4969	6:26421618-26431928	1.5195	10.1198	pseudogene
ENSG00000124571	XPO5	-	6:43490071-43543812	461.938	6:43490071-43543812	12.0685	35.424	protein_coding
ENSG00000124613	ZNF391	+	6:27342393-27371683	7.29513		0	8.29513	protein_coding
ENSG00000124635	HIST1H2BJ	-	6:27094057-27100541	25.7854		0	26.7854	protein_coding
ENSG00000124641	MED20	-	6:41873091-41888877	22.5332	6:41873091-41888877	2.3921	6.93765	protein_coding
ENSG00000124659	TBCC	-	6:42712218-42714558	2.55867		0	3.55867	protein_coding
ENSG00000124688	MAD2L1BP	+	6:43597276-43608689	9.01783		0	10.0178	protein_coding
ENSG00000124733	MEA1	-	6:42979831-42981706	12.1999		0	13.1999	protein_coding
ENSG00000124782	RREB1	+	6:7107829-7252213	93.8237	6:7107829-7252213	20.0337	4.50818	protein_coding	TRUE
ENSG00000124783	SSR1	-	6:7268538-7347679	101.185	6:7268538-7347679	26.7363	3.68416	protein_coding
ENSG00000124788	ATXN1	-	6:16299342-16761722	40.6085	6:16299342-16761722	7.34589	4.98551	protein_coding
ENSG00000124789	NUP153	-	6:17615268-17706656	75.8457	6:17615268-17706656	18.6731	3.90613	protein_coding
ENSG00000124802	EEF1E1	-	6:8073592-8102811	5.26777	6:8073592-8102811	0.585435	3.95334	protein_coding	TRUE	TRUE
ENSG00000124831	LRRFIP1	+	2:238536218-238722325	69.9688	2:238536218-238722325	22.2855	3.04777	protein_coding	TRUE
ENSG00000124839	RAB17	-	2:238482964-238510257	23.4542	2:238482964-238510257	2.79552	6.44291	protein_coding
ENSG00000125089	SH3TC1	+	4:8183798-8242830	18.3407	4:8183798-8242830	2.31652	5.83162	protein_coding
ENSG00000125149	C16orf70	+	16:67143860-67182442	19.305	16:67143860-67182442	4.66183	3.5863	protein_coding
ENSG00000125170	DOK4	-	16:57505862-57521239	17.3862	16:57505862-57521239	3.61017	3.98818	protein_coding
ENSG00000125246	CLYBL	+	13:100258918-100549387	2.41221		0	3.41221	protein_coding
ENSG00000125347	IRF1	-	5:131817300-131826490	19.8736		0	20.8736	protein_coding	TRUE	TRUE
ENSG00000125351	UPF3B	-	X:118967984-118986961	161.483	X:118967984-118986961	22.8592	6.81008	protein_coding
ENSG00000125375	ATP5S	+	14:50779043-50793777	3.51276		0	4.51276	protein_coding
ENSG00000125434	SLC25A35	-	17:8191080-8198661	9.80787	17:8191080-8198661	2.14798	3.43327	protein_coding
ENSG00000125457	MIF4GD	-	17:73262308-73267308	2.43997		0	3.43997	protein_coding
ENSG00000125482	TTF1	-	9:135251007-135282209	16.0332	9:135251007-135282209	2.84715	4.42749	protein_coding
ENSG00000125503	PPP1R12C	-	19:55602281-55628927	61.7579	19:55602281-55628927	3.0383	15.5407	protein_coding
ENSG00000125520	SLC2A4RG	+	20:62369622-62374858	70.0104	20:62369622-62374858	16.2569	4.1149	protein_coding
ENSG00000125571	IL37	+	2:113670547-113676459	2.60942		0	3.60942	protein_coding
ENSG00000125611	CHCHD5	+	2:113341816-113346852	3.78116		0	4.78116	protein_coding
ENSG00000125629	INSIG2	+	2:118846027-118868573	9.59463		0	10.5946	protein_coding
ENSG00000125633	CCDC93	-	2:118673053-118771709	99.0948	2:118673053-118771709	5.60881	15.1457	protein_coding
ENSG00000125637	PSD4	+	2:113914901-113960814	5.57873		0	6.57873	protein_coding
ENSG00000125676	THOC2	-	X:122734411-122866906	427.923	X:122734411-122866906	113.851	3.7346	protein_coding
ENSG00000125686	MED1	-	17:37560537-37607539	27.5547	17:37560537-37607539	8.12734	3.12848	protein_coding	TRUE	TRUE
ENSG00000125703	ATG4C	+	1:63249805-63331184	20.1674	1:63249805-63331184	1.29976	9.20418	protein_coding
ENSG00000125731	SH2D3A	-	19:6752170-6767599	19.0793		0	20.0793	protein_coding
ENSG00000125733	TRIP10	+	19:6737935-6751537	213.244	19:6737935-6751537	48.9993	4.28494	protein_coding
ENSG00000125741	OPA3	-	19:46030684-46105470	2.78784		0	3.78784	protein_coding
ENSG00000125743	SNRPD2	-	19:46190711-46195827	15.2447	19:46190711-46195827	1.71023	5.99385	protein_coding
ENSG00000125744	RTN2	-	19:45988546-46000319	2.61448		0	3.61448	protein_coding
ENSG00000125772	GPCPD1	-	20:5525084-5591672	28.2907	20:5525084-5591672	1.02012	14.4995	protein_coding
ENSG00000125814	NAPB	-	20:23355158-23402125	13.0359	20:23355158-23402125	0.28514	10.9217	protein_coding
ENSG00000125834	STK35	+	20:2082256-2157684	13.1183	20:2082256-2157684	1.63022	5.36773	protein_coding
ENSG00000125870	SNRPB2	+	20:16710605-16722421	20.0441	20:16710605-16722421	3.08518	5.15133	protein_coding
ENSG00000125871	C20orf72	+	20:17949555-17971765	26.8922	20:17949555-17971765	1.42803	11.4876	protein_coding
ENSG00000125877	ITPA	+	20:3189513-3204516	22.8908	20:3189513-3204516	1.10857	11.3303	protein_coding
ENSG00000125885	MCM8	+	20:5931297-5975852	37.6803	20:5931297-5975852	7.25549	4.6854	protein_coding
ENSG00000125901	MRPS26	+	20:3026590-3028900	48.2455	20:3026590-3028900	6.0869	6.94881	protein_coding
ENSG00000125944	HNRNPR	-	1:23630263-23670829	530.647	1:23630263-23670829	75.429	6.95609	protein_coding
ENSG00000125952	MAX	-	14:65472891-65569413	28.1438	14:65472891-65569413	8.56382	3.0473	protein_coding	TRUE
ENSG00000125967	NECAB3	-	20:32244892-32262269	29.2339	20:32244892-32262269	8.38149	3.22272	protein_coding
ENSG00000125977	EIF2S2	-	20:32676103-32700138	67.0015	20:32676103-32700138	20.1639	3.21309	protein_coding
ENSG00000125991	ERGIC3	+	20:34129769-34145405	62.7398	20:34129769-34145405	10.1124	5.73592	protein_coding	TRUE
ENSG00000125995	ROMO1	+	20:34287193-34288906	10.8425		0	11.8425	protein_coding
ENSG00000126012	KDM5C	-	X:53220502-53254604	95.2938	X:53220502-53254604	24.488	3.77801	protein_coding	TRUE
ENSG00000126088	UROD	+	1:45477818-45481247	31.2881	1:45477818-45481247	5.4707	4.98989	protein_coding
ENSG00000126215	XRCC3	-	14:104163945-104181841	22.2901	14:104163945-104181841	3.74251	4.91092	protein_coding	TRUE
ENSG00000126226	PCID2	-	13:113831890-113863029	107.071	13:113831890-113863029	1.8033	38.5514	protein_coding
ENSG00000126249	PDCD2L	+	19:34895288-34917287	34.9195	19:34895288-34917287	0.862027	19.2905	protein_coding
ENSG00000126261	UBA2	+	19:34919263-34960853	150.082	19:34919263-34960853	42.9587	3.43691	protein_coding
ENSG00000126453	BCL2L12	+	19:50168822-50177173	82.7467	19:50168822-50177173	17.9055	4.42975	protein_coding	TRUE
ENSG00000126456	IRF3	-	19:50162825-50169132	71.6463	19:50162825-50169132	3.19464	17.3188	protein_coding	TRUE	TRUE
ENSG00000126458	RRAS	-	19:50138548-50143458	5.93573	19:50138548-50143458	1.21745	3.1278	protein_coding	TRUE
ENSG00000126524	SBDS	-	7:66452663-66460635	46.8916	7:66452663-66460635	8.33028	5.13292	protein_coding	TRUE
ENSG00000126581	BECN1	-	17:40962151-40985367	83.9262	17:40962151-40985367	15.4543	5.16134	protein_coding	TRUE	TRUE
ENSG00000126603	GLIS2	+	16:4364761-4389598	7.44766	16:4364761-4389598	1.15725	3.91594	protein_coding
ENSG00000126653	NSRP1	+	17:28442538-28513493	346.442	17:28442538-28513493	114.588	3.00587	protein_coding
ENSG00000126709	IFI6	-	1:27992571-27998729	3.79787		0	4.79787	protein_coding
ENSG00000126746	ZNF384	-	12:6775642-6798738	71.4881	12:6775642-6798738	2.95152	18.3444	protein_coding	TRUE
ENSG00000126749	EMG1	+	12:7079943-7095921	28.8718	12:7079943-7095921	7.82093	3.38647	processed_transcript
ENSG00000126775	ATG14	-	14:55833109-55878576	5.66491	14:55833109-55878576	1.01559	3.30668	protein_coding
ENSG00000126777	KTN1	+	14:56025789-56168244	182.467	14:56025789-56168244	41.4373	4.32325	protein_coding	TRUE
ENSG00000126814	TRMT5	-	14:61438168-61448076	25.7344		0	26.7344	protein_coding
ENSG00000126838	PZP	-	12:9301435-9360966	22.897	12:9301435-9360966	1.22044	10.7623	protein_coding
ENSG00000126870	WDR60	+	7:158649268-158749438	87.8293	7:158649268-158749438	13.4329	6.15464	protein_coding
ENSG00000127054	CPSF3L	-	1:1246964-1260071	151.915	1:1246964-1260071	43.7277	3.4188	protein_coding
ENSG00000127080	IPPK	-	9:95375465-95432547	15.0701	9:95375465-95432547	1.32668	6.90688	protein_coding
ENSG00000127129	EDN2	-	1:41944445-41950344	6.97591		0	7.97591	protein_coding
ENSG00000127191	TRAF2	+	9:139776363-139821059	111.256	9:139776363-139821059	20.2308	5.28741	protein_coding
ENSG00000127220	ABHD8	-	19:17402939-17421045	4.73585		0	5.73585	protein_coding
ENSG00000127314	RAP1B	+	12:69004618-69054372	145.855	12:69004618-69054372	21.9564	6.39713	protein_coding	TRUE
ENSG00000127377	CRYGN	-	7:151125920-151137899	29.4943		0	30.4943	protein_coding
ENSG00000127415	IDUA	+	4:980784-998316	3.93499	4:980784-998316	0.527186	3.23143	protein_coding
ENSG00000127423	AUNIP	-	1:26158413-26185903	14.6535	1:26158413-26185903	1.35069	6.65911	protein_coding
ENSG00000127483	HP1BP3	-	1:21069153-21113816	2457.93	1:21069153-21113816	313.484	7.81894	protein_coding
ENSG00000127527	EPS15L1	-	19:16466049-16582896	34.266	19:16466049-16582896	3.32991	8.14474	protein_coding	TRUE
ENSG00000127616	SMARCA4	+	19:11071597-11176071	234.01	19:11071597-11176071	27.6091	8.21452	protein_coding	TRUE	TRUE
ENSG00000127688	GAN	+	16:81348556-81413940	5.20008	16:81348556-81413940	0.225387	5.05969	protein_coding
ENSG00000127720	METTL25	+	12:82752275-82873015	11.0254	12:82752275-82873015	2.75179	3.20524	protein_coding
ENSG00000127774	EMC6	+	17:3572108-3572962	7.73878		0	8.73878	protein_coding
ENSG00000127804	METTL16	-	17:2319342-2415185	51.7764	17:2319342-2415185	4.66973	9.30845	protein_coding
ENSG00000127870	RNF6	-	13:26706252-26796791	21.403		0	22.403	protein_coding
ENSG00000127914	AKAP9	+	7:91570180-91739987	209.083	7:91570180-91739987	22.6382	8.88744	protein_coding	TRUE
ENSG00000127947	PTPN12	+	7:77166591-77269388	46.0443	7:77166591-77269388	7.43584	5.57672	protein_coding	TRUE	TRUE
ENSG00000127954	STEAP4	-	7:87905743-87936206	28.6891	7:87905743-87936206	3.10835	7.22653	protein_coding
ENSG00000127955	GNAI1	+	7:79763270-79848718	31.918	7:79763270-79848718	1.42384	13.5809	protein_coding
ENSG00000127957	PMS2P3	-	7:75132253-75157478	53.9045	7:75132253-75157478	5.7147	8.17676	pseudogene
ENSG00000127990	SGCE	-	7:94214541-94285521	34.9344	7:94214541-94285521	6.62852	4.71053	protein_coding
ENSG00000127993	RBM48	+	7:92158086-92167319	34.781	7:92158086-92167319	2.31109	10.8064	protein_coding
ENSG00000127995	CASD1	+	7:94138530-94186331	24.3463		0	25.3463	protein_coding
ENSG00000128000	ZNF780B	-	19:40534166-40562116	12.9624		0	13.9624	protein_coding
ENSG00000128039	SRD5A3	+	4:56212275-56239263	5.15267		0	6.15267	protein_coding
ENSG00000128159	TUBGCP6	-	22:50656117-50683421	40.7254	22:50656117-50683421	7.58696	4.85916	protein_coding
ENSG00000128191	DGCR8	+	22:20067754-20099400	53.0112	22:20067754-20099400	10.41	4.73367	protein_coding
ENSG00000128245	YWHAH	+	22:32340446-32353590	95.0201	22:32340446-32353590	13.2298	6.74782	protein_coding
ENSG00000128272	ATF4	+	22:39915699-39918691	283.67	22:39915699-39918691	56.3427	4.96436	protein_coding	TRUE
ENSG00000128294	TPST2	-	22:26921457-26992681	2.73791		0	3.73791	protein_coding
ENSG00000128309	MPST	+	22:37415675-37425863	3.14564		0	4.14564	protein_coding
ENSG00000128510	CPA4	+	7:129932973-129964020	2.27515		0	3.27515	protein_coding
ENSG00000128512	DOCK4	-	7:111366173-111846466	13.4084	7:111366173-111846466	0.764313	8.16658	protein_coding	TRUE		TRUE
ENSG00000128513	POT1	-	7:124462439-124570037	41.8767	7:124462439-124570037	1.18395	19.6326	protein_coding
ENSG00000128519	TAS2R16	-	7:122634758-122635754	8.6304		0	9.6304	protein_coding
ENSG00000128534	NAA38	+	7:117824085-117832878	76.8659	7:117824085-117832878	1.72035	28.6235	protein_coding
ENSG00000128536	CDHR3	+	7:105517241-105676877	6.6114		0	7.6114	protein_coding
ENSG00000128563	PRKRIP1	+	7:102004318-102067123	54.6984	7:102004318-102067123	3.72616	11.7851	protein_coding
ENSG00000128567	PODXL	-	7:131185020-131242976	26.8664	7:131185020-131242976	7.85008	3.14872	protein_coding
ENSG00000128573	FOXP2	+	7:113726381-114333827	780.737	7:113726381-114333827	0.153917	677.464	protein_coding
ENSG00000128581	RABL5	-	7:100956974-100965104	4.80427		0	5.80427	protein_coding
ENSG00000128585	MKLN1	+	7:130794854-131181395	44.7292	7:130794854-131181395	12.2177	3.45969	protein_coding
ENSG00000128683	GAD1	+	2:171669722-171717661	36.6307	2:171669722-171717661	6.74795	4.85686	protein_coding
ENSG00000128694	OSGEPL1	-	2:190611385-190627953	23.8906	2:190611385-190627953	0.765633	14.0973	protein_coding
ENSG00000128699	ORMDL1	-	2:190635048-190649097	66.5704	2:190635048-190649097	15.8566	4.00854	protein_coding
ENSG00000128710	HOXD10	+	2:176973517-176984670	2.28873		0	3.28873	protein_coding
ENSG00000128731	HERC2	-	15:28356185-28567298	88.8435	15:28356185-28567298	20.6413	4.15148	protein_coding
ENSG00000128739	SNRPN	+	15:25068793-25223870	8.03431	15:25068793-25223870	1.53792	3.55973	protein_coding
ENSG00000128789	PSMG2	+	18:12702424-12725739	8.54663		0	9.54663	protein_coding
ENSG00000128881	TTBK2	-	15:43030931-43213007	18.2287	15:43030931-43213007	3.86423	3.95308	protein_coding
ENSG00000128886	ELL3	-	15:44064797-44069741	7.62676		0	8.62676	protein_coding
ENSG00000128891	C15orf57	-	15:40820881-40857256	56.6013	15:40820881-40857256	14.9215	3.61783	protein_coding
ENSG00000128915	NARG2	-	15:60711807-60771359	77.4083	15:60711807-60771359	22.5869	3.32423	protein_coding
ENSG00000128928	IVD	+	15:40697685-40728146	48.2805	15:40697685-40728146	1.1258	23.1821	protein_coding
ENSG00000128951	DUT	+	15:48623207-48635570	74.3885	15:48623207-48635570	7.92392	8.44791	protein_coding
ENSG00000128989	ARPP19	-	15:52839241-52862080	14.5753	15:52839241-52862080	2.32299	4.68713	protein_coding
ENSG00000129007	CALML4	-	15:68483042-68498417	48.8043	15:68483042-68498417	11.4619	3.99653	protein_coding
ENSG00000129084	PSMA1	-	11:14515328-14665181	149.703	11:14515328-14665181	36.7579	3.9913	protein_coding
ENSG00000129103	SUMF2	+	7:56131694-56148363	144.112	7:56131694-56148363	13.0053	10.3612	protein_coding
ENSG00000129173	E2F8	-	11:19245609-19263167	20.9572	11:19245609-19263167	4.17223	4.24521	protein_coding
ENSG00000129187	DCTD	-	4:183811212-183839089	18.5528		0	19.5528	protein_coding
ENSG00000129219	PLD2	+	17:4710390-4726729	39.7395	17:4710390-4726729	5.35057	6.41509	protein_coding
ENSG00000129221	AIPL1	-	17:6297012-6338519	2.3553		0	3.3553	protein_coding
ENSG00000129270	MMP28	-	17:34083267-34122711	8.94595		0	9.94595	protein_coding
ENSG00000129292	PHF20L1	+	8:133787617-133861052	217.032	8:133787617-133861052	23.537	8.88585	protein_coding
ENSG00000129295	LRRC6	-	8:133584319-133687838	2.2918		0	3.2918	protein_coding
ENSG00000129315	CCNT1	-	12:49082246-49110681	101.76	12:49082246-49110681	25.1133	3.93516	protein_coding	TRUE
ENSG00000129317	PUS7L	-	12:44122409-44152620	69.8896		0	70.8896	protein_coding
ENSG00000129422	MTUS1	-	8:17501303-17658426	70.7815	8:17501303-17658426	20.8151	3.29045	protein_coding	TRUE	TRUE
ENSG00000129460	NGDN	+	14:23938896-23979071	37.0926	14:23938896-23979071	5.07489	6.2705	protein_coding
ENSG00000129465	RIPK3	-	14:24805226-24809251	2.11469		0	3.11469	protein_coding
ENSG00000129467	ADCY4	-	14:24787554-24804299	2.0613		0	3.0613	protein_coding
ENSG00000129472	RAB2B	-	14:21927178-21945132	13.0636		0	14.0636	protein_coding
ENSG00000129473	BCL2L2	+	14:23767998-23780968	89.7868	14:23767998-23780968	4.46769	16.6042	protein_coding	TRUE
ENSG00000129484	PARP2	+	14:20811740-20826064	91.077	14:20811740-20826064	17.654	4.93605	protein_coding
ENSG00000129493	HEATR5A	-	14:31760993-31889788	95.2758	14:31760993-31889788	11.9967	7.40771	protein_coding
ENSG00000129514	FOXA1	-	14:38059188-38069245	2.0414		0	3.0414	protein_coding	TRUE
ENSG00000129521	EGLN3	-	14:34393436-34931980	3.25524		0	4.25524	protein_coding	TRUE	TRUE
ENSG00000129534	MIS18BP1	-	14:45672392-45722743	174.05	14:45672392-45722743	36.2054	4.70496	protein_coding
ENSG00000129595	EPB41L4A	-	5:111478137-111755013	70.7194	5:111478137-111755013	18.2794	3.72	protein_coding
ENSG00000129636	ITFG1	-	16:47188297-47498060	98.9755	16:47188297-47498060	21.9132	4.36323	protein_coding
ENSG00000129657	SEC14L1	+	17:75082797-75213179	63.4861	17:75082797-75213179	12.1865	4.89031	protein_coding
ENSG00000129680	MAP7D3	-	X:135295380-135338641	54.0528	X:135295380-135338641	10.3049	4.86982	protein_coding
ENSG00000129696	TTI2	-	8:33330903-33371119	4.96631		0	5.96631	protein_coding
ENSG00000129810	SGOL1	-	3:20202084-20227784	59.7775	3:20202084-20227784	12.3846	4.54085	protein_coding
ENSG00000129925	TMEM8A	-	16:420772-437113	18.1931		0	19.1931	protein_coding
ENSG00000129933	MAU2	+	19:19431489-19469564	59.1238	19:19431489-19469564	14.9998	3.75778	protein_coding
ENSG00000129990	SYT5	-	19:55682566-55691809	3.13049		0	4.13049	protein_coding
ENSG00000130021	HDHD1	-	X:6966960-7066231	16.0963		0	17.0963	protein_coding
ENSG00000130024	PHF10	-	6:170104000-170124151	67.0541	6:170104000-170124151	6.24504	9.3932	protein_coding
ENSG00000130045	NXNL2	+	9:91150015-91199189	3.73439		0	4.73439	protein_coding
ENSG00000130066	SAT1	+	X:23801289-23804343	71.3767	X:23801289-23804343	18.3666	3.73719	protein_coding
ENSG00000130150	MOSPD2	+	X:14891562-14940449	9.67596	X:14891562-14940449	0.383631	7.7159	protein_coding
ENSG00000130159	ECSIT	-	19:11616732-11639987	12.7724		0	13.7724	protein_coding
ENSG00000130177	CDC16	+	13:115000361-115038198	78.5728	13:115000361-115038198	13.5404	5.47253	protein_coding
ENSG00000130254	SAFB2	-	19:5587009-5624057	120.031	19:5587009-5624057	9.67783	11.3348	protein_coding	TRUE	TRUE
ENSG00000130270	ATP8B3	-	19:1782073-1812275	34.0134		0	35.0134	protein_coding
ENSG00000130304	SLC27A1	+	19:17579577-17616977	4.39316		0	5.39316	protein_coding	TRUE
ENSG00000130307	USHBP1	-	19:17359984-17393595	20.169		0	21.169	protein_coding
ENSG00000130312	MRPL34	+	19:17403417-17417652	10.7055		0	11.7055	protein_coding
ENSG00000130338	TULP4	+	6:158733691-158932860	5.81053	6:158733691-158932860	0.185147	5.74657	protein_coding
ENSG00000130348	QRSL1	+	6:107077452-107116292	12.2926	6:107077452-107116292	0.12975	11.766	protein_coding
ENSG00000130414	NDUFA10	-	2:240831866-240964819	131.704	2:240831866-240964819	24.2473	5.25617	protein_coding
ENSG00000130489	SCO2	-	22:50961996-50964868	7.413		0	8.413	protein_coding
ENSG00000130511	SSBP4	+	19:18529673-18545372	46.106		0	47.106	protein_coding	TRUE
ENSG00000130517	PGPEP1	+	19:18451396-18480760	8.3121		0	9.3121	protein_coding
ENSG00000130560	UBAC1	-	9:138824814-138853226	115.594	9:138824814-138853226	11.7806	9.12273	protein_coding
ENSG00000130589	HELZ2	-	20:62189438-62205592	2.95975	20:62189438-62205592	0.265311	3.12947	protein_coding
ENSG00000130590	SAMD10	-	20:62605465-62611361	15.1496		0	16.1496	protein_coding
ENSG00000130598	TNNI2	+	11:1860218-1862910	20.902		0	21.902	protein_coding
ENSG00000130638	ATXN10	+	22:46067677-46241187	161.477	22:46067677-46241187	52.9785	3.01003	protein_coding
ENSG00000130675	MNX1	-	7:156786744-156803239	5.56623	7:156786744-156803239	0.817255	3.61327	protein_coding	TRUE
ENSG00000130684	ZNF337	-	20:25654850-25677477	32.0708	20:25654850-25677477	1.85727	11.5743	protein_coding
ENSG00000130695	CEP85	+	1:26560690-26605299	65.5482	1:26560690-26605299	14.8013	4.21156	protein_coding
ENSG00000130699	TAF4	-	20:60528524-60640866	24.0156	20:60528524-60640866	2.39389	7.37078	protein_coding
ENSG00000130714	POMT1	+	9:134378288-134399193	29.9943	9:134378288-134399193	6.39483	4.19135	protein_coding
ENSG00000130717	UCK1	-	9:134399187-134406655	24.0988	9:134399187-134406655	0.880465	13.3471	protein_coding
ENSG00000130724	CHMP2A	-	19:59062932-59066491	27.9803	19:59062932-59066491	2.25923	8.89176	protein_coding
ENSG00000130725	UBE2M	-	19:59067078-59070327	8.69521		0	9.69521	protein_coding
ENSG00000130772	MED18	+	1:28655512-28662476	3.22087		0	4.22087	protein_coding
ENSG00000130783	CCDC62	+	12:123258873-123312075	2.05188		0	3.05188	protein_coding
ENSG00000130810	PPAN	+	19:10216964-10225414	95.6762	19:10216964-10225414	4.90053	16.3843	protein_coding
ENSG00000130811	EIF3G	-	19:10225692-10230596	137.802	19:10225692-10230596	38.3288	3.52927	protein_coding
ENSG00000130813	C19orf66	+	19:10196797-10203928	5.86193		0	6.86193	protein_coding
ENSG00000130844	ZNF331	+	19:54024234-54083523	22.1282	19:54024234-54083523	5.4235	3.60056	protein_coding	TRUE
ENSG00000130856	ZNF236	+	18:74534562-74682683	39.3054	18:74534562-74682683	3.82175	8.35908	protein_coding
ENSG00000130921	C12orf65	+	12:123717462-123742506	33.0637	12:123717462-123742506	7.77859	3.88032	protein_coding
ENSG00000130935	NOL11	+	17:65713948-65740647	85.5071	17:65713948-65740647	16.0771	5.06568	protein_coding
ENSG00000130939	UBE4B	+	1:10092889-10241297	58.22	1:10092889-10241297	14.9136	3.72135	protein_coding	TRUE	TRUE
ENSG00000130957	FBP2	-	9:97321001-97356075	2.8113		0	3.8113	protein_coding
ENSG00000130958	SLC35D2	-	9:99082987-99145992	5.27003		0	6.27003	protein_coding
ENSG00000130962	PRRG1	+	X:37208527-37316548	3.02293		0	4.02293	protein_coding
ENSG00000131013	PPIL4	-	6:149825868-149867174	35.9686		0	36.9686	protein_coding
ENSG00000131037	EPS8L1	+	19:55583387-55599291	4.87153		0	5.87153	protein_coding
ENSG00000131042	LILRB2	-	19:54777674-54785039	2.46975		0	3.46975	protein_coding
ENSG00000131051	RBM39	-	20:34291530-34330234	2198.38	20:34291530-34330234	300.078	7.30502	protein_coding	TRUE
ENSG00000131067	GGT7	-	20:33432522-33460663	4.66621		0	5.66621	protein_coding
ENSG00000131115	ZNF227	+	19:44711699-44741421	10.7779		0	11.7779	protein_coding
ENSG00000131116	ZNF428	-	19:44111370-44124026	8.9218		0	9.9218	protein_coding
ENSG00000131153	GINS2	-	16:85709803-85723679	18.5155	16:85709803-85723679	3.69683	4.15504	protein_coding
ENSG00000131263	RLIM	-	X:73805051-73834452	20.0248	X:73805051-73834452	4.48683	3.83187	protein_coding
ENSG00000131368	MRPS25	-	3:15083966-15106842	194.753	3:15083966-15106842	54.0496	3.55594	protein_coding
ENSG00000131373	HACL1	-	3:15602210-15643338	9.57354		0	10.5735	protein_coding
ENSG00000131374	TBC1D5	-	3:17199898-18486309	30.6489	3:17199898-18486309	5.5755	4.81315	protein_coding
ENSG00000131378	RFTN1	-	3:16357351-16555533	2.40387		0	3.40387	protein_coding
ENSG00000131459	GFPT2	-	5:179727689-179780387	2.52297		0	3.52297	protein_coding
ENSG00000131462	TUBG1	+	17:40761693-40767252	21.5959	17:40761693-40767252	3.13014	5.47098	protein_coding
ENSG00000131467	PSME3	+	17:40976401-40995523	33.1106	17:40976401-40995523	0.754031	19.447	protein_coding
ENSG00000131470	PSMC3IP	-	17:40724332-40729849	41.196	17:40724332-40729849	6.54163	5.59508	protein_coding
ENSG00000131495	NDUFA2	-	5:140018324-140027370	12.2207		0	13.2207	protein_coding
ENSG00000131503	ANKHD1	+	5:139781398-139929163	360.935	5:139781398-139929163	50.2393	7.06362	protein_coding
ENSG00000131558	EXOC4	+	7:132937828-133751342	110.427	7:132937828-133751342	26.5131	4.04996	protein_coding	TRUE
ENSG00000131584	ACAP3	-	1:1227755-1244989	20.1478	1:1227755-1244989	4.02067	4.21215	protein_coding
ENSG00000131669	NINJ1	-	9:95883770-95896570	7.00126		0	8.00126	protein_coding
ENSG00000131711	MAP1B	+	5:71403060-71505395	9.74862	5:71403060-71505395	0.512631	7.10591	protein_coding
ENSG00000131724	IL13RA1	+	X:117861534-117928502	28.9155	X:117861534-117928502	7.38153	3.56922	protein_coding
ENSG00000131725	WDR44	+	X:117480035-117583924	56.2578	X:117480035-117583924	9.06715	5.68759	protein_coding
ENSG00000131730	CKMT2	+	5:80529103-80562216	2.06422		0	3.06422	protein_coding
ENSG00000131747	TOP2A	-	17:38544767-38574202	1216.63	17:38544767-38574202	185.337	6.53456	protein_coding	TRUE
ENSG00000131748	STARD3	+	17:37793317-37819737	12.61	17:37793317-37819737	3.0101	3.39393	protein_coding	TRUE
ENSG00000131778	CHD1L	+	1:146714290-146767443	57.1193	1:146714290-146767443	13.269	4.07312	protein_coding
ENSG00000131788	PIAS3	+	1:145575232-145586546	44.0922	1:145575232-145586546	10.7479	3.83832	protein_coding	TRUE
ENSG00000131791	PRKAB2	-	1:146626684-146644129	20.043	1:146626684-146644129	0.873483	11.232	protein_coding
ENSG00000131795	RBM8A	+	1:145507597-145511444	62.4869	1:145507597-145511444	13.0098	4.53161	protein_coding
ENSG00000131845	ZNF304	+	19:57862674-57871266	2.70541	19:57862674-57871266	0.162008	3.1888	protein_coding
ENSG00000131871	VIMP	-	15:101811021-101817705	66.1725	15:101811021-101817705	10.7502	5.71671	protein_coding
ENSG00000131873	CHSY1	-	15:101715927-101792137	11.1262	15:101715927-101792137	2.61127	3.35788	protein_coding
ENSG00000131876	SNRPA1	-	15:101821714-101835487	54.7533	15:101821714-101835487	10.2268	4.96609	protein_coding
ENSG00000131943	C19orf12	-	19:30191720-30206364	4.17041		0	5.17041	protein_coding
ENSG00000131944	C19orf40	+	19:33463114-33469128	3.65066		0	4.65066	protein_coding
ENSG00000131966	ACTR10	+	14:58666797-58701750	23.3365	14:58666797-58701750	1.47479	9.83376	protein_coding
ENSG00000131979	GCH1	-	14:55308725-55369570	3.46833		0	4.46833	protein_coding
ENSG00000132003	ZSWIM4	+	19:13906273-13943044	3.52184		0	4.52184	protein_coding
ENSG00000132005	RFX1	-	19:14072349-14117851	4.32888	19:14072349-14117851	0.735771	3.07004	protein_coding
ENSG00000132016	C19orf57	-	19:13993160-14017265	3.70611		0	4.70611	protein_coding
ENSG00000132017	DCAF15	+	19:14063303-14072254	11.6402	19:14063303-14072254	1.96422	4.26426	protein_coding
ENSG00000132024	CC2D1A	+	19:14017013-14041692	30.7845	19:14017013-14041692	7.56952	3.70902	protein_coding
ENSG00000132026	RTBDN	-	19:12936291-12946242	3.58697		0	4.58697	protein_coding
ENSG00000132109	TRIM21	-	11:4406126-4414926	4.9496	11:4406126-4414926	0.590732	3.74016	protein_coding
ENSG00000132122	SPATA6	-	1:48761043-48937845	2.6227		0	3.6227	protein_coding
ENSG00000132170	PPARG	+	3:12328866-12475855	3.30114		0	4.30114	protein_coding	TRUE
ENSG00000132199	ENOSF1	-	18:672542-712676	146.344	18:672542-712676	42.2118	3.40981	protein_coding
ENSG00000132204	LINC00470	-	18:1254383-1408345	2.34155		0	3.34155	lincRNA
ENSG00000132207	SLX1A	+	16:30205207-30208882	44.9824	16:30205207-30208882	6.09482	6.48112	protein_coding
ENSG00000132254	ARFIP2	-	11:6496909-6502666	60.0416	11:6496909-6502666	18.043	3.20546	protein_coding
ENSG00000132256	TRIM5	-	11:5684424-5959849	32.1148	11:5684424-5959849	8.61308	3.44476	protein_coding
ENSG00000132275	RRP8	-	11:6616304-6624850	38.1193	11:6616304-6624850	8.14832	4.27612	protein_coding
ENSG00000132297	HHLA1	-	8:133073732-133123406	7.28537	8:133073732-133123406	1.22943	3.71636	protein_coding
ENSG00000132300	PTCD3	+	2:86333304-86369280	282.139	2:86333304-86369280	1.47169	114.553	protein_coding
ENSG00000132313	MRPL35	+	2:86426579-86440917	37.6872	2:86426579-86440917	7.51939	4.54108	protein_coding
ENSG00000132334	PTPRE	+	10:129705324-129884119	8.92522		0	9.92522	protein_coding	TRUE
ENSG00000132356	PRKAA1	-	5:40759480-40798476	206.049	5:40759480-40798476	40.593	4.97798	protein_coding
ENSG00000132357	CARD6	+	5:40841285-40860275	2.36934		0	3.36934	protein_coding
ENSG00000132388	UBE2G1	-	17:4172553-4269923	15.9793	17:4172553-4269923	3.11453	4.12667	protein_coding
ENSG00000132424	PNISR	-	6:99845926-99873207	470.827	6:99845926-99873207	53.0418	8.73078	protein_coding
ENSG00000132432	SEC61G	-	7:54819942-54827667	13.289		0	14.289	protein_coding
ENSG00000132436	FIGNL1	-	7:50511830-50518088	34.2827	7:50511830-50518088	10.6382	3.03163	protein_coding
ENSG00000132475	H3F3B	-	17:73772514-73781974	94.0433	17:73772514-73781974	16.7521	5.35392	protein_coding
ENSG00000132485	ZRANB2	-	1:71528973-71546980	395.59	1:71528973-71546980	69.8789	5.59532	protein_coding
ENSG00000132498	ANKRD20A3	-	9:43064965-43133544	2.18537		0	3.18537	protein_coding
ENSG00000132507	EIF5A	+	17:7210317-7215774	98.6542		0	99.6542	protein_coding
ENSG00000132522	GPS2	-	17:7214642-7218883	131.429		0	132.429	protein_coding
ENSG00000132541	HRSP12	-	8:99114571-99129469	6.81668		0	7.81668	protein_coding
ENSG00000132549	VPS13B	+	8:100025493-100889808	89.5828	8:100025493-100889808	18.5357	4.63678	protein_coding
ENSG00000132561	MATN2	+	8:98881067-99048944	18.3176	8:98881067-99048944	4.94923	3.24708	protein_coding
ENSG00000132603	NIP7	+	16:69373332-69377014	17.6648		0	18.6648	protein_coding
ENSG00000132604	TERF2	-	16:69389463-69442474	40.7177	16:69389463-69442474	5.91465	6.03323	protein_coding
ENSG00000132623	ANKRD5	+	20:10015688-10037410	7.09824	20:10015688-10037410	0.779651	4.55047	protein_coding
ENSG00000132676	DAP3	+	1:155657750-155708803	589.338	1:155657750-155708803	39.917	14.4277	protein_coding
ENSG00000132680	KIAA0907	-	1:155882833-155904191	252.644	1:155882833-155904191	61.0652	4.08673	protein_coding
ENSG00000132692	BCAN	+	1:156611181-156629324	2.03379		0	3.03379	protein_coding
ENSG00000132716	DCAF8	-	1:160185504-160254920	329.38	1:160185504-160254920	94.6491	3.45408	protein_coding
ENSG00000132749	MTL5	-	11:68474907-68519032	5.27769		0	6.27769	protein_coding
ENSG00000132773	TOE1	+	1:45805341-45809647	10.1726		0	11.1726	protein_coding
ENSG00000132781	MUTYH	-	1:45794834-45806142	13.8016		0	14.8016	protein_coding	TRUE	TRUE
ENSG00000132793	LPIN3	+	20:39969559-39989222	8.96642		0	9.96642	protein_coding
ENSG00000132823	C20orf111	-	20:42825135-42839431	12.723	20:42825135-42839431	2.23174	4.24632	protein_coding
ENSG00000132879	FBXO44	+	1:11714431-11723384	16.4182	1:11714431-11723384	3.32474	4.02757	protein_coding
ENSG00000132881	RSG1	-	1:16555169-16563495	3.53842		0	4.53842	protein_coding
ENSG00000132967	HMGB1P5	+	3:22423309-22424420	131.635	3:22423309-22424420	29.7265	4.31663	pseudogene
ENSG00000133111	RFXAP	+	13:37393360-37403241	18.7212	13:37393360-37403241	0.724948	11.4329	protein_coding
ENSG00000133112	TPT1	-	13:45911007-45915505	58.4929	13:45911007-45915505	13.9299	3.98482	protein_coding
ENSG00000133114	KIAA1704	+	13:45563686-45607746	38.6514	13:45563686-45607746	12.0473	3.03905	protein_coding
ENSG00000133119	RFC3	+	13:34392185-34540695	68.5726	13:34392185-34540695	14.1745	4.58484	protein_coding
ENSG00000133135	RNF128	+	X:105937023-106040223	4.31881		0	5.31881	protein_coding
ENSG00000133193	FAM104A	-	17:71203491-71232892	4.50472		0	5.50472	protein_coding
ENSG00000133226	SRRM1	+	1:24958206-24999758	925.3	1:24958206-24999758	177.709	5.18329	protein_coding
ENSG00000133243	BTBD2	-	19:1985446-2034880	38.6406	19:1985446-2034880	4.12323	7.73742	protein_coding
ENSG00000133246	PRAM1	-	19:8554939-8567996	7.39475		0	8.39475	protein_coding
ENSG00000133247	SUV420H2	+	19:55851220-55859488	29.2936	19:55851220-55859488	2.18506	9.51116	protein_coding
ENSG00000133275	CSNK1G2	+	19:1941187-1981337	107.912	19:1941187-1981337	18.1347	5.69186	protein_coding
ENSG00000133302	ANKRD32	+	5:93954051-94075141	130.995	5:93954051-94075141	38.2462	3.36326	protein_coding
[truncated: 4,604 more rows]

## Sheet: AGS
Ensembl.ID	Gene.Name	Strand	Genomic location of EZH2-interacting RNA	FPKM (EZH2)	Genomic location of mock RIP RNA	FPKM (IgG)	Fold change	Type	Cancer-related gene	Tumor suppressor gene	Proto-oncogene	Gene of the Antisense
ENSG00000000457	SCYL3	-	1:169821803-169863408	3.81855	1:169821803-169863408	0.298466	3.71096	protein_coding
ENSG00000002016	RAD52	-	12:1021242-1100356	4.65501	12:1021242-1100356	0.493868	3.78548	protein_coding
ENSG00000003400	CASP10	+	2:202047603-202094129	3.09255	2:202047603-202094129	0.249086	3.27644	protein_coding
ENSG00000003509	NDUFAF7	+	2:37458773-37480546	27.024	2:37458773-37480546	5.14211	4.5626	protein_coding
ENSG00000004139	SARM1	+	17:26691377-26728065	4.94568			5.94568	protein_coding
ENSG00000004866	ST7	+	7:116593291-116870157	49.2768	7:116593291-116870157	8.8944	5.08134	protein_coding	TRUE	TRUE
ENSG00000005020	SKAP2	-	7:26706680-27034858	22.6407	7:26706680-27034858	6.20628	3.28057	protein_coding
ENSG00000005189	AC004381.6	+	16:20817750-20860990	20.2165	16:20817750-20860990	1.52595	8.39941	protein_coding
ENSG00000005243	COPZ2	-	17:46103532-46115392	3.05184			4.05184	protein_coding
ENSG00000005448	WDR54	+	2:74648804-74652882	14.082	2:74648804-74652882	0.894335	7.96163	protein_coding
ENSG00000005882	PDK2	+	17:48172100-48189516	26.8377	17:48172100-48189516	5.52862	4.26395	protein_coding
ENSG00000006025	OSBPL7	-	17:45884737-45899200	3.93252			4.93252	protein_coding
ENSG00000006468	ETV1	-	7:13930852-14031050	12.6779	7:13930852-14031050	0.32861	10.2949	protein_coding	TRUE
ENSG00000006695	COX10	+	17:13972812-14111994	13.2674	17:13972812-14111994	2.21372	4.43953	protein_coding
ENSG00000006715	VPS41	-	7:38762562-38971994	44.7379	7:38762562-38971994	14.1706	3.0149	protein_coding
ENSG00000007264	MATK	-	19:3777970-3802127	19.771	19:3777970-3802127	2.44019	6.03775	protein_coding
ENSG00000007923	DNAJC11	-	1:6694227-6761984	75.5654	1:6694227-6761984	22.511	3.25658	protein_coding	TRUE	TRUE
ENSG00000008256	CYTH3	-	7:6201406-6312275	42.0511	7:6201406-6312275	10.8531	3.63205	protein_coding
ENSG00000008282	SYPL1	-	7:105730948-105753022	19.9191	7:105730948-105753022	3.39058	4.76454	protein_coding
ENSG00000008382	MPND	+	19:4343523-4360083	3.04659	19:4343523-4360083	0.301786	3.10849	protein_coding
ENSG00000008405	CRY1	-	12:107385141-107487607	6.9236	12:107385141-107487607	1.57562	3.07639	protein_coding
ENSG00000009413	REV3L	-	6:111620233-111804918	11.095	6:111620233-111804918	2.81223	3.17268	protein_coding
ENSG00000009780	FAM76A	+	1:28052489-28088475	2.25726			3.25726	protein_coding
ENSG00000009830	POMT2	-	14:77741298-77787227	45.6733	14:77741298-77787227	9.16328	4.59235	protein_coding
ENSG00000010704	HFE	+	6:26087508-26098571	13.54	6:26087508-26098571	1.29381	6.3388	protein_coding
ENSG00000010803	SCMH1	-	1:41492871-41707826	24.3164	1:41492871-41707826	5.00128	4.2185	protein_coding
ENSG00000010818	HIVEP2	-	6:143072603-143266338	5.86858	6:143072603-143266338	0.971904	3.48322	protein_coding
ENSG00000011052	NME2	+	17:49230950-49249105	144.935	17:49230950-49249105	6.55256	19.3226	protein_coding
ENSG00000011143	MKS1	-	17:56282802-56296966	8.73682	17:56282802-56296966	2.0825	3.15874	protein_coding
ENSG00000011566	MAP4K3	-	2:39476406-39664453	46.1639	2:39476406-39664453	11.2027	3.86504	protein_coding
ENSG00000012048	BRCA1	-	17:41196311-41322290	50.0897	17:41196311-41322290	15.3868	3.11774	protein_coding	TRUE	TRUE
ENSG00000013364	MVP	+	16:29831714-29859355	20.349	16:29831714-29859355	3.03123	5.2959	protein_coding
ENSG00000013441	CLK1	-	2:201717731-201729422	51.5621	2:201717731-201729422	15.4093	3.20319	protein_coding
ENSG00000013583	HEBP1	-	12:13127797-13153207	23.1537	12:13127797-13153207	2.91175	6.17465	protein_coding
ENSG00000014914	MTMR11	-	1:149900542-149908791	3.40295	1:149900542-149908791	0.259681	3.49529	protein_coding
ENSG00000015153	YAF2	-	12:42550905-42632151	22.8687	12:42550905-42632151	3.84522	4.92624	protein_coding
ENSG00000015413	DPEP1	+	16:89679715-89704839	3.82469			4.82469	protein_coding
ENSG00000018189	RUFY3	+	4:71569920-71673032	7.00602			8.00602	protein_coding
ENSG00000019485	PRDM11	+	11:45115563-45247734	3.67432	11:45115563-45247734	0.319369	3.54285	protein_coding
ENSG00000023572	GLRX2	-	1:193065597-193075244	12.2632	1:193065597-193075244	0.771246	7.48806	protein_coding
ENSG00000023697	DERA	+	12:16064105-16190220	21.4056	12:16064105-16190220	5.49318	3.45064	protein_coding
ENSG00000025156	HSF2	+	6:122720690-122754264	7.43821	6:122720690-122754264	0.79302	4.70614	protein_coding
ENSG00000026297	RNASET2	-	6:167342991-167370679	4.32338			5.32338	protein_coding	TRUE	TRUE
ENSG00000026950	BTN3A1	+	6:26402464-26415444	7.45224	6:26402464-26415444	0.330631	6.35205	protein_coding
ENSG00000029364	SLC39A9	+	14:69864731-69929105	39.2596	14:69864731-69929105	9.46727	3.84624	protein_coding
ENSG00000029725	RABEP1	+	17:5185557-5289129	56.0341	17:5185557-5289129	14.6471	3.64503	protein_coding
ENSG00000033030	ZCCHC8	-	12:122957416-122985518	13.8246	12:122957416-122985518	3.33915	3.41648	protein_coding
ENSG00000033170	FUT8	+	14:65877309-66210839	28.4077	14:65877309-66210839	2.76677	7.80714	protein_coding
ENSG00000035115	SH3YL1	-	2:217729-266398	2.52443			3.52443	protein_coding
ENSG00000035664	DAPK2	-	15:64199234-64364232	3.09192	15:64199234-64364232	0.144653	3.57481	protein_coding
ENSG00000036672	USP2	-	11:119225924-119252436	10.5006	11:119225924-119252436	2.75321	3.0642	protein_coding
ENSG00000037637	FBXO42	-	1:16573333-16678949	7.47463	1:16573333-16678949	0.43197	5.91816	protein_coding
ENSG00000038002	AGA	-	4:178351923-178363657	8.68273	4:178351923-178363657	1.14085	4.52284	protein_coding
ENSG00000038295	TLL1	+	4:166794409-167025047	18.2795	4:166794409-167025047	4.23826	3.68052	protein_coding
ENSG00000039068	CDH1	+	16:68771127-68869445	6.32854	16:68771127-68869445	0.488995	4.9218	protein_coding	TRUE	TRUE
ENSG00000041982	TNC	-	9:117782805-117880536	2.68231	9:117782805-117880536	0.18322	3.11211	protein_coding
ENSG00000041988	THAP3	+	1:6684925-6695646	7.44689	1:6684925-6695646	0.597619	5.28717	protein_coding
ENSG00000042317	SPATA7	+	14:88851267-88936694	4.39185	14:88851267-88936694	0.218024	4.42672	protein_coding
ENSG00000043093	DCUN1D1	-	3:182655861-182703741	46.3251	3:182655861-182703741	12.9373	3.39557	protein_coding	TRUE		TRUE
ENSG00000047365	ARAP2	-	4:36067619-36246131	5.13276	4:36067619-36246131	0.860334	3.29659	protein_coding
ENSG00000047579	DTNBP1	-	6:15523031-15663289	7.12211	6:15523031-15663289	0.943929	4.17819	protein_coding
ENSG00000047648	ARHGAP6	-	X:11136238-11683821	2.66193			3.66193	protein_coding
ENSG00000049323	LTBP1	+	2:33172038-33624576	62.7136	2:33172038-33624576	13.5982	4.36448	protein_coding
ENSG00000049759	NEDD4L	+	18:55711598-56068772	188.89	18:55711598-56068772	30.8501	5.96199	protein_coding
ENSG00000051341	POLQ	-	3:121150277-121264853	12.5182	3:121150277-121264853	2.80439	3.55332	protein_coding
ENSG00000054267	ARID4B	-	1:235294948-235491534	66.3397	1:235294948-235491534	18.9438	3.37647	protein_coding
ENSG00000054654	SYNE2	+	14:64319682-64693165	54.1694	14:64319682-64693165	17.2254	3.02706	protein_coding
ENSG00000054967	RELT	+	11:73087308-73108519	3.40799			4.40799	protein_coding
ENSG00000056050	C4orf27	-	4:170650615-170679104	3.07249			4.07249	protein_coding
ENSG00000058799	YIPF1	-	1:54317391-54356407	7.13379	1:54317391-54356407	1.1527	3.77841	protein_coding
ENSG00000059573	ALDH18A1	-	10:97365695-97416463	91.9229	10:97365695-97416463	18.3642	4.7987	protein_coding
ENSG00000059769	DNAJC25	+	9:114393631-114432508	5.38091	9:114393631-114432508	0.81178	3.5219	protein_coding
ENSG00000060138	CSDA	-	12:10851682-10875911	178.112	12:10851682-10875911	54.8859	3.20496	protein_coding
ENSG00000060762	MPC1	-	6:166778406-166796486	7.26207	6:166778406-166796486	0.795829	4.6007	protein_coding
ENSG00000062582	MRPS24	-	7:43906156-43909492	33.152	7:43906156-43909492	7.30293	4.11325	protein_coding
ENSG00000062725	APPBP2	-	17:58520519-58603580	8.80281	17:58520519-58603580	0.97108	4.97332	protein_coding
ENSG00000063046	EIF4B	+	12:53399941-53435993	1032.62	12:53399941-53435993	325.433	3.16641	protein_coding
ENSG00000063854	HAGH	-	16:1845620-1877195	6.02226	16:1845620-1877195	0.28763	5.45363	protein_coding
ENSG00000065328	MCM10	+	10:13203553-13253104	47.7081	10:13203553-13253104	8.02318	5.39811	protein_coding
ENSG00000065457	ADAT1	-	16:75630878-75657198	31.8885	16:75630878-75657198	5.91412	4.75672	protein_coding
ENSG00000065600	TMEM206	-	1:212537272-212588243	8.20411			9.20411	protein_coding
ENSG00000065665	SEC61A2	+	10:12171635-12211960	12.2596	10:12171635-12211960	1.43453	5.44647	protein_coding
ENSG00000066427	ATXN3	-	14:92524895-92572965	17.2824			18.2824	protein_coding
ENSG00000066697	MSANTD3	+	9:103189437-103213511	15.7143			16.7143	protein_coding
ENSG00000067365	METTL22	+	16:8715539-8740081	25.111	16:8715539-8740081	1.01648	12.9488	protein_coding
ENSG00000068001	HYAL2	-	3:50355220-50360337	23.5286	3:50355220-50360337	4.12604	4.7851	protein_coding
ENSG00000068784	SRBD1	-	2:45615818-45839304	18.6468	2:45615818-45839304	2.82951	5.13037	protein_coding
ENSG00000069493	CLEC2D	+	12:9809269-9848413	5.23681			6.23681	protein_coding
ENSG00000070061	IKBKAP	-	9:111629796-111696396	47.4504	9:111629796-111696396	9.0893	4.80216	protein_coding
ENSG00000070269	C14orf101	+	14:56955071-57117324	4.00131	14:56955071-57117324	0.550497	3.22562	protein_coding
ENSG00000070371	CLTCL1	-	22:19166985-19279239	16.4286	22:19166985-19279239	4.27401	3.30462	protein_coding	TRUE
ENSG00000070540	WIPI1	-	17:66417088-66453654	7.56705			8.56705	protein_coding
ENSG00000071282	LMCD1	+	3:8543392-8609805	7.13348	3:8543392-8609805	0.290332	6.3034	protein_coding
ENSG00000071967	CYBRD1	+	2:172378756-172414643	9.44169	2:172378756-172414643	2.31032	3.15428	protein_coding
ENSG00000072832	CRMP1	-	4:5749810-5894785	6.75997	4:5749810-5894785	1.57839	3.00962	protein_coding
ENSG00000073417	PDE8A	+	15:85523670-85682376	16.8768	15:85523670-85682376	2.33823	5.35517	protein_coding
ENSG00000073584	SMARCE1	-	17:38781213-38804760	118.952	17:38781213-38804760	36.3574	3.21093	protein_coding	TRUE
ENSG00000073803	MAP3K13	+	3:185000728-185206885	5.29997	3:185000728-185206885	0.20295	5.2371	protein_coding
ENSG00000073849	ST6GAL1	+	3:186648273-186796341	9.65025	3:186648273-186796341	2.03099	3.51379	protein_coding
ENSG00000074527	NTN4	-	12:96051582-96184930	7.31869	12:96051582-96184930	1.50051	3.3268	protein_coding
ENSG00000074657	ZNF532	+	18:56529831-56653712	18.3236	18:56529831-56653712	1.88126	6.70665	protein_coding
ENSG00000074755	ZZEF1	-	17:3907738-4046314	20.2452	17:3907738-4046314	3.42315	4.80318	protein_coding
ENSG00000075142	SRI	-	7:87834432-87856308	72.4178	7:87834432-87856308	6.22317	10.1642	protein_coding
ENSG00000075336	TIMM21	+	18:71815745-71826197	24.932	18:71815745-71826197	6.35096	3.5277	protein_coding
ENSG00000075407	ZNF37A	+	10:38383263-38412276	7.45708	10:38383263-38412276	1.29542	3.68433	protein_coding
ENSG00000075856	SART3	-	12:108916356-108955176	27.4218	12:108916356-108955176	7.36592	3.39733	protein_coding
ENSG00000076053	RBM7	+	11:114270751-114284925	16.3285	11:114270751-114284925	2.125	5.54512	protein_coding
ENSG00000076242	MLH1	+	3:37034822-37107380	33.6629	3:37034822-37107380	9.33881	3.3527	protein_coding	TRUE	TRUE
ENSG00000076248	UNG	+	12:109535378-109548797	102.434	12:109535378-109548797	29.7127	3.36779	protein_coding
ENSG00000076321	KLHL20	+	1:173684079-173755840	9.95712	1:173684079-173755840	2.17038	3.45609	protein_coding
ENSG00000076650	GPATCH1	+	19:33571785-33621448	13.2299	19:33571785-33621448	3.13959	3.43751	protein_coding
ENSG00000076864	RAP1GAP	-	1:21922707-21995801	15.0869	1:21922707-21995801	3.13498	3.89044	protein_coding	TRUE	TRUE
ENSG00000076984	MAP2K7	+	19:7968727-7979363	64.3184	19:7968727-7979363	0.914516	34.1174	protein_coding
ENSG00000077458	FAM76B	-	11:95502105-95523573	24.3068	11:95502105-95523573	6.27329	3.47942	protein_coding
ENSG00000078070	MCCC1	-	3:182733005-182833863	41.4242	3:182733005-182833863	11.7081	3.33836	protein_coding
ENSG00000078319	PMS2P1	-	7:99918614-99939531	16.153	7:99918614-99939531	2.27556	5.23666	pseudogene
ENSG00000078687	TNRC6C	+	17:76000248-76104916	2.48341			3.48341	protein_coding
ENSG00000078902	TOLLIP	-	11:1295600-1330884	2.84033	11:1295600-1330884	0.1882	3.23206	protein_coding
ENSG00000080031	PTPRH	-	19:55692615-55720874	2.01574			3.01574	protein_coding
ENSG00000080298	RFX3	-	9:3218296-3526004	5.09037	9:3218296-3526004	0.891352	3.22011	protein_coding
ENSG00000080561	MID2	+	X:107068984-107170423	7.05263	X:107068984-107170423	1.18663	3.68267	protein_coding
ENSG00000080819	CPOX	-	3:98239975-98312567	8.64076			9.64076	protein_coding
ENSG00000081019	RSBN1	-	1:114304453-114355098	10.3116	1:114304453-114355098	2.07915	3.67361	protein_coding
ENSG00000081181	ARG2	+	14:68086514-68118437	4.5181			5.5181	protein_coding
ENSG00000081386	ZNF510	-	9:99518146-99540411	11.1588	9:99518146-99540411	1.5713	4.72866	protein_coding
ENSG00000082196	C1QTNF3	-	5:33987278-34124633	3.88447	5:33987278-34124633	0.324035	3.68908	protein_coding
ENSG00000082515	MRPL22	+	5:154320629-154348971	27.5136	5:154320629-154348971	5.24158	4.56833	protein_coding
ENSG00000083168	KAT6A	-	8:41786996-41909508	17.0188	8:41786996-41909508	4.31775	3.38843	protein_coding	TRUE		TRUE
ENSG00000083817	ZNF416	-	19:58082933-58090295	2.15058			3.15058	protein_coding
ENSG00000083844	ZNF264	+	19:57702867-57724724	2.6177			3.6177	protein_coding
ENSG00000084774	CAD	+	2:27440257-27466660	72.6628	2:27440257-27466660	22.6164	3.11914	protein_coding
ENSG00000085274	MYNN	+	3:169490852-169507504	5.29791			6.29791	protein_coding
ENSG00000085449	WDFY1	-	2:224720432-224810104	15.3986	2:224720432-224810104	2.28674	4.98932	protein_coding
ENSG00000085465	OVGP1	-	1:111956935-111970399	5.78593			6.78593	protein_coding
ENSG00000085511	MAP3K4	+	6:161412758-161538417	23.4029	6:161412758-161538417	2.40017	7.17696	protein_coding
ENSG00000085982	USP40	-	2:234384165-234475428	9.9209	2:234384165-234475428	0.259694	8.66949	protein_coding
ENSG00000086102	NFX1	+	9:33290508-33371155	28.1034	9:33290508-33371155	7.72827	3.33438	protein_coding
ENSG00000086200	IPO11	+	5:61699798-61924409	21.4142	5:61699798-61924409	4.67759	3.94784	protein_coding
ENSG00000086300	SNX10	+	7:26331540-26413949	3.18895			4.18895	protein_coding
ENSG00000086730	LAT2	+	7:73613981-73644161	2.63862			3.63862	protein_coding
ENSG00000086848	ALG9	-	11:111652918-111742305	22.5434	11:111652918-111742305	1.93415	8.02393	protein_coding
ENSG00000087157	PGS1	+	17:76374720-76421195	7.58918	17:76374720-76421195	0.586753	5.41305	protein_coding
ENSG00000087253	LPCAT2	+	16:55542909-55620582	19.7065	16:55542909-55620582	0.561742	13.2586	protein_coding
ENSG00000087302	C14orf166	+	14:52456192-52471420	93.0139	14:52456192-52471420	29.479	3.08455	protein_coding
ENSG00000087448	KLHDC5	+	12:27932952-27955973	3.14123	12:27932952-27955973	0.256226	3.29656	protein_coding
ENSG00000087842	PIR	-	X:15402920-15511687	77.4687	X:15402920-15511687	14.2801	5.13535	protein_coding
ENSG00000087884	AAMDC	+	11:77532154-77629478	6.42132			7.42132	protein_coding
ENSG00000088727	KIF9	-	3:47269515-47324941	3.06743	3:47269515-47324941	0.336404	3.04356	protein_coding
ENSG00000088766	CRLS1	+	20:5986735-6020699	9.07733	20:5986735-6020699	0.596792	6.31098	protein_coding
ENSG00000088808	PPP1R13B	-	14:104200088-104313927	30.5046	14:104200088-104313927	8.26404	3.40074	protein_coding
ENSG00000088836	SLC4A11	-	20:3208062-3219887	5.4123	20:3208062-3219887	0.925444	3.3303	protein_coding
ENSG00000088992	TESC	-	12:117476727-117537284	2.8675			3.8675	protein_coding
ENSG00000089063	TMEM230	-	20:5080485-5093749	23.8734	20:5080485-5093749	3.6394	5.36134	protein_coding
ENSG00000089177	KIF16B	-	20:16252748-16554078	3.7941	20:16252748-16554078	0.125292	4.26032	protein_coding
ENSG00000089505	CMTM1	+	16:66600293-66613040	6.52439	16:66600293-66613040	1.29661	3.2763	protein_coding
ENSG00000089818	NECAP1	+	12:7926147-8250367	10.973	12:7926147-8250367	1.16167	5.53877	protein_coding
ENSG00000090263	MRPS33	-	7:140705853-140715028	24.9336	7:140705853-140715028	7.08576	3.20732	protein_coding
ENSG00000090266	NDUFB2	+	7:140390576-140422590	35.0556	7:140390576-140422590	6.28379	4.95012	protein_coding
ENSG00000090447	TFAP4	-	16:4307186-4323076	9.44153	16:4307186-4323076	0.131838	9.22529	protein_coding
ENSG00000090581	GNPTG	+	16:1401923-1413352	13.4056	16:1401923-1413352	1.66408	5.40735	protein_coding
ENSG00000090612	ZNF268	+	12:133707569-133783698	9.4999	12:133707569-133783698	1.10164	4.99605	protein_coding
ENSG00000090975	PITPNM2	-	12:123468026-123634562	4.4822	12:123468026-123634562	0.345643	4.07404	protein_coding
ENSG00000091073	DTX2	+	7:76090992-76135312	18.8613	7:76090992-76135312	2.87064	5.13127	protein_coding
ENSG00000091732	ZC3HC1	-	7:129658125-129691291	20.6615	7:129658125-129691291	2.66395	5.91206	protein_coding
ENSG00000092208	GEMIN2	+	14:39583426-39606177	6.92293	14:39583426-39606177	0.154038	6.8654	protein_coding
ENSG00000092969	TGFB2	+	1:218519576-218617961	4.25196	1:218519576-218617961	0.283509	4.09188	protein_coding
ENSG00000093100	XXbac-B461K10.4	-	22:18270417-18294263	2.87423			3.87423	processed_transcript
ENSG00000095574	IKZF5	-	10:124750321-124768333	10.0581	10:124750321-124768333	0.63877	6.7478	protein_coding
ENSG00000095787	WAC	+	10:28821421-28909928	128.594	10:28821421-28909928	40.4969	3.12298	protein_coding
ENSG00000096092	TMEM14A	+	6:52535906-52551386	6.3181	6:52535906-52551386	0.719342	4.25634	protein_coding
ENSG00000099256	PRTFDC1	-	10:25137553-25241533	5.38289	10:25137553-25241533	0.108308	5.75913	protein_coding
ENSG00000099994	SUSD2	+	22:24577226-24585078	2.38667	22:24577226-24585078	0.115982	3.0347	protein_coding
ENSG00000099999	RNF215	-	22:30773834-30817760	2.37922			3.37922	protein_coding
ENSG00000100014	SPECC1L	+	22:24666785-24813707	13.5388	22:24666785-24813707	2.18823	4.56015	protein_coding
ENSG00000100060	MFNG	-	22:37865100-37882439	4.04391			5.04391	protein_coding
ENSG00000100104	SRRD	+	22:26879842-26887899	7.52973			8.52973	protein_coding
ENSG00000100142	POLR2F	+	22:38348613-38437113	19.358	22:38348613-38437113	3.54899	4.47528	protein_coding
ENSG00000100147	CCDC134	+	22:42196682-42222303	4.4812			5.4812	protein_coding
ENSG00000100206	DMC1	-	22:38914953-38966291	3.45191			4.45191	protein_coding
ENSG00000100266	PACSIN2	-	22:43231417-43411151	25.1278	22:43231417-43411151	2.67684	7.10605	protein_coding
ENSG00000100324	TAB1	+	22:39795745-39833065	6.88186	22:39795745-39833065	1.59131	3.04165	protein_coding
ENSG00000100360	IFT27	-	22:37154245-37172300	2.86298			3.86298	protein_coding
ENSG00000100376	FAM118A	+	22:45704848-45737836	7.64175			8.64175	protein_coding
ENSG00000100380	ST13	-	22:41220538-41253026	348.136	22:41220538-41253026	113.661	3.04494	protein_coding	TRUE	TRUE
ENSG00000100387	RBX1	+	22:41347350-41369313	8.31233			9.31233	protein_coding	TRUE	TRUE
ENSG00000100478	AP4S1	+	14:31494311-31562818	2.33741			3.33741	protein_coding
ENSG00000100479	POLE2	-	14:50110272-50155140	9.96626			10.9663	protein_coding
ENSG00000100483	METTL21D	-	14:50575349-50583318	2.58153			3.58153	protein_coding
ENSG00000100554	ATP6V1D	-	14:67761087-67826982	25.2328	14:67761087-67826982	5.02601	4.35326	protein_coding
ENSG00000100564	PIGH	-	14:68048671-68067004	4.42043			5.42043	protein_coding
ENSG00000100600	LGMN	-	14:93170151-93215047	23.9565	14:93170151-93215047	2.00132	8.31517	protein_coding
ENSG00000100697	DICER1	-	14:95552564-95624347	25.4051	14:95552564-95624347	4.95371	4.43507	protein_coding	TRUE
ENSG00000100731	PCNX	+	14:71374121-71582099	18.2545	14:71374121-71582099	1.83544	6.79066	protein_coding
ENSG00000100897	DCAF11	+	14:24583403-24594451	26.4621	14:24583403-24594451	6.01448	3.91506	protein_coding
ENSG00000100916	BRMS1L	+	14:36295523-36401531	5.09651	14:36295523-36401531	0.215912	5.01394	protein_coding
ENSG00000100918	REC8	+	14:24641061-24649463	2.64904			3.64904	protein_coding
ENSG00000101004	NINL	-	20:25433340-25566153	3.80173			4.80173	protein_coding
ENSG00000101104	PABPC1L	+	20:43538702-43587676	3.19871			4.19871	protein_coding
ENSG00000101161	PRPF6	+	20:62612487-62664453	27.7779	20:62612487-62664453	8.43539	3.05	protein_coding
ENSG00000101190	TCFL5	-	20:61472466-61493115	23.0436	20:61472466-61493115	2.06515	7.84418	protein_coding
ENSG00000101247	NDUFAF5	+	20:13765595-13799067	11.5751	20:13765595-13799067	1.6801	4.69203	protein_coding
ENSG00000101361	NOP56	+	20:2632790-2639039	198.784	20:2632790-2639039	61.7019	3.18625	protein_coding
ENSG00000101363	MANBAL	+	20:35918040-35945663	24.1271	20:35918040-35945663	5.80389	3.69305	protein_coding
ENSG00000101457	DNTTIP1	+	20:44420575-44440066	28.511	20:44420575-44440066	6.59458	3.8858	protein_coding
ENSG00000101624	CEP76	-	18:12661831-12702776	9.72779			10.7278	protein_coding
ENSG00000101844	ATG4A	+	X:107334897-107397901	7.09946	X:107334897-107397901	0.771171	4.57294	protein_coding
ENSG00000101850	GPR143	-	X:9693385-9754337	2.06669			3.06669	protein_coding
ENSG00000101898	RP3-324O17.4	+	20:30135306-30135852	13.9939			14.9939	pseudogene
ENSG00000101966	XIAP	+	X:122993573-123047829	86.3807	X:122993573-123047829	26.9926	3.12156	protein_coding
ENSG00000102048	ASB9	-	X:15252899-15288589	6.11903	X:15252899-15288589	1.02073	3.523	protein_coding
ENSG00000102096	PIM2	-	X:48770458-48776301	23.246	X:48770458-48776301	6.19157	3.37145	protein_coding	TRUE		TRUE
ENSG00000102125	TAZ	+	X:153639853-153650065	17.8309	X:153639853-153650065	2.58673	5.25016	protein_coding
ENSG00000102287	GABRE	-	X:151121595-151143152	73.499	X:151121595-151143152	21.99	3.2405	protein_coding
ENSG00000102543	CDADC1	+	13:49822046-49867618	8.45375	13:49822046-49867618	1.003	4.7198	protein_coding
ENSG00000102738	MRPS31	-	13:41303431-41345309	6.89053	13:41303431-41345309	0.172356	6.73049	protein_coding
ENSG00000102780	DGKH	+	13:42614175-42830714	8.97307	13:42614175-42830714	1.1468	4.64555	protein_coding
ENSG00000103064	SLC7A6	+	16:68298432-68335722	54.1546	16:68298432-68335722	13.2925	3.85899	protein_coding
ENSG00000103248	MTHFSD	-	16:86563781-86588841	4.81908	16:86563781-86588841	0.264375	4.60234	protein_coding
ENSG00000103335	PIEZO1	-	16:88781750-88851619	63.837	16:88781750-88851619	16.0933	3.79312	protein_coding
ENSG00000103351	CLUAP1	+	16:3550923-3589048	24.0853	16:3550923-3589048	4.81802	4.31166	protein_coding
ENSG00000103363	TCEB2	-	16:2821414-2827298	65.908	16:2821414-2827298	18.3762	3.4531	protein_coding
ENSG00000103472	RRN3P2	+	16:29086162-29128039	2.99908	16:29086162-29128039	0.154667	3.46341	pseudogene
ENSG00000103496	STX4	+	16:31044209-31054296	14.5078	16:31044209-31054296	2.61577	4.28893	protein_coding
ENSG00000103540	CCP110	+	16:19535132-19564730	17.2895	16:19535132-19564730	3.48489	4.07803	protein_coding
ENSG00000103591	AAGAB	-	15:67493370-67547533	30.9974	15:67493370-67547533	7.83369	3.6222	protein_coding
ENSG00000103707	MTFMT	-	15:65294844-65321977	28.2033	15:65294844-65321977	4.36093	5.44743	protein_coding
ENSG00000103994	ZFP106	-	15:42705020-42783321	60.6767	15:42705020-42783321	15.9723	3.63396	protein_coding
ENSG00000103995	CEP152	-	15:49005124-49103343	11.3252	15:49005124-49103343	1.16954	5.68102	protein_coding
ENSG00000104064	GABPB1	-	15:50569388-50647605	26.0291	15:50569388-50647605	5.97344	3.87601	protein_coding
ENSG00000104290	FZD3	+	8:28351728-28431775	3.12502	8:28351728-28431775	0.163954	3.54397	protein_coding
ENSG00000104324	CPQ	+	8:97657454-98161882	2.39838			3.39838	protein_coding
ENSG00000104356	POP1	+	8:99129524-99172062	22.3786	8:99129524-99172062	6.4304	3.14634	protein_coding
ENSG00000104381	GDAP1	+	8:75233364-75401107	11.1722	8:75233364-75401107	0.913696	6.36057	protein_coding
ENSG00000104442	ARMC1	-	8:66514693-66546442	26.4959	8:66514693-66546442	7.74843	3.14295	protein_coding
ENSG00000104518	GSDMD	+	8:144635376-144645232	5.61823	8:144635376-144645232	0.787708	3.70208	protein_coding
ENSG00000104660	LEPROTL1	+	8:29952913-30034724	17.6178	8:29952913-30034724	2.87646	4.80278	protein_coding
ENSG00000104756	KCTD9	-	8:25285365-25315992	32.5671	8:25285365-25315992	6.7978	4.30469	protein_coding
ENSG00000104825	NFKBIB	+	19:39390339-39399533	12.179	19:39390339-39399533	2.77196	3.49394	protein_coding
ENSG00000104866	PPP1R37	+	19:45594653-45651335	6.83177	19:45594653-45651335	1.58937	3.02459	protein_coding
ENSG00000104976	SNAPC2	+	19:7985200-7988135	12.0391	19:7985200-7988135	2.16473	4.12013	protein_coding
ENSG00000105088	OLFM2	-	19:9964393-10047228	3.63426			4.63426	protein_coding
ENSG00000105135	ILVBL	-	19:15225794-15236596	29.922	19:15225794-15236596	8.75566	3.16965	protein_coding
ENSG00000105204	DYRK1B	-	19:40315989-40324841	2.30748			3.30748	protein_coding
ENSG00000105270	CLIP3	-	19:36505561-36524245	2.14618			3.14618	protein_coding
ENSG00000105321	CCDC9	+	19:47759236-47775210	11.9696			12.9696	protein_coding
ENSG00000105339	DENND3	+	8:142127376-142205907	5.31087			6.31087	protein_coding
ENSG00000105404	RABAC1	-	19:42460832-42463542	15.623	19:42460832-42463542	2.91093	4.2504	protein_coding
ENSG00000105483	CARD8	-	19:48684026-48759203	8.9223	19:48684026-48759203	0.185707	8.36826	protein_coding
ENSG00000105486	LIG1	-	19:48618701-48673860	10.9758	19:48618701-48673860	1.04171	5.86557	protein_coding
ENSG00000105711	SCN1B	+	19:35521587-35531352	8.56035			9.56035	protein_coding
ENSG00000105738	SIPA1L3	+	19:38397867-38699012	70.2133	19:38397867-38699012	17.0883	3.93698	protein_coding
ENSG00000105866	SP4	+	7:21467651-21554440	8.96776	7:21467651-21554440	1.4498	4.06881	protein_coding
ENSG00000106031	HOXA13	-	7:27233121-27239725	4.07137	7:27233121-27239725	0.35536	3.74171	protein_coding	TRUE
ENSG00000106049	HIBADH	-	7:27565060-27702614	18.8124	7:27565060-27702614	5.26608	3.16185	protein_coding
ENSG00000106105	GARS	+	7:30634296-30673649	226.181	7:30634296-30673649	56.9411	3.9209	protein_coding
ENSG00000106351	AGFG2	+	7:100136833-100165842	10.9979			11.9979	protein_coding
ENSG00000106526	ACTR3C	-	7:149941004-150020814	4.16271	7:149941004-150020814	0.614947	3.19683	protein_coding
ENSG00000106608	URGCP	-	7:43915492-43966010	16.0951	7:43915492-43966010	3.47949	3.8163	protein_coding
ENSG00000106610	STAG3L4	+	7:66767607-66786513	19.5165			20.5165	pseudogene
ENSG00000106701	FSD1L	+	9:108210076-108314714	3.11431			4.11431	protein_coding
ENSG00000107020	PLGRKT	-	9:5357972-5437878	2.73032			3.73032	protein_coding
ENSG00000107362	FAM108B1	-	9:74477367-74525847	8.72705	9:74477367-74525847	1.85157	3.41112	protein_coding
ENSG00000107537	PHYH	-	10:13319795-13344412	9.55707	10:13319795-13344412	1.67613	3.9449	protein_coding
ENSG00000107651	SEC23IP	+	10:121652222-121702014	17.836	10:121652222-121702014	4.10107	3.69256	protein_coding
ENSG00000107679	PLEKHA1	+	10:124134172-124191867	8.68977	10:124134172-124191867	2.09617	3.1296	protein_coding
ENSG00000107738	C10orf54	-	10:73507315-73533255	8.08141	10:73507315-73533255	1.52837	3.5918	protein_coding
ENSG00000107815	C10orf2	+	10:102747123-102754158	14.9217	10:102747123-102754158	3.46533	3.56563	protein_coding
ENSG00000107819	SFXN3	+	10:102790990-102800998	36.9672	10:102790990-102800998	11.2634	3.09598	protein_coding
ENSG00000107929	LARP4B	-	10:855483-977564	44.2558	10:855483-977564	12.3269	3.39582	protein_coding
ENSG00000108010	GLRX3	+	10:131934662-131982785	29.8146	10:131934662-131982785	9.22978	3.01224	protein_coding
ENSG00000108387	SEPT4	-	17:56597610-56618179	2.6679			3.6679	protein_coding	TRUE	TRUE
ENSG00000108511	HOXB6	-	17:46671638-46682354	4.03966	17:46671638-46682354	0.125235	4.47876	protein_coding
ENSG00000108587	GOSR1	+	17:28804379-28854610	32.0006	17:28804379-28854610	8.13145	3.61395	protein_coding
ENSG00000108599	AKAP10	-	17:19807614-19881656	28.6881	17:19807614-19881656	5.02492	4.92755	protein_coding
ENSG00000108651	UTP6	-	17:30187922-30228784	31.3041	17:30187922-30228784	5.12161	5.27706	protein_coding
ENSG00000108813	DLX4	+	17:48046333-48052321	6.77916	17:48046333-48052321	1.52951	3.07536	protein_coding
ENSG00000108826	MRPL27	-	17:48445217-48450575	12.1173	17:48445217-48450575	0.37381	9.54812	protein_coding
ENSG00000108961	RANGRF	+	17:8191814-8193410	9.4164	17:8191814-8193410	2.34597	3.11312	protein_coding
ENSG00000109079	TNFAIP1	+	17:26662627-26674035	43.0375	17:26662627-26674035	12.3544	3.2976	protein_coding
ENSG00000109083	IFT20	-	17:26655351-26662515	21.1332	17:26655351-26662515	3.7467	4.66286	protein_coding
ENSG00000109107	ALDOC	-	17:26900132-26904282	14.58	17:26900132-26904282	3.93738	3.15552	protein_coding
ENSG00000109445	ZNF330	+	4:142142040-142155851	17.0334	4:142142040-142155851	2.64125	4.95253	protein_coding
ENSG00000109458	GAB1	+	4:144257914-144395721	10.9732	4:144257914-144395721	0.503061	7.96588	protein_coding
ENSG00000109466	KLHL2	+	4:166128769-166244308	2.58551			3.58551	protein_coding
ENSG00000109519	GRPEL1	-	4:7060632-7069924	8.15708	4:7060632-7069924	1.69624	3.39624	protein_coding
ENSG00000109576	AADAT	-	4:170981372-171012850	2.84747			3.84747	protein_coding
ENSG00000109680	TBC1D19	+	4:26578058-26756973	2.59952	4:26578058-26756973	0.158575	3.10685	protein_coding
ENSG00000109775	UFSP2	-	4:186320693-186347139	5.39507			6.39507	protein_coding
ENSG00000109944	C11orf63	+	11:122753390-122830506	3.44762			4.44762	protein_coding
ENSG00000110066	SUV420H1	-	11:67922329-67981295	11.6783	11:67922329-67981295	1.99463	4.23368	protein_coding
ENSG00000110218	PANX1	+	11:93862093-93915138	5.72726	11:93862093-93915138	0.796977	3.74365	protein_coding
ENSG00000110435	PDHX	+	11:34937375-35042138	43.1558	11:34937375-35042138	9.10182	4.37107	protein_coding
ENSG00000110583	NAA40	+	11:63706430-63724800	12.6106	11:63706430-63724800	0.749961	7.77766	protein_coding
ENSG00000110811	LEPREL2	+	12:6937203-6949018	2.74815			3.74815	protein_coding
ENSG00000110871	COQ5	-	12:120941076-120972237	12.2747	12:120941076-120972237	0.560037	8.50922	protein_coding
ENSG00000111077	TENC1	+	12:53440752-53458156	62.6478	12:53440752-53458156	6.6544	8.31519	protein_coding
ENSG00000111203	ITFG2	+	12:2921787-2968957	9.26231	12:2921787-2968957	0.517655	6.76195	protein_coding
ENSG00000111321	LTBR	+	12:6484210-6500733	148.903	12:6484210-6500733	46.0972	3.18284	protein_coding
ENSG00000111325	OGFOD2	+	12:123459126-123464590	6.1831	12:123459126-123464590	0.871873	3.83739	protein_coding
ENSG00000111711	GOLT1B	+	12:21654714-21671091	8.77999			9.77999	protein_coding
ENSG00000111726	CMAS	+	12:22199107-22218608	8.97184			9.97184	protein_coding
ENSG00000111727	HCFC2	+	12:104458234-104498639	3.11711			4.11711	protein_coding
ENSG00000111731	KIAA0528	-	12:22601516-22697480	19.3241	12:22601516-22697480	4.37796	3.77915	protein_coding
ENSG00000112146	FBXO9	+	6:52916788-52965671	56.2428	6:52916788-52965671	14.3836	3.72103	protein_coding
ENSG00000112245	PTP4A1	+	6:64231665-64293492	264.619	6:64231665-64293492	61.6853	4.23734	protein_coding
ENSG00000112715	VEGFA	+	6:43737920-43754224	80.1101	6:43737920-43754224	16.541	4.62403	protein_coding
ENSG00000112773	FAM46A	-	6:82201155-82462491	24.3979	6:82201155-82462491	7.10021	3.13546	protein_coding
ENSG00000113119	TMCO6	+	5:140019011-140024993	43.7107	5:140019011-140024993	1.94087	15.2032	protein_coding
ENSG00000113240	CLK4	-	5:178029664-178057616	3.27205			4.27205	protein_coding
ENSG00000113272	THG1L	+	5:157158204-157168456	12.753	5:157158204-157168456	1.31675	5.93633	protein_coding
ENSG00000113356	POLR3G	+	5:89767564-89810370	8.79233	5:89767564-89810370	1.21837	4.4142	protein_coding
ENSG00000113575	PPP2CA	-	5:133530024-133561833	41.4122	5:133530024-133561833	11.5038	3.39194	protein_coding
ENSG00000113593	PPWD1	+	5:64859062-64883376	18.5466	5:64859062-64883376	3.91623	3.97593	protein_coding
ENSG00000113621	TXNDC15	+	5:134209492-134237215	9.21181	5:134209492-134237215	2.00406	3.39934	protein_coding
ENSG00000113790	EHHADH	-	3:184908411-184999778	8.20689	3:184908411-184999778	1.33014	3.95122	protein_coding
ENSG00000113838	TBCCD1	-	3:186263861-186288332	9.25041	3:186263861-186288332	1.03409	5.03931	protein_coding
ENSG00000114026	OGG1	+	3:9791627-9829903	19.1454	3:9791627-9829903	4.97297	3.37276	protein_coding
ENSG00000114166	KAT2B	+	3:20081514-20195896	16.9286	3:20081514-20195896	4.32183	3.36888	protein_coding
ENSG00000114279	FGF12	-	3:191859683-192485553	3.11876			4.11876	protein_coding
ENSG00000114395	CYB561D2	+	3:50388125-50395891	2.20237			3.20237	protein_coding	TRUE	TRUE
ENSG00000114480	GBE1	-	3:81538849-81811312	8.81192	3:81538849-81811312	1.77046	3.54162	protein_coding
ENSG00000114529	C3orf52	+	3:111805181-111849851	4.6441	3:111805181-111849851	0.424765	3.96143	protein_coding
ENSG00000114541	FRMD4B	-	3:69219140-69591734	6.86317	3:69219140-69591734	0.563149	5.03034	protein_coding
ENSG00000114670	NEK11	+	3:130745693-131069309	3.66052			4.66052	protein_coding
ENSG00000114784	EIF1B	+	3:40351174-40353915	14.902	3:40351174-40353915	3.31651	3.68399	protein_coding
ENSG00000114861	FOXP1	-	3:71003843-71633140	30.7321	3:71003843-71633140	8.40131	3.37528	protein_coding	TRUE	TRUE
ENSG00000114902	SPCS1	+	3:52738970-52742182	18.4294	3:52738970-52742182	1.51822	7.71553	protein_coding
ENSG00000114993	RTKN	-	2:74652962-74669549	6.37153			7.37153	protein_coding
ENSG00000115239	ASB3	-	2:53759809-54087297	15.1161	2:53759809-54087297	1.86186	5.63134	protein_coding
ENSG00000115289	PCGF1	-	2:74732169-74735707	13.1471	2:74732169-74735707	2.53124	4.00627	protein_coding
ENSG00000115317	HTRA2	+	2:74756503-74760472	15.5317	2:74756503-74760472	1.06055	8.02296	protein_coding	TRUE	TRUE
ENSG00000115350	POLE4	+	2:75185618-75197255	9.04253			10.0425	protein_coding
ENSG00000115687	PASK	-	2:242045513-242089679	3.56713	2:242045513-242089679	0.293048	3.53207	protein_coding
ENSG00000115825	PRKD3	-	2:37477644-37551951	37.1945	2:37477644-37551951	6.92169	4.82151	protein_coding
ENSG00000115827	DCAF17	+	2:172290726-172341562	3.01651			4.01651	protein_coding
ENSG00000115875	SRSF7	-	2:38970740-38978636	80.8947	2:38970740-38978636	22.134	3.54001	protein_coding
ENSG00000115946	PNO1	+	2:68384975-68403370	8.77391	2:68384975-68403370	0.973742	4.95197	protein_coding
ENSG00000115963	RND3	-	2:151324708-151395525	14.5339	2:151324708-151395525	2.60014	4.3148	protein_coding	TRUE	TRUE
ENSG00000115998	C2orf42	-	2:70377011-70475747	7.12386			8.12386	protein_coding
ENSG00000116095	PLEKHA3	+	2:179345194-179370093	6.09183	2:179345194-179370093	1.26096	3.13665	protein_coding
ENSG00000116138	DNAJC16	+	1:15853307-15918874	8.75335	1:15853307-15918874	0.344011	7.2569	protein_coding
ENSG00000116584	ARHGEF2	-	1:155916644-155966129	75.2796	1:155916644-155966129	11.4086	6.14732	protein_coding
ENSG00000116586	LAMTOR2	+	1:156024542-156028301	12.8149	1:156024542-156028301	2.44342	4.01197	protein_coding
ENSG00000116704	SLC35D1	-	1:67465014-67519782	2.20164			3.20164	protein_coding
ENSG00000116717	GADD45A	+	1:68150743-68154021	12.2581	1:68150743-68154021	3.1926	3.16226	protein_coding
ENSG00000116815	CD58	-	1:117057156-117113661	5.78847			6.78847	protein_coding
ENSG00000116874	WARS2	-	1:119573838-119683294	24.7706	1:119573838-119683294	4.94986	4.3313	protein_coding
ENSG00000116885	OSCP1	-	1:36881427-36916086	3.66521			4.66521	protein_coding
ENSG00000116991	SIPA1L2	-	1:232533710-232697304	8.65137	1:232533710-232697304	0.815766	5.31532	protein_coding
ENSG00000117010	ZNF684	+	1:40997232-41013841	3.17448			4.17448	protein_coding
ENSG00000117245	KIF17	-	1:20990506-21044510	2.97783			3.97783	protein_coding
ENSG00000117305	HMGCL	-	1:24128374-24165110	5.05663	1:24128374-24165110	0.313181	4.61218	protein_coding
ENSG00000117475	BLZF1	+	1:169337207-169365778	6.81644			7.81644	protein_coding
ENSG00000117481	NSUN4	+	1:46805848-46830824	8.87384	1:46805848-46830824	1.45285	4.02546	protein_coding
ENSG00000117569	PTBP2	+	1:97187220-97280349	17.244	1:97187220-97280349	4.57729	3.27112	protein_coding
ENSG00000117691	NENF	+	1:212606228-212619714	13.8193	1:212606228-212619714	3.84673	3.05759	protein_coding
ENSG00000117758	STX12	+	1:28099693-28150963	5.67758	1:28099693-28150963	1.12022	3.14948	protein_coding
ENSG00000118197	DDX59	-	1:200593023-200639097	7.81372	1:200593023-200639097	0.210433	7.28146	protein_coding
ENSG00000118242	MREG	-	2:216807556-216898819	4.56805			5.56805	protein_coding
ENSG00000118363	SPCS2	+	11:74660291-74690076	70.3417	11:74660291-74690076	17.9281	3.76909	protein_coding
ENSG00000118513	MYB	+	6:135502452-135540311	3.68258			4.68258	protein_coding	TRUE		TRUE
ENSG00000118579	MED28	+	4:17616253-17627477	17.0091	4:17616253-17627477	3.39859	4.09429	protein_coding
ENSG00000118873	RAB3GAP2	-	1:220321634-220445796	37.1	1:220321634-220445796	6.85965	4.84754	protein_coding
ENSG00000118939	UCHL3	+	13:76123618-76180085	14.6989	13:76123618-76180085	0.991283	7.88381	protein_coding
ENSG00000118971	CCND2	+	12:4382937-4414516	3.9099	12:4382937-4414516	0.501231	3.27058	protein_coding	TRUE
ENSG00000119004	CYP20A1	+	2:204103662-204163009	2.16779			3.16779	protein_coding
ENSG00000119231	SENP5	+	3:196594726-196661585	12.7187	3:196594726-196661585	2.83764	3.57478	protein_coding
ENSG00000119314	PTBP3	-	9:114980714-115095947	60.7141	9:114980714-115095947	19.3209	3.03698	protein_coding
ENSG00000119392	GLE1	+	9:131266978-131304567	30.6772	9:131266978-131304567	7.42326	3.76068	protein_coding
ENSG00000119509	INVS	+	9:102861537-103063282	17.8263	9:102861537-103063282	5.20262	3.03522	protein_coding
ENSG00000119523	ALG2	-	9:101978707-101984238	10.5275	9:101978707-101984238	1.56628	4.49191	protein_coding
ENSG00000119599	DCAF4	+	14:73393039-73426411	2.4057			3.4057	protein_coding
ENSG00000119632	IFI27L2	-	14:94594115-94596590	10.1144	14:94594115-94596590	0.639195	6.7804	protein_coding
ENSG00000119661	DNAL1	+	14:74111577-74165604	2.08114			3.08114	protein_coding
ENSG00000119684	MLH3	-	14:75480466-75518235	28.6714	14:75480466-75518235	8.65448	3.07333	protein_coding
ENSG00000119720	NRDE2	-	14:90742579-90798481	8.99547	14:90742579-90798481	1.90311	3.44302	protein_coding
ENSG00000119778	ATAD2B	-	2:23971533-24149984	9.53141	2:23971533-24149984	1.80271	3.75758	protein_coding
ENSG00000119862	LGALSL	+	2:64681102-64688515	16.3693	2:64681102-64688515	2.20566	5.41832	protein_coding
ENSG00000119888	EPCAM	+	2:47572296-47614740	9.49344	2:47572296-47614740	0.477369	7.10279	protein_coding
ENSG00000120053	GOT1	-	10:101156626-101190381	36.1337	10:101156626-101190381	9.16872	3.65176	protein_coding
ENSG00000120071	KANSL1	-	17:44107281-44302733	87.0249	17:44107281-44302733	18.345	4.55027	protein_coding
ENSG00000120697	ALG5	-	13:37523911-37574398	3.78355			4.78355	protein_coding
ENSG00000120798	NR2C1	-	12:95415668-95467479	18.3699	12:95415668-95467479	4.41285	3.5785	protein_coding
ENSG00000120860	CCDC53	-	12:102406704-102455927	3.35008			4.35008	protein_coding
ENSG00000120910	PPP3CC	+	8:22298331-22398652	11.6364			12.6364	protein_coding	TRUE	TRUE
ENSG00000121005	CRISPLD1	+	8:75896749-75946793	3.66943			4.66943	protein_coding
ENSG00000121022	COPS5	-	8:67955313-67996018	38.5372	8:67955313-67996018	6.64837	5.16936	protein_coding
ENSG00000121281	ADCY7	+	16:50280047-50352046	26.5071	16:50280047-50352046	6.73553	3.55594	protein_coding
ENSG00000121316	PLBD1	-	12:14656594-14721283	3.74396			4.74396	protein_coding
ENSG00000121671	CRY2	+	11:45868668-45904798	3.77129			4.77129	protein_coding
ENSG00000121895	TMEM156	-	4:38968364-39034542	3.01595	4:38968364-39034542	0.323216	3.03499	protein_coding
ENSG00000121964	GTDC1	-	2:144703320-145090135	2.95237			3.95237	protein_coding
ENSG00000122033	MTIF3	-	13:28009775-28024739	5.90996	13:28009775-28024739	0.538776	4.49056	protein_coding
ENSG00000122335	SERAC1	-	6:158530535-158589312	2.6431	6:158530535-158589312	0.109529	3.28347	protein_coding
ENSG00000122435	TRMT13	+	1:100598705-100616053	4.29209	1:100598705-100616053	0.407144	3.76087	protein_coding
ENSG00000122483	CCDC18	+	1:93645475-93744287	25.3974	1:93645475-93744287	6.11157	3.71189	protein_coding
ENSG00000122490	PQLC1	-	18:77662419-77711664	3.84984	18:77662419-77711664	0.351998	3.58717	protein_coding
ENSG00000122512	PMS2	-	7:6012869-6048756	15.9354	7:6012869-6048756	4.35246	3.16404	protein_coding	TRUE	TRUE
ENSG00000122557	HERPUD2	-	7:35672268-35734745	29.1341	7:35672268-35734745	6.68691	3.92018	protein_coding
ENSG00000122642	FKBP9	+	7:32997016-33046543	93.9467	7:32997016-33046543	16.3111	5.48473	protein_coding
ENSG00000122912	SLC25A16	-	10:70242520-70287231	25.0513	10:70242520-70287231	2.07671	8.46726	protein_coding
ENSG00000123095	BHLHE41	-	12:26272958-26278060	4.30127			5.30127	protein_coding	TRUE	TRUE
ENSG00000123179	EBPL	-	13:50234858-50265623	19.3545	13:50234858-50265623	4.5361	3.67669	protein_coding
ENSG00000123411	IKZF4	+	12:56401442-56432219	2.22759			3.22759	protein_coding
ENSG00000123545	NDUFAF4	-	6:97337188-97345757	13.4441	6:97337188-97345757	0.45959	9.896	protein_coding
ENSG00000123600	METTL8	-	2:172179760-172291312	6.71903	2:172179760-172291312	0.486515	5.1927	protein_coding
ENSG00000123609	NMI	-	2:152126978-152146571	7.61455	2:152126978-152146571	0.115163	7.72492	protein_coding
ENSG00000123636	BAZ2B	-	2:160175489-160473203	8.94405	2:160175489-160473203	1.20466	4.51047	protein_coding
ENSG00000123739	PLA2G12A	-	4:110631144-110651233	47.5739	4:110631144-110651233	0.663727	29.1958	protein_coding
ENSG00000123870	ZNF137P	+	19:53091757-53100660	3.39591			4.39591	pseudogene
ENSG00000123992	DNPEP	-	2:220238267-220264744	18.8502	2:220238267-220264744	4.80292	3.42073	protein_coding
ENSG00000124006	OBSL1	-	2:220415450-220436581	4.26676	2:220415450-220436581	0.537802	3.42486	protein_coding
ENSG00000124097	HMGB1P1	-	20:56063447-56064083	2.02732			3.02732	pseudogene
ENSG00000124104	SNX21	+	20:44462448-44471914	5.30504	20:44462448-44471914	0.901381	3.31603	protein_coding
ENSG00000124160	NCOA5	-	20:44689623-44718591	27.8605	20:44689623-44718591	8.61716	3.00094	protein_coding
ENSG00000124177	CHD6	-	20:40030740-40247133	40.7442	20:40030740-40247133	11.023	3.47203	protein_coding
ENSG00000124224	PPP4R1L	-	20:56806187-56884495	7.38178	20:56806187-56884495	0.325757	6.32226	protein_coding
ENSG00000124279	FASTKD3	-	5:7859271-7869150	21.3846	5:7859271-7869150	4.12031	4.37173	protein_coding
ENSG00000124370	MCEE	-	2:71336813-71357369	3.55449			4.55449	protein_coding
ENSG00000124459	ZNF45	-	19:44416780-44439430	12.25	19:44416780-44439430	2.02244	4.38388	protein_coding
ENSG00000124541	RRP36	+	6:42989382-42997335	23.6296	6:42989382-42997335	4.72846	4.29952	protein_coding
ENSG00000124570	SERPINB6	-	6:2948392-2972090	36.5264	6:2948392-2972090	4.79533	6.47528	protein_coding
ENSG00000124574	ABCC10	+	6:43395103-43418168	11.6123	6:43395103-43418168	3.0065	3.14796	protein_coding
ENSG00000124596	OARD1	-	6:41001365-41065526	6.5762			7.5762	protein_coding
ENSG00000125247	TMTC4	-	13:101256180-101327347	8.05356	13:101256180-101327347	0.220474	7.41807	protein_coding
ENSG00000125445	MRPS7	+	17:73257754-73262454	25.6846	17:73257754-73262454	7.75858	3.04668	protein_coding
ENSG00000125482	TTF1	-	9:135251007-135282209	16.0557	9:135251007-135282209	1.69535	6.32782	protein_coding
ENSG00000125703	ATG4C	+	1:63249805-63331184	4.04673	1:63249805-63331184	0.207458	4.17963	protein_coding
ENSG00000125772	GPCPD1	-	20:5525084-5591672	3.77603			4.77603	protein_coding
ENSG00000125821	DTD1	+	20:18568536-18744561	10.5499	20:18568536-18744561	0.475326	7.82871	protein_coding
ENSG00000125827	TMX4	-	20:7957994-8000476	4.17947	20:7957994-8000476	0.558472	3.32343	protein_coding
ENSG00000125835	SNRPB	-	20:2442279-2451499	241.843	20:2442279-2451499	79.1527	3.02975	protein_coding
ENSG00000125954	CHURC1-FNTB	+	14:65381202-65529368	10.9284	14:65381202-65529368	0.278286	9.33156	protein_coding
ENSG00000125962	ARMCX5	+	X:101854095-101969594	12.4255	X:101854095-101969594	3.389	3.0589	protein_coding
ENSG00000125968	ID1	+	20:30193085-30194318	10.0216	20:30193085-30194318	0.239151	8.89448	protein_coding
ENSG00000126246	IGFLR1	-	19:36230057-36233354	4.16262			5.16262	protein_coding
ENSG00000126581	BECN1	-	17:40962151-40985367	39.1732	17:40962151-40985367	9.89885	3.686	protein_coding	TRUE	TRUE
ENSG00000126790	L3HYPDH	-	14:59927080-59951148	6.76392			7.76392	protein_coding
ENSG00000126858	RHOT1	+	17:30469472-30580393	14.3013	17:30469472-30580393	3.86858	3.14287	protein_coding
ENSG00000126945	HNRNPH2	+	X:100663282-100669121	16.0287	X:100663282-100669121	3.86321	3.50153	protein_coding
ENSG00000126970	ZC4H2	-	X:64136249-64254593	5.74			6.74	protein_coding
ENSG00000127334	DYRK2	+	12:68042117-68059186	7.26562	12:68042117-68059186	1.42255	3.41195	protein_coding
ENSG00000127554	GFER	+	16:2034207-2037750	22.8066	16:2034207-2037750	6.51206	3.16912	protein_coding
ENSG00000127774	EMC6	+	17:3572108-3572962	18.9655	17:3572108-3572962	3.83891	4.12603	protein_coding
ENSG00000127957	PMS2P3	-	7:75132253-75157478	5.77614			6.77614	pseudogene
ENSG00000127995	CASD1	+	7:94138530-94186331	5.09347			6.09347	protein_coding
ENSG00000128294	TPST2	-	22:26921457-26992681	4.28902			5.28902	protein_coding
ENSG00000128394	APOBEC3F	+	22:39436608-39449915	4.10115			5.10115	protein_coding
ENSG00000128534	NAA38	+	7:117824085-117832878	15.3822	7:117824085-117832878	2.68932	4.44044	protein_coding
ENSG00000128563	PRKRIP1	+	7:102004318-102067123	6.83918	7:102004318-102067123	1.02869	3.86416	protein_coding
ENSG00000128585	MKLN1	+	7:130794854-131181395	43.7212	7:130794854-131181395	10.1222	4.0209	protein_coding
ENSG00000128656	CHN1	-	2:175664090-175870097	10.1392	2:175664090-175870097	1.57396	4.32765	protein_coding	TRUE
ENSG00000128683	GAD1	+	2:171669722-171717661	8.46294	2:171669722-171717661	0.984061	4.76948	protein_coding
ENSG00000128694	OSGEPL1	-	2:190611385-190627953	2.81361			3.81361	protein_coding
ENSG00000128791	TWSG1	+	18:9334764-9402418	5.66508	18:9334764-9402418	0.469929	4.53429	protein_coding
ENSG00000128886	ELL3	-	15:44064797-44069741	6.23154	15:44064797-44069741	0.119304	6.46075	protein_coding
ENSG00000129007	CALML4	-	15:68483042-68498417	2.95355	15:68483042-68498417	0.21525	3.25328	protein_coding
ENSG00000129515	SNX6	-	14:35030299-35099389	26.7885	14:35030299-35099389	7.19853	3.38945	protein_coding
ENSG00000129521	EGLN3	-	14:34393436-34931980	5.999	14:34393436-34931980	0.445204	4.84291	protein_coding	TRUE	TRUE
ENSG00000129595	EPB41L4A	-	5:111478137-111755013	19.7587	5:111478137-111755013	2.13482	6.62198	protein_coding
ENSG00000129646	QRICH2	-	17:74270129-74303761	2.11421			3.11421	protein_coding
ENSG00000130147	SH3BP4	+	2:235860616-235964358	18.9237	2:235860616-235964358	3.22871	4.71153	protein_coding
ENSG00000130165	ELOF1	-	19:11661961-11670051	7.49482	19:11661961-11670051	1.38991	3.55445	protein_coding
ENSG00000130208	APOC1	+	19:45417503-45422606	8.154			9.154	protein_coding
ENSG00000130347	RTN4IP1	-	6:107018902-107077373	9.87811	6:107018902-107077373	0.126416	9.65728	protein_coding
ENSG00000130559	CAMSAP1	-	9:138700332-138799074	35.6933	9:138700332-138799074	5.72165	5.45897	protein_coding
ENSG00000130699	TAF4	-	20:60528524-60640866	10.2539	20:60528524-60640866	2.16812	3.55223	protein_coding
ENSG00000130717	UCK1	-	9:134399187-134406655	15.1743	9:134399187-134406655	1.60201	6.21608	protein_coding
ENSG00000130734	ATG4D	+	19:10654570-10664094	6.99475	19:10654570-10664094	1.20414	3.62715	protein_coding
ENSG00000130748	TMEM160	-	19:47549164-47551888	10.657			11.657	protein_coding
ENSG00000130856	ZNF236	+	18:74534562-74682683	12.3358	18:74534562-74682683	1.06931	6.44456	protein_coding
ENSG00000130956	HABP4	+	9:99212482-99253618	2.64596			3.64596	protein_coding
ENSG00000131115	ZNF227	+	19:44711699-44741421	8.73347	19:44711699-44741421	1.0196	4.8195	protein_coding
ENSG00000131459	GFPT2	-	5:179727689-179780387	16.4012	5:179727689-179780387	3.26465	4.08033	protein_coding
ENSG00000131470	PSMC3IP	-	17:40724332-40729849	11.7007	17:40724332-40729849	0.777924	7.14356	protein_coding
ENSG00000131503	ANKHD1	+	5:139781398-139929163	63.3835	5:139781398-139929163	13.5943	4.41155	protein_coding
ENSG00000131652	THOC6	+	16:3074027-3077756	13.4316	16:3074027-3077756	0.684943	8.56504	protein_coding
ENSG00000131773	KHDRBS3	+	8:136469699-136668965	3.66225			4.66225	protein_coding
ENSG00000131797	KIAA0664L3	+	16:31711910-31721097	5.03547	16:31711910-31721097	0.10953	5.43966	pseudogene
ENSG00000131848	ZSCAN5A	-	19:56732680-56879752	4.49738			5.49738	protein_coding
ENSG00000131979	GCH1	-	14:55308725-55369570	2.49666			3.49666	protein_coding
ENSG00000132002	DNAJB1	-	19:14625581-14640582	125.081	19:14625581-14640582	24.9344	4.86154	protein_coding
ENSG00000132017	DCAF15	+	19:14063303-14072254	8.60771	19:14063303-14072254	0.540401	6.23715	protein_coding
ENSG00000132199	ENOSF1	-	18:672542-712676	21.143	18:672542-712676	4.2506	4.21723	protein_coding
ENSG00000132204	LINC00470	-	18:1254383-1408345	3.01648			4.01648	lincRNA
ENSG00000132275	RRP8	-	11:6616304-6624850	11.8524	11:6616304-6624850	3.02426	3.19373	protein_coding
ENSG00000132305	IMMT	-	2:86371054-86422893	78.314	2:86371054-86422893	23.7951	3.19878	protein_coding
ENSG00000132313	MRPL35	+	2:86426579-86440917	45.96	2:86426579-86440917	11.2218	3.84231	protein_coding
ENSG00000132376	INPP5K	-	17:1397864-1420182	17.7391	17:1397864-1420182	2.53749	5.29729	protein_coding
ENSG00000132437	DDC	-	7:50526133-50633154	3.954			4.954	protein_coding
ENSG00000132581	SDF2	-	17:26975373-26989207	10.1531	17:26975373-26989207	0.548546	7.2023	protein_coding
ENSG00000132591	ERAL1	+	17:27181955-27188085	36.2964	17:27181955-27188085	8.82269	3.79696	protein_coding
ENSG00000132603	NIP7	+	16:69373332-69377014	27.2197	16:69373332-69377014	6.42076	3.8028	protein_coding
ENSG00000132781	MUTYH	-	1:45794834-45806142	3.91599			4.91599	protein_coding	TRUE	TRUE
ENSG00000132792	CTNNBL1	+	20:36322407-36500531	28.7906	20:36322407-36500531	3.40135	6.76851	protein_coding
ENSG00000133026	MYH10	-	17:8377522-8534079	20.2401	17:8377522-8534079	3.02516	5.27683	protein_coding
ENSG00000133104	SPG20	-	13:36875774-36944317	69.4466	13:36875774-36944317	16.8104	3.95536	protein_coding
ENSG00000133114	KIAA1704	+	13:45563686-45607746	3.90133	13:45563686-45607746	0.47289	3.3277	protein_coding
ENSG00000133195	SLC39A11	-	17:70642087-71088851	4.36785			5.36785	protein_coding
ENSG00000133393	FOPNL	-	16:15959576-15982482	25.3121	16:15959576-15982482	5.76639	3.88865	protein_coding
ENSG00000133606	MKRN1	-	7:140152839-140179369	66.6783	7:140152839-140179369	12.6634	4.95325	protein_coding
ENSG00000133627	ACTR3B	+	7:152456833-152552463	15.9617	7:152456833-152552463	2.5997	4.71198	protein_coding
ENSG00000133641	C12orf29	+	12:88427622-88443937	5.1574	12:88427622-88443937	0.674037	3.67817	protein_coding
ENSG00000133678	TMEM254	+	10:81838401-81852313	11.6286	10:81838401-81852313	0.318016	9.58152	protein_coding
ENSG00000133687	TMTC1	-	12:29653772-29937692	10.8805	12:29653772-29937692	2.42557	3.46818	protein_coding
ENSG00000133731	IMPA1	-	8:82570195-82598928	10.0318	8:82570195-82598928	2.264	3.37984	protein_coding
ENSG00000133773	CCDC59	-	12:82617459-82752584	10.1631	12:82617459-82752584	1.2115	5.04775	protein_coding
ENSG00000134152	KATNBL1	-	15:34432874-34502297	5.30856			6.30856	protein_coding
ENSG00000134278	SPIRE1	-	18:12446510-12658133	31.1594	18:12446510-12658133	4.54539	5.7993	protein_coding
ENSG00000134297	PLEKHA8P1	-	12:45566846-45609824	17.5385	12:45566846-45609824	0.708816	10.8487	pseudogene
ENSG00000134363	FST	+	5:52776238-52782964	8.21382	5:52776238-52782964	1.76538	3.33185	protein_coding
ENSG00000134470	IL15RA	-	10:5991037-6020150	5.39328	10:5991037-6020150	0.16614	5.48243	protein_coding
ENSG00000134508	CABLES1	+	18:20714527-20840431	14.2098	18:20714527-20840431	3.52638	3.36026	protein_coding	TRUE	TRUE
ENSG00000134516	DOCK2	+	5:169064250-169510386	2.33261			3.33261	protein_coding
ENSG00000134627	PIWIL4	+	11:94277005-94354587	2.3196			3.3196	protein_coding
ENSG00000134684	YARS	-	1:33240839-33283754	158.614	1:33240839-33283754	37.9632	4.09653	protein_coding
ENSG00000134698	EIF2C4	+	1:36273772-36323491	11.3655	1:36273772-36323491	0.61557	7.65395	protein_coding
ENSG00000134825	C11orf10	-	11:61556434-61560274	63.65	11:61556434-61560274	16.0581	3.78999	protein_coding
ENSG00000135090	TAOK3	-	12:118587605-118810750	48.8318	12:118587605-118810750	11.4777	3.99367	protein_coding
ENSG00000135185	C7orf23	-	7:86825477-86849903	6.36019	7:86825477-86849903	0.88019	3.9146	protein_coding
ENSG00000135373	EHF	+	11:34642639-34682604	3.54789			4.54789	protein_coding	TRUE	TRUE
ENSG00000135451	TROAP	+	12:49717018-49725514	268.041	12:49717018-49725514	68.517	3.87015	protein_coding
ENSG00000135452	TSPAN31	+	12:58131795-58143994	10.5299	12:58131795-58143994	2.52166	3.274	protein_coding
ENSG00000135540	NHSL1	-	6:138743179-139013708	2.29123			3.29123	protein_coding
ENSG00000135632	SMYD5	+	2:73441349-73454365	22.1624	2:73441349-73454365	4.28076	4.38619	protein_coding
ENSG00000135698	MPHOSPH6	-	16:82181402-82203831	2.97484			3.97484	protein_coding
ENSG00000135740	SLC9A5	+	16:67271585-67306093	3.61315			4.61315	protein_coding
ENSG00000135744	AGT	-	1:230838268-230850043	2.35026			3.35026	protein_coding
ENSG00000135749	PCNXL2	-	1:233119880-233431459	33.7199	1:233119880-233431459	1.44889	14.1778	protein_coding
ENSG00000135766	EGLN1	-	1:231499496-231560790	18.0892	1:231499496-231560790	3.59634	4.15313	protein_coding	TRUE	TRUE
ENSG00000135801	TAF5L	-	1:229728857-229761794	31.122	1:229728857-229761794	2.60893	8.9007	protein_coding
ENSG00000135951	TSGA10	-	2:99613723-99771427	6.41077			7.41077	protein_coding
ENSG00000136147	PHF11	+	13:50069745-50103123	9.29309	13:50069745-50103123	0.718666	5.989	protein_coding
ENSG00000136231	IGF2BP3	-	7:23349827-23510086	70.0476	7:23349827-23510086	11.7273	5.5823	protein_coding
ENSG00000136273	HUS1	-	7:47735327-48019178	13.3394	7:47735327-48019178	3.21174	3.40463	protein_coding
ENSG00000136492	BRIP1	-	17:59758626-59940882	10.3872	17:59758626-59940882	2.47039	3.28125	protein_coding	TRUE
ENSG00000136521	NDUFB5	+	3:179322477-179345435	209.114	3:179322477-179345435	32.4263	6.28589	protein_coding
ENSG00000136709	WDR33	-	2:128458595-128568761	76.1532	2:128458595-128568761	17.839	4.0954	protein_coding
ENSG00000136895	GARNL3	+	9:129986543-130155939	11.2901	9:129986543-130155939	0.555344	7.90185	protein_coding
ENSG00000137274	BPHL	+	6:3118607-3153812	3.03749			4.03749	protein_coding
ENSG00000137288	MNF1	-	6:33665344-33679504	16.502	6:33665344-33679504	1.94592	5.9411	protein_coding
ENSG00000137312	FLOT1	-	6:30695485-30710510	59.1835	6:30695485-30710510	11.4069	4.85081	protein_coding
ENSG00000137413	TAF8	+	6:42018250-42055199	9.21315	6:42018250-42055199	1.31428	4.4131	protein_coding
ENSG00000137440	FGFBP1	-	4:15937191-15940363	2.45375			3.45375	protein_coding
ENSG00000137547	MRPL15	+	8:55047769-55060461	25.7146	8:55047769-55060461	4.59026	4.77878	protein_coding
ENSG00000137720	C11orf1	+	11:111749658-111756699	18.5547	11:111749658-111756699	4.76115	3.39424	protein_coding
ENSG00000137812	CASC5	+	15:40886217-40956540	42.2422	15:40886217-40956540	9.61822	4.07245	protein_coding
ENSG00000137814	HAUS2	+	15:42841007-42862192	13.9693	15:42841007-42862192	2.80285	3.93634	protein_coding
ENSG00000137817	PARP6	-	15:72533521-72565340	23.5177	15:72533521-72565340	4.0531	4.85201	protein_coding
ENSG00000138029	HADHB	+	2:26466037-26513336	85.6219	2:26466037-26513336	25.3891	3.28249	protein_coding
ENSG00000138036	DYNC2LI1	+	2:44001177-44037149	6.98447			7.98447	protein_coding
ENSG00000138085	ATRAID	+	2:27434894-27440046	1422.39	2:27434894-27440046	313.667	4.52348	protein_coding
ENSG00000138092	CENPO	+	2:25016004-25045245	53.8659	2:25016004-25045245	7.30058	6.60989	protein_coding
ENSG00000138101	DTNB	-	2:25600066-25896503	7.01443			8.01443	protein_coding
ENSG00000138134	STAMBPL1	+	10:90639490-90734910	2.89564			3.89564	protein_coding
ENSG00000138166	DUSP5	+	10:112257595-112271302	3.30735			4.30735	protein_coding
ENSG00000138175	ARL3	-	10:104436314-104474164	10.3395	10:104436314-104474164	0.232235	9.20238	protein_coding
ENSG00000138190	EXOC6	+	10:94590934-94819250	31.8393	10:94590934-94819250	5.2665	5.24045	protein_coding
ENSG00000138231	DBR1	-	3:137879853-137893791	15.4177	3:137879853-137893791	2.34075	4.91438	protein_coding
ENSG00000138356	AOX1	+	2:201450590-201541787	5.49328			6.49328	protein_coding
ENSG00000138386	NAB1	+	2:191511471-191557492	27.1872	2:191511471-191557492	5.8655	4.10563	protein_coding
ENSG00000138614	VWA9	-	15:65871090-65903627	30.1411	15:65871090-65903627	5.9678	4.46929	protein_coding
ENSG00000138621	PPCDC	+	15:75315895-75409803	4.13574			5.13574	protein_coding
ENSG00000138660	AP1AR	+	4:113152892-113191203	12.8271	4:113152892-113191203	0.89513	7.29612	protein_coding
ENSG00000138663	COPS4	+	4:83955599-83996971	19.5959	4:83955599-83996971	5.35317	3.24183	protein_coding
ENSG00000138744	NAAA	-	4:76831808-76862204	7.01936	4:76831808-76862204	0.110184	7.22345	protein_coding
ENSG00000138756	BMP2K	+	4:79697495-79837526	9.23563	4:79697495-79837526	2.00157	3.41009	protein_coding
ENSG00000138780	GSTCD	+	4:106629934-106768885	15.5632	4:106629934-106768885	2.54693	4.66973	protein_coding
ENSG00000138834	MAPK8IP3	+	16:1756183-1820318	6.22487	16:1756183-1820318	1.34069	3.08664	protein_coding
ENSG00000138942	RNF185	+	22:31556167-31602999	5.79305	22:31556167-31602999	1.17788	3.11911	protein_coding
ENSG00000139083	ETV6	+	12:11802787-12044558	4.03781			5.03781	protein_coding	TRUE	TRUE
ENSG00000139133	ALG10	+	12:34175215-34182629	8.56783	12:34175215-34182629	1.95656	3.23614	protein_coding
ENSG00000139182	CLSTN3	+	12:7282293-7311541	11.9712	12:7282293-7311541	0.512156	8.57795	protein_coding
ENSG00000139190	VAMP1	-	12:6571402-6580153	3.60851	12:6571402-6580153	0.43645	3.20826	protein_coding
ENSG00000139291	TMEM19	+	12:72079866-72097836	18.342	12:72079866-72097836	3.01098	4.82226	protein_coding
ENSG00000139344	AMDHD1	+	12:96337070-96362370	2.07823			3.07823	protein_coding
ENSG00000139618	BRCA2	+	13:32889610-32973805	22.2183	13:32889610-32973805	4.00571	4.63836	protein_coding	TRUE	TRUE
ENSG00000139631	CSAD	-	12:53551447-53575135	3.13254			4.13254	protein_coding
ENSG00000139684	ESD	-	13:47345390-47371367	28.1313	13:47345390-47371367	6.86567	3.7036	protein_coding
ENSG00000139832	RAB20	-	13:111175416-111214080	3.11529			4.11529	protein_coding
ENSG00000139835	GRTP1	-	13:113978543-114018446	5.71232	13:113978543-114018446	0.986207	3.37947	protein_coding
ENSG00000140025	EFCAB11	-	14:90261012-90421121	2.7841	14:90261012-90421121	0.22588	3.08684	protein_coding
ENSG00000140465	CYP1A1	-	15:75011882-75017951	3.10425	15:75011882-75017951	0.321729	3.10521	protein_coding
ENSG00000140474	ULK3	-	15:75128456-75135687	13.4216	15:75128456-75135687	0.871476	7.706	protein_coding
ENSG00000140525	FANCI	+	15:89787179-89860492	95.3213	15:89787179-89860492	28.2318	3.29509	protein_coding
ENSG00000140694	PARN	-	16:14529557-14726585	73.3315	16:14529557-14726585	11.6238	5.8882	protein_coding
ENSG00000141013	GAS8	+	16:90086036-90111383	10.6792	16:90086036-90111383	1.61924	4.459	protein_coding
ENSG00000141068	KSR1	+	17:25783669-25953461	12.7965	17:25783669-25953461	3.32576	3.18938	protein_coding
ENSG00000141219	C17orf80	+	17:71228371-71245091	13.871	17:71228371-71245091	0.908308	7.79277	protein_coding
ENSG00000141279	NPEPPS	+	17:45600305-45700642	68.0231	17:45600305-45700642	14.9843	4.31818	protein_coding
ENSG00000141337	ARSG	+	17:66255322-66418872	6.80141	17:66255322-66418872	1.33588	3.33982	protein_coding
ENSG00000141378	PTRH2	-	17:57751996-57784987	23.5876	17:57751996-57784987	3.93111	4.98622	protein_coding
ENSG00000141452	C18orf8	+	18:21083472-21111746	16.3436	18:21083472-21111746	0.396634	12.4181	protein_coding
ENSG00000141504	SAT2	-	17:7529551-7531194	18.0206	17:7529551-7531194	5.15762	3.08895	protein_coding
ENSG00000141720	PIP4K2B	-	17:36921941-36956379	13.7914	17:36921941-36956379	3.84838	3.05079	protein_coding
ENSG00000142082	SIRT3	-	11:215457-236931	15.0354	11:215457-236931	0.48868	10.7716	protein_coding	TRUE	TRUE
ENSG00000142188	TMEM50B	-	21:34804791-34852318	10.8345	21:34804791-34852318	0.44842	8.17063	protein_coding
ENSG00000142534	RPS11	+	19:49999621-50002946	1065.57	19:49999621-50002946	335.117	3.17321	protein_coding
ENSG00000142552	RCN3	+	19:50030874-50050219	16.903	19:50030874-50050219	3.38228	4.08532	protein_coding
ENSG00000142599	RERE	-	1:8412456-8877702	38.9162	1:8412456-8877702	12.0948	3.04825	protein_coding
ENSG00000142632	ARHGEF19	-	1:16524348-16539140	4.52943	1:16524348-16539140	0.305436	4.2357	protein_coding
ENSG00000142794	NBPF3	+	1:21766620-21811498	4.16532	1:21766620-21811498	0.395691	3.70091	protein_coding
ENSG00000143013	LMO4	+	1:87794150-87812788	6.59155	1:87794150-87812788	0.274189	5.95795	protein_coding
ENSG00000143079	CTTNBP2NL	+	1:112938802-113003786	51.4017	1:112938802-113003786	8.66064	5.42425	protein_coding
ENSG00000143257	NR1I3	-	1:161199455-161208092	2.60467			3.60467	protein_coding
ENSG00000143314	MRPL24	-	1:156707094-156711382	49.3087	1:156707094-156711382	10.0399	4.55699	protein_coding
ENSG00000143412	ANXA9	+	1:150954492-150968110	8.95527	1:150954492-150968110	1.15063	4.629	protein_coding
ENSG00000143512	HHIPL2	-	1:222695601-222721445	2.7402			3.7402	protein_coding
ENSG00000143622	RIT1	-	1:155867598-155881195	13.4036	1:155867598-155881195	1.45431	5.8687	protein_coding
ENSG00000143643	TTC13	-	1:231041988-231114621	15.8133	1:231041988-231114621	1.50638	6.7082	protein_coding
ENSG00000143819	EPHX1	+	1:225997793-226033260	54.9243	1:225997793-226033260	10.3442	4.92977	protein_coding
ENSG00000143850	PLEKHA6	-	1:204190348-204346793	36.321	1:204190348-204346793	11.0119	3.107	protein_coding
ENSG00000144320	KIAA1715	-	2:176788619-176867567	28.266	2:176788619-176867567	4.07484	5.76688	protein_coding
ENSG00000144366	GULP1	+	2:189156395-189460653	3.874	2:189156395-189460653	0.22867	3.96689	protein_coding
ENSG00000144468	RHBDD1	+	2:227700296-227863931	3.106			4.106	protein_coding
ENSG00000144597	EAF1	+	3:15468861-15484120	7.75768	3:15468861-15484120	0.412978	6.19803	protein_coding
ENSG00000144645	OSBPL10	-	3:31699381-32119072	144.255	3:31699381-32119072	36.4573	3.87788	protein_coding
ENSG00000144747	TMF1	-	3:69068977-69101484	10.6461	3:69068977-69101484	1.68419	4.33878	protein_coding
ENSG00000144802	NFKBIZ	+	3:101546834-101579866	36.0633	3:101546834-101579866	2.06899	12.0767	protein_coding
ENSG00000144935	TRPC1	+	3:142442915-142526730	5.06158	3:142442915-142526730	0.520005	3.98787	protein_coding
ENSG00000145016	KIAA0226	-	3:197398263-197476598	13.4919	3:197398263-197476598	1.50835	5.77746	protein_coding
ENSG00000145020	AMT	-	3:49454210-49460186	2.1333			3.1333	protein_coding
ENSG00000145029	NICN1	-	3:49460378-49466759	3.63966	3:49460378-49466759	0.203026	3.85666	protein_coding
ENSG00000145246	ATP10D	+	4:47487304-47595503	13.2511	4:47487304-47595503	2.68013	3.87244	protein_coding
ENSG00000145687	SSBP2	-	5:80708839-81047616	17.0184	5:80708839-81047616	1.71881	6.62731	protein_coding
ENSG00000145781	COMMD10	+	5:115420687-115748459	3.81003			4.81003	protein_coding
ENSG00000145868	FBXO38	+	5:147763497-147822399	51.0116	5:147763497-147822399	9.30006	5.04964	protein_coding
ENSG00000145879	SPINK7	+	5:147691981-147695485	6.93273	5:147691981-147695485	0.542642	5.1423	protein_coding	TRUE	TRUE
ENSG00000145919	BOD1	-	5:173034516-173043663	39.6699	5:173034516-173043663	3.74358	8.57367	protein_coding
ENSG00000145979	TBC1D7	-	6:13275080-13328776	6.7497	6:13275080-13328776	1.52001	3.07527	protein_coding
ENSG00000145982	FARS2	+	6:5261583-5771816	7.17708	6:5261583-5771816	1.13996	3.82114	protein_coding
ENSG00000146047	HIST1H2BA	+	6:25727136-25727573	3.12698			4.12698	protein_coding
ENSG00000146350	C6orf170	-	6:121400639-121655891	4.15088			5.15088	protein_coding
ENSG00000146373	RNF217	+	6:125283690-125413779	16.1572	6:125283690-125413779	0.424229	12.0467	protein_coding
ENSG00000146386	ABRACL	+	6:139349818-139364439	8.34888	6:139349818-139364439	1.77846	3.36477	protein_coding
ENSG00000146410	FAM54A	-	6:136552161-136571473	6.4991			7.4991	protein_coding
ENSG00000146416	AIG1	+	6:143381632-143661441	18.1552	6:143381632-143661441	1.77718	6.89736	protein_coding
ENSG00000146425	DYNLT1	-	6:159057505-159065771	9.68698	6:159057505-159065771	2.2477	3.29063	protein_coding
ENSG00000146530	VWDE	-	7:12370510-12443567	2.16108			3.16108	protein_coding
ENSG00000146707	POMZP3	-	7:76239302-76256578	5.10062	7:76239302-76256578	0.356012	4.49894	protein_coding
ENSG00000147118	ZNF182	-	X:47834249-47863377	2.34219			3.34219	protein_coding
ENSG00000147133	TAF1	+	X:70586113-70752224	36.431	X:70586113-70752224	9.48036	3.57154	protein_coding
ENSG00000147400	CETN2	-	X:151995516-151999321	12.6599	X:151995516-151999321	1.04904	6.66649	protein_coding
ENSG00000147408	CSGALNACT1	-	8:19261671-19615540	13.8712	8:19261671-19615540	1.44327	6.0866	protein_coding
ENSG00000147509	RGS20	+	8:54764367-54871863	3.32315			4.32315	protein_coding
ENSG00000147642	SYBU	-	8:110586206-110704020	41.0367	8:110586206-110704020	3.26611	9.85364	protein_coding
ENSG00000147676	MAL2	+	8:120177272-120257913	8.91818	8:120177272-120257913	0.497785	6.6219	lincRNA
ENSG00000147789	ZNF7	+	8:146052848-146072894	5.49097	8:146052848-146072894	0.79347	3.61922	protein_coding
ENSG00000147854	UHRF2	+	9:6413150-6507054	8.46133			9.46133	protein_coding	TRUE	TRUE
ENSG00000148187	MRRF	+	9:125026881-125085743	85.201	9:125026881-125085743	27.0366	3.07459	protein_coding
ENSG00000148444	COMMD3	+	10:22604902-22609235	6.99894			7.99894	protein_coding
ENSG00000148498	PARD3	-	10:34398487-35104253	25.8175	10:34398487-35104253	2.12164	8.59084	protein_coding
ENSG00000148541	FAM13C	-	10:61005889-61122939	3.19868	10:61005889-61122939	0.131381	3.71111	protein_coding
ENSG00000148671	C10orf116	+	10:88727948-88730672	5.77008			6.77008	protein_coding
ENSG00000148848	ADAM12	-	10:127700949-128077024	3.83619	10:127700949-128077024	0.573901	3.07274	protein_coding
ENSG00000149091	DGKZ	+	11:46354454-46402104	66.2133	11:46354454-46402104	17.0691	3.71979	protein_coding
ENSG00000149212	SESN3	-	11:94898703-94965705	2.75946	11:94898703-94965705	0.237843	3.03711	protein_coding
ENSG00000149243	KLHL35	-	11:75133437-75141674	8.62889	11:75133437-75141674	1.17322	4.4307	protein_coding
ENSG00000149346	SLX4IP	+	20:10415950-10617477	3.25519			4.25519	protein_coding
ENSG00000149474	CSRP2BP	+	20:18118498-18169031	8.40539			9.40539	protein_coding
ENSG00000149499	EML3	-	11:62369689-62380237	9.8918	11:62369689-62380237	2.01285	3.61512	protein_coding
ENSG00000149531	FRG1B	+	20:29611856-29634010	2.17812			3.17812	protein_coding
ENSG00000149564	ESAM	-	11:124622025-124632186	70.3694	11:124622025-124632186	17.4732	3.8634	protein_coding
ENSG00000149573	MPZL2	-	11:118124117-118135251	4.33883	11:118124117-118135251	0.775578	3.00681	protein_coding
ENSG00000149743	TRPT1	-	11:63991270-63993726	5.33491			6.33491	protein_coding
ENSG00000149761	NUDT22	+	11:63993412-63998158	9.09891	11:63993412-63998158	1.77594	3.63801	protein_coding
ENSG00000150403	TMCO3	+	13:114145309-114204542	66.5445	13:114145309-114204542	20.9999	3.07022	protein_coding
ENSG00000150457	LATS2	-	13:21547170-21635718	10.8333	13:21547170-21635718	2.09324	3.82554	protein_coding	TRUE	TRUE
ENSG00000150540	HNMT	+	2:138721589-138773930	9.01423	2:138721589-138773930	1.25177	4.44727	protein_coding
ENSG00000150764	DIXDC1	+	11:111797867-111893308	26.451	11:111797867-111893308	5.41703	4.27784	protein_coding
ENSG00000150938	CRIM1	+	2:36583068-36778278	41.4665	2:36583068-36778278	11.6418	3.35921	protein_coding
ENSG00000151012	SLC7A11	-	4:139085250-139163503	6.64125	4:139085250-139163503	0.587413	4.81365	protein_coding
ENSG00000151014	CCRN4L	+	4:139936942-139966906	10.3612	4:139936942-139966906	1.43555	4.66474	protein_coding
ENSG00000151116	UEVLD	-	11:18552747-18610294	4.52055	11:18552747-18610294	0.326123	4.16292	protein_coding
ENSG00000151348	EXT2	+	11:44117098-44266979	67.2093	11:44117098-44266979	20.6591	3.14922	protein_coding	TRUE	TRUE
ENSG00000151353	TMEM18	-	2:667334-677439	19.4982	2:667334-677439	3.84868	4.22758	protein_coding
ENSG00000151376	ME3	-	11:86152149-86383678	21.9078	11:86152149-86383678	2.59782	6.36713	protein_coding
ENSG00000151414	NEK7	+	1:198126092-198291550	10.2868	1:198126092-198291550	1.9735	3.7958	protein_coding
ENSG00000151500	THYN1	-	11:134118172-134123285	32.816	11:134118172-134123285	2.63947	9.29146	protein_coding
ENSG00000151532	VTI1A	+	10:114206755-114578503	24.4814	10:114206755-114578503	4.54069	4.59896	protein_coding	TRUE
ENSG00000151846	PABPC3	+	13:25670005-25673392	2.57228	13:25670005-25673392	0.128677	3.16502	protein_coding
ENSG00000151917	BEND6	+	6:56819772-56892140	2.03696			3.03696	protein_coding
ENSG00000151967	SCHIP1	+	3:159557649-159615149	102.618	3:159557649-159615149	7.28241	12.5106	protein_coding
ENSG00000152117	AC093838.4	+	2:132250385-132279145	5.93826	2:132250385-132279145	0.474469	4.7056	pseudogene
ENSG00000152147	GEMIN6	+	2:38978675-39009598	8.95337	2:38978675-39009598	0.301742	7.64619	protein_coding
ENSG00000152217	SETBP1	+	18:42260137-42648475	3.93141	18:42260137-42648475	0.59108	3.09941	protein_coding	TRUE
ENSG00000152253	SPC25	-	2:169690641-169769881	6.18567	2:169690641-169769881	1.14144	3.35553	protein_coding
ENSG00000152348	ATG10	+	5:81267843-81572241	6.06206	5:81267843-81572241	0.131293	6.24247	protein_coding
ENSG00000152443	ZNF776	+	19:58258163-58269527	9.86661	19:58258163-58269527	1.89264	3.75664	protein_coding
ENSG00000152455	SUV39H2	+	10:14920818-14946314	7.73766	10:14920818-14946314	1.12347	4.1148	protein_coding
ENSG00000152464	RPP38	+	10:15139178-15148129	5.4116			6.4116	protein_coding
ENSG00000152465	NMT2	-	10:15144582-15210692	4.94735	10:15144582-15210692	0.883489	3.15762	protein_coding
ENSG00000152503	TRIM36	-	5:114460458-114516243	10.9169	5:114460458-114516243	2.86984	3.07943	protein_coding
ENSG00000152689	RASGRP3	+	2:33661390-33789817	5.49121	2:33661390-33789817	0.555227	4.1738	protein_coding
ENSG00000152818	UTRN	+	6:144606836-145174170	12.9452	6:144606836-145174170	3.4931	3.10369	protein_coding
ENSG00000152904	GGPS1	+	1:235490664-235507847	27.8351	1:235490664-235507847	7.4502	3.41236	protein_coding
ENSG00000153066	TXNDC11	-	16:11772935-11836734	102.324	16:11772935-11836734	14.4759	6.67645	protein_coding
ENSG00000153162	BMP6	+	6:7727029-7881655	6.55474	6:7727029-7881655	0.577126	4.79019	protein_coding
ENSG00000153531	ADPRHL1	-	13:114076259-114107839	3.41166			4.41166	protein_coding
ENSG00000153558	FBXL2	+	3:33318516-33445154	4.11336	3:33318516-33445154	0.553364	3.2918	protein_coding
ENSG00000153560	UBP1	-	3:33429827-33482863	78.1244	3:33429827-33482863	23.6125	3.21481	protein_coding
ENSG00000153767	GTF2E1	+	3:120461483-120501916	35.4567	3:120461483-120501916	5.95267	5.24355	protein_coding
ENSG00000153815	CMIP	+	16:81478774-81745173	72.2208	16:81478774-81745173	20.2418	3.44701	protein_coding
ENSG00000153879	CEBPG	+	19:33864235-33873591	15.6146	19:33864235-33873591	4.22607	3.17918	protein_coding
ENSG00000153982	GDPD1	+	17:57297827-57353328	4.39267	17:57297827-57353328	0.301734	4.14268	protein_coding
ENSG00000154059	IMPACT	+	18:22006579-22033499	5.43712	18:22006579-22033499	0.999702	3.21904	protein_coding
ENSG00000154153	FAM134B	-	5:16473146-16617167	10.0781	5:16473146-16617167	1.6108	4.24318	protein_coding
ENSG00000154447	SH3RF1	-	4:170015406-170192256	4.9503	4:170015406-170192256	0.657681	3.58953	protein_coding
ENSG00000154639	CXADR	+	21:18884699-18965897	19.0294	21:18884699-18965897	2.66124	5.47066	protein_coding
ENSG00000154642	C21orf91	-	21:19161283-19191703	4.52249			5.52249	protein_coding
ENSG00000154719	MRPL39	-	21:26957967-26979829	14.4248	21:26957967-26979829	1.87106	5.37251	protein_coding
ENSG00000154743	TSEN2	+	3:12525930-12581122	22.3655	3:12525930-12581122	2.7376	6.25147	protein_coding
ENSG00000154813	DPH3	-	3:16299484-16306479	2.33796			3.33796	protein_coding
ENSG00000154874	CCDC144B	-	17:18431899-18528930	5.42588	17:18431899-18528930	0.577988	4.0722	pseudogene
ENSG00000154889	MPPE1	-	18:11882620-11909222	10.4151	18:11882620-11909222	0.937321	5.89221	protein_coding
ENSG00000154917	RAB6B	-	3:133543082-133614680	7.64639	3:133543082-133614680	1.28722	3.78031	protein_coding
ENSG00000154957	ZNF18	-	17:11880761-11900827	2.3358			3.3358	protein_coding
ENSG00000155099	TMEM55A	-	8:92006023-92053292	2.01834			3.01834	protein_coding
ENSG00000155256	ZFYVE27	+	10:99496877-99520663	5.44116	10:99496877-99520663	0.143971	5.63053	protein_coding
ENSG00000155622	XAGE2B	+	X:52112172-52118823	20.5602	X:52112172-52118823	1.86626	7.52207	protein_coding
ENSG00000155666	KDM8	+	16:27214806-27233089	2.1118			3.1118	protein_coding
ENSG00000155755	TMEM237	-	2:202484906-202508293	7.12755	2:202484906-202508293	1.63821	3.08071	protein_coding
ENSG00000156171	DRAM2	-	1:111659954-111682838	41.1108	1:111659954-111682838	4.10349	8.25137	protein_coding
ENSG00000156253	RWDD2B	-	21:30376704-30391699	31.9902	21:30376704-30391699	9.44701	3.15786	protein_coding
ENSG00000156265	C21orf7	+	21:30449791-30548210	4.2296	21:30449791-30548210	0.112981	4.69873	protein_coding
ENSG00000156398	SFXN2	+	10:104474296-104498951	5.14779			6.14779	protein_coding
ENSG00000156411	C14orf2	-	14:104378624-104394606	108.413	14:104378624-104394606	9.30271	10.6198	protein_coding
ENSG00000156502	SUPV3L1	+	10:70939987-70968855	86.4775	10:70939987-70968855	24.3399	3.45216	protein_coding
ENSG00000156515	HK1	+	10:71029739-71161638	31.0058	10:71029739-71161638	9.27268	3.11562	protein_coding
ENSG00000156853	ZNF689	-	16:30613878-30635333	4.89653	16:30613878-30635333	0.499471	3.93241	protein_coding
ENSG00000156983	BRPF1	+	3:9773412-9789702	19.8948	3:9773412-9789702	3.68347	4.46139	protein_coding
ENSG00000157045	NTAN1	-	16:15131709-15149921	59.3279	16:15131709-15149921	12.6632	4.41536	protein_coding
ENSG00000157181	C1orf27	+	1:186344889-186390510	22.2579	1:186344889-186390510	2.32588	6.99301	protein_coding
ENSG00000157191	NECAP2	+	1:16767166-16786573	12.1657	1:16767166-16786573	0.432457	9.19099	protein_coding
ENSG00000157193	LRP8	-	1:53711216-53793742	60.9993	1:53711216-53793742	15.8743	3.67419	protein_coding
ENSG00000157379	DHRS1	-	14:24759803-24769039	3.38085			4.38085	protein_coding
ENSG00000157426	AASDH	-	4:57204455-57253666	2.05409			3.05409	protein_coding
ENSG00000157514	TSC22D3	-	X:106956450-107020572	11.285	X:106956450-107020572	1.39287	5.134	protein_coding
ENSG00000157540	DYRK1A	+	21:38739235-38887680	52.9677	21:38739235-38887680	12.9952	3.85616	protein_coding
ENSG00000157554	ERG	-	21:39751948-40033704	3.61047	21:39751948-40033704	0.416604	3.25459	protein_coding	TRUE
ENSG00000157954	WIPI2	+	7:5229818-5273457	41.3915	7:5229818-5273457	12.2744	3.19348	protein_coding
ENSG00000158019	BRE	+	2:28112807-28561768	18.9662	2:28112807-28561768	0.165855	17.1258	protein_coding
ENSG00000158042	MRPL17	-	11:6702012-6704632	94.3436	11:6702012-6704632	23.9748	3.81759	protein_coding
ENSG00000158163	DZIP1L	-	3:137780831-137834660	6.69736	3:137780831-137834660	0.746109	4.40829	protein_coding
ENSG00000158186	MRAS	+	3:138066538-138124375	14.7565	3:138066538-138124375	1.96662	5.31126	protein_coding
ENSG00000158286	RNF207	+	1:6265534-6281359	8.21991	1:6265534-6281359	1.78069	3.31569	protein_coding
ENSG00000158467	AHCYL2	+	7:128864863-129070052	6.46185	7:128864863-129070052	0.976305	3.77566	protein_coding
ENSG00000158716	DUSP23	+	1:159750721-159752333	16.6644	1:159750721-159752333	2.73939	4.72387	protein_coding
ENSG00000158792	SPATA2L	-	16:89762750-89768113	2.02371			3.02371	protein_coding
ENSG00000158805	ZNF276	+	16:89786807-89807311	24.9631	16:89786807-89807311	5.96134	3.72961	protein_coding
ENSG00000158966	CACHD1	+	1:64936427-65158741	2.79843	1:64936427-65158741	0.182999	3.21085	protein_coding
ENSG00000159023	EPB41	+	1:29213602-29446553	120.841	1:29213602-29446553	17.9122	6.44246	protein_coding	TRUE	TRUE
ENSG00000159069	FBXW5	-	9:139834886-139839148	77.1254	9:139834886-139839148	19.8075	3.75467	protein_coding
ENSG00000159210	SNF8	-	17:47006677-47022479	66.9564	17:47006677-47022479	20.9705	3.09307	protein_coding
ENSG00000159214	CCDC24	+	1:44457030-44462200	5.49713			6.49713	protein_coding
ENSG00000159459	UBR1	-	15:43235094-43398311	14.4108	15:43235094-43398311	2.89576	3.95579	protein_coding
ENSG00000159479	MED8	-	1:43849587-43855479	16.2889	1:43849587-43855479	4.09852	3.39096	protein_coding
ENSG00000159592	GPBP1L1	-	1:46092975-46153785	71.9955	1:46092975-46153785	17.9462	3.85278	protein_coding
ENSG00000160072	ATAD3B	+	1:1407142-1433228	9.96333	1:1407142-1433228	2.61955	3.02892	protein_coding
ENSG00000160294	MCM3AP	-	21:47655046-47706211	25.4945	21:47655046-47706211	6.14583	3.70769	protein_coding
ENSG00000160299	PCNT	+	21:47744035-47865682	17.2535	21:47744035-47865682	3.31116	4.23401	protein_coding
ENSG00000160336	ZNF761	+	19:53935226-53961515	3.32975			4.32975	processed_transcript
ENSG00000160570	DEDD2	-	19:42702749-42724292	9.54388	19:42702749-42724292	0.362315	7.73968	protein_coding
ENSG00000160714	UBE2Q1	-	1:154521052-154531504	92.3779	1:154521052-154531504	28.9273	3.12016	protein_coding
ENSG00000160746	ANO10	-	3:43396350-43733086	10.4998	3:43396350-43733086	0.205304	9.541	protein_coding
ENSG00000160799	CCDC12	-	3:46963215-47023500	11.6752	3:46963215-47023500	0.973744	6.42191	protein_coding
ENSG00000160818	GPATCH4	-	1:156564278-156571288	59.0358	1:156564278-156571288	14.0312	3.99408	protein_coding
ENSG00000160844	GATS	-	7:99798282-99869855	3.32421	7:99798282-99869855	0.268459	3.40903	protein_coding
ENSG00000160908	ZNF394	-	7:99084141-99097947	5.97258			6.97258	protein_coding
ENSG00000160959	LRRC14	+	8:145743375-145750557	6.16088	8:145743375-145750557	0.547888	4.62623	protein_coding
ENSG00000161048	NAPEPLD	-	7:102740222-102790007	2.67156			3.67156	protein_coding	TRUE	TRUE
ENSG00000161267	BDH1	-	3:197236653-197300194	16.3962	3:197236653-197300194	3.10811	4.2346	protein_coding
ENSG00000161647	MPP3	-	17:41878166-41910538	21.3112	17:41878166-41910538	0.470309	15.1745	protein_coding	TRUE	TRUE
ENSG00000162227	TAF6L	+	11:62538774-62554814	8.49046	11:62538774-62554814	1.75391	3.44618	protein_coding
ENSG00000162337	LRP5	+	11:68080076-68216743	43.5671	11:68080076-68216743	9.11931	4.40416	protein_coding
ENSG00000162384	C1orf123	-	1:53679770-53686289	9.46507	1:53679770-53686289	0.213923	8.62087	protein_coding
ENSG00000162437	RAVER2	+	1:65210777-65298915	9.93045	1:65210777-65298915	0.811467	6.03403	protein_coding
ENSG00000162517	PEF1	-	1:32095462-32110497	10.1612	1:32095462-32110497	2.57016	3.12625	protein_coding
ENSG00000162591	MEGF6	-	1:3406483-3528059	4.5155			5.5155	protein_coding
ENSG00000162694	EXTL2	-	1:101337942-101361554	10.3089	1:101337942-101361554	2.50181	3.22944	protein_coding	TRUE	TRUE
ENSG00000162757	C1orf74	-	1:209955660-209957904	2.22944			3.22944	protein_coding
ENSG00000162772	ATF3	+	1:212738675-212794119	3.94113	1:212738675-212794119	0.39765	3.53531	protein_coding
ENSG00000162813	BPNT1	-	1:220230823-220263804	71.9259	1:220230823-220263804	20.0375	3.46647	protein_coding
ENSG00000162851	TFB2M	-	1:246703861-246729626	10.4045	1:246703861-246729626	1.50629	4.55035	protein_coding
ENSG00000162910	MRPL55	-	1:228294379-228297013	22.6016	1:228294379-228297013	1.14785	10.9885	protein_coding
ENSG00000163319	MRPS18C	+	4:84377084-84390888	42.6066	4:84377084-84390888	0.38966	31.3793	protein_coding
ENSG00000163389	POGLUT1	+	3:119187784-119213555	11.608	3:119187784-119213555	1.06781	6.09727	protein_coding
ENSG00000163491	NEK10	-	3:27151575-27410951	8.0525			9.0525	protein_coding
ENSG00000163520	FBLN2	+	3:13573823-13679922	2.61843			3.61843	protein_coding
ENSG00000163521	GLB1L	-	2:220101327-220110200	4.64416			5.64416	protein_coding
ENSG00000163584	RPL22L1	-	3:170582663-170588272	6.82381			7.82381	protein_coding
ENSG00000163629	PTPN13	+	4:87515467-87736324	18.1928	4:87515467-87736324	2.02013	6.35496	protein_coding
ENSG00000163683	C4orf34	-	4:39552540-39640710	12.0705	4:39552540-39640710	0.444858	9.04622	protein_coding
ENSG00000163697	APBB2	-	4:40812043-41218731	28.5891	4:40812043-41218731	7.20242	3.60736	protein_coding
ENSG00000163710	PCOLCE2	-	3:142534763-142608045	22.0641	3:142534763-142608045	0.584886	14.5525	protein_coding
ENSG00000163719	MTMR14	+	3:9691116-9744077	13.8762	3:9691116-9744077	0.770546	8.40204	protein_coding
ENSG00000163754	GYG1	+	3:148709127-148745419	105.494	3:148709127-148745419	29.5559	3.48522	protein_coding
ENSG00000163785	RYK	-	3:133794022-133969689	39.0494	3:133794022-133969689	8.73585	4.1136	protein_coding
ENSG00000163788	SNRK	+	3:43328003-43466256	12.7203	3:43328003-43466256	2.21036	4.27376	protein_coding
ENSG00000163818	LZTFL1	-	3:45864807-45957534	4.07878	3:45864807-45957534	0.614539	3.14565	protein_coding
ENSG00000163898	LIPH	-	3:185224049-185270401	11.2714	3:185224049-185270401	2.71643	3.30193	protein_coding
ENSG00000163995	ABLIM2	-	4:7967038-8160559	5.12239			6.12239	protein_coding
ENSG00000164010	ERMAP	+	1:43282794-43310660	3.16419	1:43282794-43310660	0.133425	3.67399	protein_coding
ENSG00000164056	SPRY1	+	4:124317949-124324910	2.24592			3.24592	protein_coding
ENSG00000164074	C4orf29	+	4:128886460-128960866	2.86148	4:128886460-128960866	0.100055	3.51026	protein_coding
ENSG00000164081	TEX264	+	3:51696708-51738339	14.1128	3:51696708-51738339	0.379882	10.9522	protein_coding
ENSG00000164117	FBXO8	-	4:175157808-175205415	4.04335	4:175157808-175205415	0.156722	4.36004	protein_coding
ENSG00000164124	TMEM144	+	4:159122755-159176563	2.70365			3.70365	protein_coding
ENSG00000164162	ANAPC10	-	4:145888263-146019693	8.86329	4:145888263-146019693	2.2279	3.05564	protein_coding
ENSG00000164181	ELOVL7	-	5:60047617-60140216	2.48155			3.48155	protein_coding
ENSG00000164187	LMBRD2	-	5:36098513-36152063	18.3758	5:36098513-36152063	5.16737	3.14166	protein_coding
ENSG00000164209	SLC25A46	+	5:110073836-110100857	12.9317	5:110073836-110100857	2.64851	3.81846	protein_coding
ENSG00000164308	ERAP2	+	5:96211642-96255420	2.59698			3.59698	protein_coding
ENSG00000164338	UTP15	+	5:72861267-72877794	22.233	5:72861267-72877794	6.0836	3.27983	protein_coding
ENSG00000164362	TERT	-	5:1253261-1295184	2.60973			3.60973	protein_coding	TRUE
ENSG00000164379	FOXQ1	+	6:1312674-1314992	2.47998			3.47998	protein_coding
ENSG00000164418	GRIK2	+	6:101846663-102517958	4.48259	6:101846663-102517958	0.524598	3.59609	protein_coding
ENSG00000164463	CREBRF	+	5:172483354-172566291	3.20168			4.20168	protein_coding
ENSG00000164466	SFXN1	+	5:174904064-174956745	154.161	5:174904064-174956745	47.2655	3.21474	protein_coding
ENSG00000164535	DAGLB	-	7:6448756-6523821	46.8185	7:6448756-6523821	6.53545	6.34581	protein_coding
ENSG00000164684	ZNF704	-	8:81540685-81787016	7.28776	8:81540685-81787016	1.43288	3.40656	protein_coding
ENSG00000164751	PEX2	-	8:77892493-77913280	18.9933	8:77892493-77913280	4.71231	3.50004	protein_coding
ENSG00000164897	TMUB1	-	7:150778166-150780633	13.3351	7:150778166-150780633	1.78931	5.1393	protein_coding
ENSG00000164949	GEM	-	8:95261480-95274578	3.83928			4.83928	protein_coding
ENSG00000164953	TMEM67	+	8:94767071-94831462	12.2812	8:94767071-94831462	2.40997	3.89481	protein_coding
ENSG00000164961	KIAA0196	-	8:126036501-126104082	30.3668	8:126036501-126104082	8.43044	3.32612	protein_coding
ENSG00000164978	NUDT2	+	9:34329503-34343709	7.25488	9:34329503-34343709	0.500326	5.50206	protein_coding
ENSG00000165046	LETM2	+	8:38243724-38267045	3.80593			4.80593	protein_coding
ENSG00000165113	GKAP1	-	9:86354335-86444431	8.15406			9.15406	protein_coding
ENSG00000165434	PGM2L1	-	11:74041362-74109518	8.9927	11:74041362-74109518	1.49067	4.01205	protein_coding
ENSG00000165475	CRYL1	-	13:20977805-21099996	2.64825	13:20977805-21099996	0.146123	3.18312	protein_coding
ENSG00000165685	TMEM52B	+	12:10323140-10344400	2.69877			3.69877	protein_coding
ENSG00000165688	PMPCA	+	9:139305109-139318213	39.1384	9:139305109-139318213	7.51525	4.71371	protein_coding
ENSG00000165714	LOH12CR1	+	12:12510012-12619840	4.59666			5.59666	protein_coding
ENSG00000165782	TMEM55B	-	14:20925877-20929771	11.9996	14:20925877-20929771	0.930579	6.73352	protein_coding
ENSG00000165832	TRUB1	+	10:116697951-116737430	11.4144	10:116697951-116737430	1.97233	4.17666	protein_coding
ENSG00000165874	FAM35B	+	10:46897640-46939143	3.48538	10:46897640-46939143	0.224561	3.66285	pseudogene
ENSG00000165891	E2F7	-	12:77415026-77459360	14.476	12:77415026-77459360	3.98048	3.10733	protein_coding
ENSG00000165895	ARHGAP42	+	11:100558383-100861656	18.4357	11:100558383-100861656	5.05086	3.21206	protein_coding
ENSG00000165929	TC2N	-	14:92246094-92333880	5.54478			6.54478	protein_coding
ENSG00000165943	MOAP1	-	14:93648540-93651273	3.77817	14:93648540-93651273	0.166308	4.09683	protein_coding
ENSG00000165948	IFI27L1	+	14:94547627-94570192	3.65376			4.65376	protein_coding
ENSG00000165959	CLMN	-	14:95654734-95786243	3.38853	14:95654734-95786243	0.152063	3.80928	protein_coding
ENSG00000165983	PTER	+	10:16478963-16555736	7.13191	10:16478963-16555736	1.5428	3.19801	protein_coding
ENSG00000166025	AMOTL1	+	11:94439596-94609918	98.1502	11:94439596-94609918	22.0889	4.29428	protein_coding
ENSG00000166167	BTRC	+	10:103113819-103317078	15.8373	10:103113819-103317078	4.59219	3.01086	protein_coding
ENSG00000166169	POLL	-	10:103338638-103348027	6.25968	10:103338638-103348027	0.562535	4.64609	protein_coding
ENSG00000166188	ZNF319	-	16:58028571-58034357	12.9539	16:58028571-58034357	0.692129	8.24636	protein_coding
ENSG00000166225	FRS2	+	12:69864128-69973562	15.7496	12:69864128-69973562	1.38858	7.01237	protein_coding
ENSG00000166250	CLMP	-	11:122943034-123065989	66.8492	11:122943034-123065989	15.129	4.20666	protein_coding
ENSG00000166313	APBB1	-	11:6416353-6440644	3.10163	11:6416353-6440644	0.151168	3.56302	protein_coding
ENSG00000166347	CYB5A	-	18:71920529-71959251	8.51583	18:71920529-71959251	0.372376	6.93384	protein_coding
ENSG00000166387	PPFIBP2	+	11:7534528-7678358	63.2706	11:7534528-7678358	17.5866	3.4579	protein_coding
ENSG00000166407	LMO1	-	11:8245850-8290263	6.38024			7.38024	protein_coding	TRUE
ENSG00000166444	ST5	-	11:8714897-8932498	9.44033	11:8714897-8932498	0.799502	5.80179	protein_coding	TRUE	TRUE
ENSG00000166548	TK2	-	16:66541905-66586447	4.97142	16:66541905-66586447	0.540752	3.87565	protein_coding
ENSG00000166801	FAM111A	+	11:58910220-58922512	4.20713			5.20713	protein_coding
ENSG00000166896	XRCC6BP1	+	12:58335323-58351052	6.09193			7.09193	protein_coding
ENSG00000166938	DIS3L	+	15:66585554-66626236	36.7265	15:66585554-66626236	5.89183	5.47409	protein_coding
ENSG00000167220	HDHD2	-	18:44633773-44676871	7.21968			8.21968	protein_coding
ENSG00000167508	MVD	-	16:88718342-88729569	9.4961	16:88718342-88729569	1.61389	4.01551	protein_coding
ENSG00000167615	LENG8	+	19:54960064-54973217	11.3014	19:54960064-54973217	2.53542	3.47947	protein_coding
ENSG00000167646	DNAAF3	-	19:55670030-55678090	2.36775			3.36775	protein_coding
ENSG00000167653	PSCA	+	8:143751725-143764142	2.31405			3.31405	protein_coding
ENSG00000167700	MFSD3	+	8:145734456-145736569	3.14732	8:145734456-145736569	0.293111	3.20724	protein_coding
ENSG00000167766	ZNF83	-	19:53097312-53193749	10.3637	19:53097312-53193749	0.49405	7.60597	protein_coding
ENSG00000167807	FDX1L	-	19:10416102-10426685	9.25819			10.2582	protein_coding
ENSG00000167840	ZNF232	-	17:5008835-5026411	7.15851			8.15851	protein_coding
ENSG00000167970	AC009065.1	+	16:2303737-2312343	15.9938	16:2303737-2312343	0.586753	10.7098	protein_coding
ENSG00000167981	ZNF597	-	16:3486103-3493542	4.06463	16:3486103-3493542	0.114705	4.54347	protein_coding
ENSG00000167985	SDHAF2	+	11:61197513-61215001	11.2816	11:61197513-61215001	0.888498	6.50337	protein_coding
ENSG00000168286	THAP11	+	16:67876212-67878097	5.74765	16:67876212-67878097	0.332937	5.06224	protein_coding
ENSG00000168297	PXK	+	3:58318606-58411748	3.00865			4.00865	protein_coding
ENSG00000168300	PCMTD1	-	8:52730139-52811735	7.14711	8:52730139-52811735	0.928989	4.22351	protein_coding
ENSG00000168385	SEPT2	+	2:242254514-242293442	343.44	2:242254514-242293442	55.4535	6.1013	protein_coding
ENSG00000168395	ING5	+	2:242641449-242668893	9.80607	2:242641449-242668893	1.53306	4.26601	protein_coding	TRUE	TRUE
ENSG00000168397	ATG4B	+	2:242576627-242613272	16.004	2:242576627-242613272	0.590587	10.6904	protein_coding
ENSG00000168461	RAB31	+	18:9708161-9862553	25.6823	18:9708161-9862553	2.00566	8.87735	protein_coding
ENSG00000168517	HEXIM2	+	17:43238066-43247407	2.77361			3.77361	protein_coding
ENSG00000168556	ING2	+	4:184426146-184432249	2.95125	4:184426146-184432249	0.190903	3.31786	protein_coding	TRUE	TRUE
ENSG00000168564	CDKN2AIP	+	4:184365743-184369351	7.83982			8.83982	protein_coding
ENSG00000168575	SLC20A2	-	8:42273992-42397069	12.9916	8:42273992-42397069	2.57563	3.91304	protein_coding
ENSG00000168597	ASB16-AS1	-	17:42253353-42264082	2.11797			3.11797	protein_coding
ENSG00000168614	NBPF9	+	1:144811743-144830302	31.5124	1:144811743-144830302	2.37763	9.6258	protein_coding
ENSG00000168803	ADAL	+	15:43622871-43646096	4.19369	15:43622871-43646096	0.182186	4.39329	protein_coding
ENSG00000168826	ZBTB49	+	4:4291923-4323513	2.29752			3.29752	protein_coding
ENSG00000168994	PXDC1	-	6:3722853-3752260	11.9617	6:3722853-3752260	1.72177	4.76223	protein_coding
ENSG00000169087	HSPBAP1	-	3:122458845-122512671	4.57013			5.57013	protein_coding
ENSG00000169093	ASMTL	-	X:1522031-1572655	6.99179	X:1522031-1572655	1.37567	3.36402	protein_coding
ENSG00000169131	ZNF354A	-	5:178138592-178157703	3.03302	5:178138592-178157703	0.326333	3.04073	protein_coding
ENSG00000169155	ZBTB43	+	9:129567284-129600489	15.214	9:129567284-129600489	2.77447	4.2957	protein_coding
ENSG00000169193	CCDC126	+	7:23636997-23684327	2.24171			3.24171	protein_coding
ENSG00000169228	RAB24	-	5:176728198-176730745	5.8034	5:176728198-176730745	1.18654	3.11149	protein_coding
ENSG00000169249	ZRSR2	+	X:15808594-15841383	17.7594	X:15808594-15841383	2.03632	6.17833	protein_coding	TRUE
ENSG00000169251	NMD3	+	3:160822483-160971320	39.5548	3:160822483-160971320	8.29002	4.36542	protein_coding
ENSG00000169288	MRPL1	+	4:78783673-78873944	6.94466	4:78783673-78873944	0.302704	6.09859	protein_coding
ENSG00000169371	SNUPN	-	15:75890423-75918810	38.3002	15:75890423-75918810	7.24503	4.76653	protein_coding
ENSG00000169598	DFFB	+	1:3773844-3801993	3.01878			4.01878	protein_coding
ENSG00000169612	FAM103A1	+	15:83654958-83659809	4.85917	15:83654958-83659809	0.274254	4.59812	protein_coding
ENSG00000169696	ASPSCR1	+	17:79934682-79975282	7.53959	17:79934682-79975282	1.20392	3.87473	protein_coding	TRUE
ENSG00000169750	RAC3	+	17:79989499-79992080	3.10551			4.10551	protein_coding
ENSG00000169752	NRG4	-	15:76228309-76352136	9.2213	15:76228309-76352136	0.679514	6.08587	protein_coding
ENSG00000169762	TAPT1	-	4:16162127-16229033	10.033	4:16162127-16229033	1.77156	3.98079	protein_coding
ENSG00000169857	AVEN	-	15:34158427-34331377	4.34965			5.34965	protein_coding
ENSG00000169902	TPST1	+	7:65670185-65885530	7.40868	7:65670185-65885530	1.63061	3.19648	protein_coding
ENSG00000169918	OTUD7A	-	15:31775328-32162992	2.90041			3.90041	protein_coding
ENSG00000170088	TMEM192	-	4:165997255-166129701	6.14044	4:165997255-166129701	0.460689	4.88841	protein_coding
ENSG00000170100	ZNF778	+	16:89284117-89295363	10.9973	16:89284117-89295363	2.89948	3.07664	protein_coding
ENSG00000170153	RNF150	-	4:141786724-142134031	4.5457	4:141786724-142134031	0.801291	3.07874	protein_coding
ENSG00000170217	RP11-12A20.2	+	9:67785633-67786684	4.71971			5.71971	pseudogene
ENSG00000170234	PWWP2A	-	5:159488807-159546430	18.9767	5:159488807-159546430	4.62268	3.55288	protein_coding
ENSG00000170265	ZNF282	+	7:148892576-148923339	42.7408	7:148892576-148923339	5.42298	6.81005	protein_coding
ENSG00000170430	MGMT	+	10:131265447-131566271	4.02833			5.02833	protein_coding
ENSG00000170439	METTL7B	+	12:56075329-56078395	7.96739	12:56075329-56078395	1.15001	4.17086	protein_coding
ENSG00000170468	AC005280.1	+	14:73957643-73960105	4.0657	14:73957643-73960105	0.247154	4.06181	pseudogene
ENSG00000170502	NUDT9	+	4:88343733-88380606	14.656	4:88343733-88380606	1.99665	5.2245	protein_coding
ENSG00000170515	PA2G4	+	12:56498102-56507691	773.188	12:56498102-56507691	161.667	4.75934	protein_coding
ENSG00000170537	TMC7	+	16:18995255-19075264	5.20825	16:18995255-19075264	0.863783	3.33099	protein_coding
ENSG00000170545	SMAGP	-	12:51639132-51664202	8.54535	12:51639132-51664202	0.648441	5.79053	protein_coding
ENSG00000170775	GPR37	-	7:124386050-124405681	3.77386	7:124386050-124405681	0.395568	3.42073	protein_coding
ENSG00000170871	KIAA0232	+	4:6783101-6885897	22.4662	4:6783101-6885897	2.44413	6.81339	protein_coding
ENSG00000170899	GSTA4	-	6:52842750-52860176	4.50297	6:52842750-52860176	0.25094	4.39907	protein_coding
ENSG00000171084	FAM86JP	+	3:125635462-125648867	2.63884	3:125635462-125648867	0.127368	3.22773	pseudogene
ENSG00000171119	NRTN	+	19:5823812-5828335	2.0802			3.0802	protein_coding
ENSG00000171169	NAIF1	-	9:130823511-130830485	4.47339	9:130823511-130830485	0.327583	4.12282	protein_coding
ENSG00000171428	NAT1	+	8:18027985-18081198	3.07397	8:18027985-18081198	0.220214	3.33873	protein_coding
ENSG00000171453	POLR1C	+	6:43477439-43497323	110.047	6:43477439-43497323	9.79373	10.2881	protein_coding
ENSG00000171492	LRRC8D	+	1:90286572-90402170	38.8888	1:90286572-90402170	7.03136	4.96663	protein_coding
ENSG00000171606	ZNF274	+	19:58694395-58724928	3.06071			4.06071	protein_coding
ENSG00000171658	RP11-443P15.2	+	3:185677731-185698658	4.05467			5.05467	pseudogene
ENSG00000171723	GPHN	+	14:66974124-67648520	66.9288	14:66974124-67648520	17.7821	3.61668	protein_coding	TRUE
ENSG00000171793	CTPS1	+	1:41445006-41478235	122.195	1:41445006-41478235	20.8869	5.62871	protein_coding
ENSG00000171840	NINJ2	-	12:673461-772945	3.01545			4.01545	protein_coding
ENSG00000171943	SRGAP2C	+	1:121107123-121129949	26.8737	1:121107123-121129949	8.18028	3.03626	pseudogene
ENSG00000171962	LRRC48	+	17:17876126-17920203	3.76587			4.76587	protein_coding
ENSG00000172000	ZNF556	+	19:2867332-2878515	4.20977			5.20977	protein_coding
ENSG00000172070	SRXN1	-	20:627258-656444	14.238	20:627258-656444	0.667945	9.13579	protein_coding
ENSG00000172071	EIF2AK3	-	2:88856258-88927094	13.9783	2:88856258-88927094	2.44351	4.34972	protein_coding
ENSG00000172171	TEFM	-	17:29224353-29233838	11.2616			12.2616	protein_coding
ENSG00000172183	ISG20	+	15:89179383-89199714	19.4993	15:89179383-89199714	0.713896	11.9606	protein_coding
ENSG00000172197	MBOAT1	-	6:20100934-20212670	7.56422	6:20100934-20212670	0.970357	4.34653	protein_coding
ENSG00000172273	HINFP	+	11:118992296-119006752	10.3649	11:118992296-119006752	1.02065	5.62438	protein_coding
ENSG00000172296	SPTLC3	+	20:12989626-13147411	2.30049			3.30049	protein_coding
ENSG00000172367	PDZD3	+	11:119056165-119060932	2.60792			3.60792	protein_coding
ENSG00000172456	FGGY	+	1:59762309-60233347	5.026			6.026	protein_coding
ENSG00000172530	BANP	+	16:87982849-88152028	8.06595	16:87982849-88152028	1.37992	3.80935	protein_coding	TRUE	TRUE
ENSG00000172602	RND1	-	12:49250927-49259681	2.27626			3.27626	protein_coding
ENSG00000172638	EFEMP2	-	11:65633911-65641063	3.58029			4.58029	protein_coding
ENSG00000172765	TMCC1	-	3:129366634-129612419	34.5406	3:129366634-129612419	4.32887	6.66944	protein_coding
ENSG00000172809	RPL38	+	17:72199720-72206794	1418.96	17:72199720-72206794	404.014	3.50595	protein_coding
ENSG00000172965	AC068491.1	-	2:111965352-112252677	88.8337	2:111965352-112252677	20.4794	4.18232	processed_transcript
ENSG00000172977	KAT5	+	11:65479466-65487075	26.0237	11:65479466-65487075	3.94014	5.47023	protein_coding
ENSG00000172986	GXYLT2	+	3:72937223-73047289	6.52283	3:72937223-73047289	1.31722	3.24649	protein_coding
ENSG00000173085	COQ2	-	4:84182688-84206067	7.26424	4:84182688-84206067	1.53968	3.25405	protein_coding
ENSG00000173327	MAP3K11	-	11:65365225-65382853	18.8938	11:65365225-65382853	5.13188	3.24432	protein_coding
ENSG00000173566	NUDT18	-	8:21964382-21966932	2.00106			3.00106	protein_coding
ENSG00000173575	CHD2	+	15:93425936-93571237	98.3547	15:93425936-93571237	17.4891	5.37369	protein_coding
ENSG00000173611	SCAI	-	9:127714379-127905785	7.12814	9:127714379-127905785	0.520518	5.34564	protein_coding
ENSG00000173757	STAT5B	-	17:40351185-40428725	65.4506	17:40351185-40428725	9.54259	6.30306	protein_coding
ENSG00000173818	ENDOV	+	17:78388964-78411886	5.35234	17:78388964-78411886	0.87673	3.38479	protein_coding
ENSG00000173846	PLK3	+	1:45265896-45271662	5.92048			6.92048	protein_coding
ENSG00000173914	RBM4B	-	11:66432468-66445392	12.447	11:66432468-66445392	3.17403	3.22159	protein_coding
ENSG00000173933	RBM4	+	11:66406087-66434153	66.2772	11:66406087-66434153	8.80672	6.86032	protein_coding
ENSG00000174032	SLC25A30	-	13:45967450-45992590	33.912	13:45967450-45992590	4.99892	5.81971	protein_coding
ENSG00000174080	CTSF	-	11:66330933-66336312	7.39563	11:66330933-66336312	0.451788	5.78296	protein_coding
ENSG00000174093	RP11-1407O15.2	-	17:36337716-36421858	17.0085	17:36337716-36421858	2.3804	5.32733	protein_coding
ENSG00000174194	AGAP8	-	10:51224687-51252947	5.48872	10:51224687-51252947	0.750038	3.70776	protein_coding
ENSG00000174243	DDX23	-	12:49223839-49246625	93.8689	12:49223839-49246625	11.6699	7.48774	protein_coding
ENSG00000174306	ZHX3	-	20:39807087-39946312	20.513	20:39807087-39946312	4.81191	3.70154	protein_coding
ENSG00000174365	SNHG11	+	20:37075220-37079564	4.71183			5.71183	lincRNA
ENSG00000174370	C11orf45	-	11:128769459-128775930	2.25459			3.25459	protein_coding
ENSG00000174652	ZNF266	-	19:9523271-9546254	9.7338	19:9523271-9546254	0.128227	9.51387	protein_coding
ENSG00000174796	THAP6	+	4:76439155-76475683	3.56248			4.56248	protein_coding
ENSG00000175048	ZDHHC14	+	6:157802164-158099178	11.3014	6:157802164-158099178	0.306937	9.41239	protein_coding
ENSG00000175054	ATR	-	3:142168076-142297668	29.1296	3:142168076-142297668	8.12553	3.30168	protein_coding	TRUE	TRUE
ENSG00000175104	TRAF6	-	11:36508576-36531822	9.65349	11:36508576-36531822	1.53891	4.19609	protein_coding
ENSG00000175183	CSRP2	-	12:77252494-77272840	67.2289	12:77252494-77272840	17.4167	3.70473	protein_coding
ENSG00000175305	CCNE2	-	8:95891997-95908906	15.5778	8:95891997-95908906	1.10545	7.87376	protein_coding
ENSG00000175322	ZNF519	-	18:14057455-14132489	4.39403	18:14057455-14132489	0.671582	3.2269	protein_coding
ENSG00000175548	ALG10B	+	12:38710379-38717784	12.9359	12:38710379-38717784	1.07923	6.70243	protein_coding
ENSG00000175575	PAAF1	+	11:73587743-73638790	42.9393	11:73587743-73638790	7.88414	4.94581	protein_coding
ENSG00000175745	NR2F1	+	5:92919042-92930321	59.6859	5:92919042-92930321	15.2124	3.74318	protein_coding
ENSG00000175899	A2M	-	12:9220259-9268825	2.8572			3.8572	protein_coding
ENSG00000175984	DENND2C	-	1:115125468-115213043	2.38261			3.38261	protein_coding
ENSG00000176024	ZNF613	+	19:52430399-52452012	2.52064			3.52064	protein_coding
ENSG00000176102	CSTF3	-	11:33098733-33183917	27.1042	11:33098733-33183917	3.7243	5.94886	protein_coding
ENSG00000176170	SPHK1	+	17:74372664-74383941	5.62889	17:74372664-74383941	0.711223	3.87377	protein_coding
ENSG00000176289	IDSP1	+	X:148606539-148607582	4.36116			5.36116	pseudogene
ENSG00000176386	CDC26	-	9:116018114-116037869	6.7112	9:116018114-116037869	1.42043	3.18588	protein_coding
ENSG00000176532	PRR15	+	7:29603426-29606911	2.57765			3.57765	protein_coding
ENSG00000176624	MEX3C	-	18:48700919-48744674	21.8589	18:48700919-48744674	3.57352	4.9981	protein_coding
ENSG00000176700	SCAND2	+	15:85174681-85185695	2.24802			3.24802	pseudogene
ENSG00000176890	TYMS	+	18:657603-673578	128.052	18:657603-673578	41.0152	3.07156	protein_coding
ENSG00000177030	DEAF1	-	11:644232-706715	14.9072	11:644232-706715	1.3878	6.66186	protein_coding
ENSG00000177082	WDR73	-	15:85185998-85197574	14.3287	15:85185998-85197574	0.384986	11.0678	protein_coding
ENSG00000177335	C8orf31	+	8:144120625-144141359	4.71667			5.71667	protein_coding
ENSG00000177432	NAP1L5	-	4:89617065-89619386	2.47643			3.47643	protein_coding
ENSG00000177455	CD19	+	16:28943259-28950667	2.04308			3.04308	protein_coding
ENSG00000177706	FAM20C	+	7:192968-300711	4.8214			5.8214	protein_coding
ENSG00000177738	CTD-2201E18.3	-	5:43014515-43067521	7.50409	5:43014515-43067521	0.467659	5.79432	lincRNA
ENSG00000177788	RP5-1061H20.4	-	1:229394027-229406775	5.27401			6.27401	processed_transcript
ENSG00000177830	CHID1	-	11:867356-915058	15.9582	11:867356-915058	3.0506	4.18659	protein_coding
ENSG00000177855	AC074182.1	-	2:184472169-184472847	2.57651			3.57651	pseudogene
ENSG00000177917	ARL6IP6	+	2:153574406-153617688	5.4018	2:153574406-153617688	0.368485	4.67802	protein_coding
ENSG00000177943	MAMDC4	+	9:139745394-139755249	2.36842			3.36842	protein_coding
ENSG00000178150	ZNF114	+	19:48675574-48790865	2.66356			3.66356	protein_coding
ENSG00000178222	RNF212	-	4:1050037-1107350	9.23605	4:1050037-1107350	0.231652	8.31083	protein_coding
ENSG00000178307	TMEM11	-	17:21100592-21117937	16.1319	17:21100592-21117937	3.65292	3.68197	protein_coding
ENSG00000178397	FAM220A	-	7:6369039-6388612	27.3364	7:6369039-6388612	2.55854	7.96293	protein_coding
ENSG00000178568	ERBB4	-	2:212240445-213403565	2.39452			3.39452	protein_coding	TRUE	TRUE
ENSG00000178607	ERN1	-	17:62120352-62207504	7.74721	17:62120352-62207504	1.54902	3.4316	protein_coding
ENSG00000178665	ZNF713	+	7:55955168-56009918	4.42491	7:55955168-56009918	0.554467	3.48988	protein_coding
ENSG00000178694	NSUN3	+	3:93781759-93847389	7.81613	3:93781759-93847389	1.53988	3.47108	protein_coding
ENSG00000178773	CPNE7	+	16:89642175-89663654	17.4681	16:89642175-89663654	1.85639	6.46554	protein_coding	TRUE	TRUE
ENSG00000178821	TMEM52	-	1:1849028-1850712	2.22515			3.22515	protein_coding
ENSG00000178826	TMEM139	+	7:142977049-142985141	20.8961	7:142977049-142985141	3.64413	4.71479	protein_coding
ENSG00000179046	TRIML2	-	4:189012426-189030757	4.05012			5.05012	protein_coding
ENSG00000179085	DPM3	-	1:155112366-155113071	9.63276			10.6328	protein_coding
ENSG00000179163	FUCA1	-	1:24171566-24194784	4.68599	1:24171566-24194784	0.303374	4.36252	protein_coding
ENSG00000179195	ZNF664	+	12:124456391-124499974	83.7408	12:124456391-124499974	25.2572	3.22734	protein_coding
ENSG00000179933	C14orf119	+	14:23563973-23569665	14.9512	14:23563973-23569665	3.65942	3.42343	protein_coding
ENSG00000179988	PSTK	+	10:124713896-124757029	2.32557			3.32557	protein_coding
ENSG00000180071	ANKRD18A	-	9:38540563-38620657	8.72974	9:38540563-38620657	0.484185	6.55561	protein_coding
ENSG00000180228	PRKRA	-	2:179296140-179316239	13.6904	2:179296140-179316239	0.373294	10.6972	protein_coding
ENSG00000180822	PSMG4	+	6:3231636-3303607	16.3961	6:3231636-3303607	3.63949	3.74957	protein_coding
ENSG00000180867	PDIA3P	+	1:146649691-146651206	10.0851			11.0851	pseudogene
ENSG00000180901	KCTD2	+	17:73028669-73061984	5.61798	17:73028669-73061984	1.04342	3.23868	protein_coding
ENSG00000180902	D2HGDH	+	2:242673993-242708231	3.37806			4.37806	protein_coding
ENSG00000181135	ZNF707	+	8:144766621-144796068	3.02523			4.02523	protein_coding
ENSG00000181409	AATK	-	17:79091094-79139877	5.14117	17:79091094-79139877	1.01727	3.0443	protein_coding
ENSG00000181450	ZNF678	+	1:227751235-227847594	8.37714			9.37714	protein_coding
ENSG00000181638	ZFP41	+	8:144328990-144344875	4.49528			5.49528	protein_coding
ENSG00000181852	RNF41	-	12:56598284-56615717	40.1062	12:56598284-56615717	10.4808	3.58043	protein_coding
ENSG00000181904	C5orf24	+	5:134181369-134195427	33.8322	5:134181369-134195427	2.75475	9.27684	protein_coding
ENSG00000182022	CHST15	-	10:125767183-125853206	10.169	10:125767183-125853206	2.62673	3.07963	protein_coding
ENSG00000182054	IDH2	-	15:90626276-90645736	26.8007	15:90626276-90645736	5.82279	4.07468	protein_coding	TRUE
ENSG00000182173	TSEN54	+	17:73512140-73520820	19.4074	17:73512140-73520820	5.79223	3.00452	protein_coding
ENSG00000182185	RAD51B	+	14:68286495-69196935	4.23135			5.23135	protein_coding
ENSG00000182247	UBE2E2	+	3:23244510-23633284	6.12028	3:23244510-23633284	0.89757	3.75231	protein_coding
ENSG00000182685	BRICD5	-	16:2259253-2261951	2.73536			3.73536	protein_coding
ENSG00000182909	LENG9	-	19:54972980-54974894	2.775	19:54972980-54974894	0.109076	3.40373	protein_coding
ENSG00000182923	CEP63	+	3:134204584-134293859	10.4947	3:134204584-134293859	0.887082	6.09126	protein_coding
ENSG00000182950	ODF3L1	+	15:76016317-76020029	2.0665			3.0665	protein_coding
ENSG00000182985	CADM1	-	11:115039937-115375675	14.6193	11:115039937-115375675	2.01543	5.17979	protein_coding	TRUE	TRUE
ENSG00000183208	GDPGP1	+	15:90777039-90785315	8.26803			9.26803	protein_coding
ENSG00000183308	AC005037.3	+	2:201827985-201873825	2.55505			3.55505	antisense				ORC2; FAM126B
ENSG00000183405	RPS7P1	+	17:26794813-26795460	3.23761			4.23761	pseudogene
ENSG00000183426	NPIP	+	16:15016658-15045915	10.1086	16:15016658-15045915	1.3229	4.78221	protein_coding
ENSG00000183458	RP11-958N24.1	+	16:15005407-15029565	4.79559	16:15005407-15029565	0.635773	3.54303	pseudogene
ENSG00000183513	COA5	-	2:99215772-99224978	9.99691	2:99215772-99224978	2.25779	3.37557	protein_coding
ENSG00000183605	SFXN4	-	10:120900278-120925179	6.40312	10:120900278-120925179	0.282335	5.77316	protein_coding
ENSG00000183628	DGCR6	+	22:18893540-18901751	3.56392	22:18893540-18901751	0.313004	3.47594	protein_coding
ENSG00000183684	ALYREF	-	17:79845712-79849462	84.7894	17:79845712-79849462	10.0194	7.78531	protein_coding
ENSG00000183726	TMEM50A	+	1:25664407-25688852	31.0695	1:25664407-25688852	9.6765	3.00375	protein_coding
ENSG00000183793	PKD1P1	-	16:15457515-15474904	10.9974	16:15457515-15474904	2.71436	3.23	protein_coding
ENSG00000183801	OLFML1	+	11:7506618-7532608	3.43729			4.43729	protein_coding
ENSG00000183828	NUDT14	-	14:105639274-105647660	2.55603			3.55603	protein_coding
ENSG00000183955	SETD8	+	12:123868319-123893905	41.5958	12:123868319-123893905	10.2875	3.77371	protein_coding
ENSG00000183978	COA3	-	17:40947164-40950722	15.7724	17:40947164-40950722	4.166	3.24669	protein_coding
ENSG00000184076	UQCR10	+	22:30163357-30166402	22.3963	22:30163357-30166402	1.48275	9.42354	protein_coding
ENSG00000184154	LRTOMT	+	11:71791381-71821828	5.69169			6.69169	protein_coding
ENSG00000184164	CRELD2	+	22:50311814-50321188	9.03743	22:50311814-50321188	0.768912	5.67435	protein_coding
ENSG00000184281	TSSC4	+	11:2421717-2425106	5.07124	11:2421717-2425106	0.699132	3.57314	protein_coding	TRUE	TRUE
ENSG00000184304	PRKD1	-	14:30045686-30661104	2.73941			3.73941	protein_coding
ENSG00000184305	FAM190A	+	4:91048685-92523064	2.83013			3.83013	protein_coding
ENSG00000184349	EFNA5	-	5:106712589-107006596	9.0711	5:106712589-107006596	2.05699	3.29445	protein_coding	TRUE	TRUE
ENSG00000184428	TOP1MT	-	8:144386553-144442149	9.19515	8:144386553-144442149	2.20479	3.18122	protein_coding
ENSG00000184465	WDR27	-	6:169857306-170102159	9.87723	6:169857306-170102159	1.54104	4.28062	protein_coding
ENSG00000184584	TMEM173	-	5:138855118-138862520	3.43834			4.43834	protein_coding
ENSG00000184634	MED12	+	X:70338405-70362303	47.0507	X:70338405-70362303	13.6593	3.27783	protein_coding	TRUE
ENSG00000184669	OR7E14P	+	11:17035544-17074583	8.15297			9.15297	pseudogene
ENSG00000184743	ATL3	-	11:63391558-63439393	39.8966	11:63391558-63439393	9.14715	4.03035	protein_coding
ENSG00000184903	IMMP2L	-	7:110303109-111202573	24.1561			25.1561	protein_coding
ENSG00000184922	FMNL1	+	17:43298810-43324687	19.0691	17:43298810-43324687	5.35323	3.15888	protein_coding
ENSG00000184967	NOC4L	+	12:132628992-132637013	9.47218	12:132628992-132637013	1.70177	3.87604	protein_coding
ENSG00000185046	ANKS1B	-	12:99120234-100378432	2.80162			3.80162	protein_coding
ENSG00000185104	FAF1	-	1:50905149-51425935	91.32	1:50905149-51425935	25.7789	3.44749	protein_coding
ENSG00000185275	CD24P4	-	Y:21154138-21154595	20.0215	Y:21154138-21154595	3.14792	5.06796	pseudogene
ENSG00000185332	TMEM105	-	17:79285073-79304474	11.2536			12.2536	protein_coding
ENSG00000185420	SMYD3	-	1:245912641-246670614	12.8817	1:245912641-246670614	1.61351	5.31152	protein_coding
ENSG00000185432	METTL7A	+	12:51317254-51326300	4.15005	12:51317254-51326300	0.5747	3.2705	protein_coding
ENSG00000185453	C19orf68	+	19:48673948-48700877	8.49936			9.49936	protein_coding
ENSG00000185475	TMEM179B	+	11:62554886-62557877	11.0703	11:62554886-62557877	0.230494	9.80931	protein_coding
ENSG00000185608	MRPL40	+	22:19419424-19423598	23.0527	22:19419424-19423598	1.02562	11.8742	protein_coding
ENSG00000185684	EP400NL	+	12:132568827-132613029	2.46961			3.46961	protein_coding
ENSG00000185751	XAGE2	-	X:52380350-52387001	20.5602	X:52380350-52387001	1.86626	7.52207	protein_coding
ENSG00000185798	WDR53	-	3:196281055-196295545	3.05571			4.05571	protein_coding
ENSG00000185917	SETD4	-	21:37406838-37451687	10.0513	21:37406838-37451687	1.76951	3.99034	protein_coding
ENSG00000185928	PAGR1	+	16:29827284-29831759	8.62332	16:29827284-29831759	1.7986	3.43862	protein_coding
ENSG00000185989	RASA3	-	13:114747193-114898086	12.117	13:114747193-114898086	2.8576	3.4003	protein_coding
ENSG00000186312	CA5BP1	+	X:15693054-15721472	9.12532	X:15693054-15721472	1.66098	3.80511	pseudogene
ENSG00000186432	KPNA4	-	3:160212782-160283376	18.7342	3:160212782-160283376	4.63427	3.50253	protein_coding
ENSG00000186625	KATNA1	-	6:149916008-149970108	19.3253	6:149916008-149970108	1.47756	8.20376	protein_coding
ENSG00000186704	DTX2P1	+	7:76607933-76673092	4.2808	7:76607933-76673092	0.757855	3.00412	pseudogene
ENSG00000186918	ZNF395	-	8:28203101-28260218	15.1825	8:28203101-28260218	1.365	6.84249	protein_coding
ENSG00000186951	PPARA	+	22:46546423-46639653	15.4449	22:46546423-46639653	2.30938	4.96918	protein_coding
ENSG00000187024	PTRH1	-	9:130475771-130487152	11.9036	9:130475771-130487152	0.955851	6.59744	protein_coding
ENSG00000187049	TMEM216	+	11:61159158-61166335	9.76868	11:61159158-61166335	1.87316	3.74803	protein_coding
ENSG00000187098	MITF	+	3:69788585-70017488	69.7136	3:69788585-70017488	14.5117	4.55873	protein_coding	TRUE
ENSG00000187186	RP11-195F19.5	-	9:34664159-34666109	2.82098			3.82098	protein_coding
ENSG00000187187	ZNF546	+	19:40490040-40523514	2.235			3.235	protein_coding
ENSG00000187210	GCNT1	+	9:79034751-79122332	2.26569			3.26569	protein_coding
ENSG00000187653	TMSB4XP8	-	4:91759651-91760263	5.62964	4:91759651-91760263	0.538776	4.30839	pseudogene
ENSG00000187735	TCEA1	-	8:54879111-54935089	48.5037	8:54879111-54935089	14.7868	3.13577	protein_coding	TRUE
ENSG00000187951	ARHGAP11B	+	15:30916696-31060329	33.5994	15:30916696-31060329	7.5947	4.02567	protein_coding
ENSG00000188002	RP11-43F13.1	-	5:1599034-1634120	85.32	5:1599034-1634120	5.1496	14.0367	pseudogene
ENSG00000188010	MORN2	+	2:39103102-39156213	3.12337			4.12337	protein_coding
ENSG00000188015	S100A3	-	1:153519804-153521848	3.19523			4.19523	protein_coding
ENSG00000188092	GPR89B	+	1:147400505-147465753	8.27857	1:147400505-147465753	1.51567	3.68831	protein_coding
ENSG00000188130	MAPK12	-	22:50683878-50700254	4.21595	22:50683878-50700254	0.236164	4.21946	protein_coding
ENSG00000188234	AGAP4	-	10:46321041-46349323	10.0686	10:46321041-46349323	2.60464	3.07065	protein_coding
ENSG00000188266	AGPHD1	+	15:78799905-78829714	5.37465			6.37465	protein_coding
ENSG00000188279	FAM25C	-	10:49199648-49207818	9.05952			10.0595	protein_coding
ENSG00000188283	ZNF383	+	19:37708827-37734828	7.68191	19:37708827-37734828	0.106927	7.84325	protein_coding
ENSG00000188290	HES4	-	1:934341-935552	9.75224			10.7522	protein_coding
ENSG00000188313	PLSCR1	-	3:146232966-146262651	14.1444	3:146232966-146262651	3.40455	3.43835	protein_coding
ENSG00000188315	C3orf62	-	3:49306034-49315342	9.34949	3:49306034-49315342	0.781675	5.80885	protein_coding
ENSG00000188321	ZNF559	+	19:9434447-9461838	5.02694	19:9434447-9461838	0.700158	3.54493	protein_coding
ENSG00000188428	BLOC1S5	-	6:8013799-8064647	7.54139	6:8013799-8064647	0.166026	7.32521	protein_coding
ENSG00000188599	NPIPP1	-	16:15198177-15225458	13.9177	16:15198177-15225458	0.594132	9.35788	protein_coding
ENSG00000188740	RP11-483I13.4	+	1:108815564-108918572	4.22096	1:108815564-108918572	0.136923	4.59218	processed_transcript
ENSG00000188786	MTF1	-	1:38279850-38325292	25.7828	1:38279850-38325292	1.76414	9.68938	protein_coding
ENSG00000188801	ZNF322P1	-	9:99959536-99961910	2.27841			3.27841	pseudogene
ENSG00000188825	CTD-3014M21.4	-	17:41447212-41466567	2.23949			3.23949	processed_transcript
ENSG00000188931	C1orf192	-	1:161334520-161337664	2.12796			3.12796	protein_coding
ENSG00000189058	APOD	-	3:195295572-195311076	2.29804			3.29804	protein_coding
ENSG00000189064	GAGE2A	+	X:49354131-49361430	23.7782	X:49354131-49361430	7.02703	3.08685	protein_coding
ENSG00000189136	UBE2Q2P1	-	15:85070011-85114447	10.1318			11.1318	pseudogene
ENSG00000189144	ZNF573	-	19:38226733-38307940	13.7759			14.7759	protein_coding
ENSG00000189164	ZNF527	+	19:37861962-37883968	3.35148			4.35148	protein_coding
ENSG00000189171	S100A13	-	1:153591262-153606873	68.6646	1:153591262-153606873	19.3757	3.419	protein_coding
ENSG00000189229	AC069277.2	+	3:6549467-6739557	12.6884	3:6532165-6777816	0.214421	11.2715	lincRNA
ENSG00000189266	PNRC2	+	1:24285598-24289952	210.053	1:24285598-24289952	55.1088	3.7615	protein_coding
ENSG00000189283	FHIT	-	3:59735035-61237133	2.24909			3.24909	protein_coding	TRUE	TRUE
ENSG00000189350	FAM179A	+	2:29179476-29275096	5.35048	2:29179476-29275096	0.431358	4.43668	protein_coding
ENSG00000189376	C8orf76	-	8:124232195-124253638	6.61882	8:124232195-124253638	0.300758	5.85722	protein_coding
ENSG00000189423	USP32P3	+	17:20327901-20334321	2.9365			3.9365	pseudogene
ENSG00000196083	IL1RAP	+	3:190231839-190375843	2.31295			3.31295	protein_coding
ENSG00000196123	KIAA0895L	-	16:67209504-67217943	8.73206	16:67209504-67217943	1.04713	4.754	protein_coding
ENSG00000196150	ZNF250	-	8:146076631-146127553	8.81593			9.81593	protein_coding
ENSG00000196155	PLEKHG4	+	16:67311412-67323402	9.78011	16:67311412-67323402	1.67314	4.03275	protein_coding
ENSG00000196176	HIST1H4A	+	6:26021906-26022278	97.3483	6:26021906-26022278	17.241	5.39161	protein_coding
ENSG00000196236	XPNPEP3	+	22:41253080-41368585	16.7507	22:41253080-41368585	4.59953	3.17003	protein_coding
ENSG00000196275	GTF2IRD2	-	7:74210482-74267847	3.3473	7:74210482-74267847	0.273545	3.41354	protein_coding
ENSG00000196284	SUPT3H	-	6:44777053-45345690	2.05323			3.05323	protein_coding
ENSG00000196302	RP11-497H16.5	-	5:69812213-69851093	3.22949			4.22949	pseudogene
ENSG00000196312	HIATL2	-	9:99711032-99775862	8.1341	9:99711032-99775862	1.65784	3.43666	protein_coding
ENSG00000196418	ZNF124	-	1:247285276-247335318	16.9822	1:247285276-247335318	3.78219	3.76024	protein_coding
ENSG00000196449	YRDC	-	1:38268615-38273857	3.34548	1:38268615-38273857	0.115063	3.89707	protein_coding
ENSG00000196470	SIAH1	-	16:48390274-48482313	6.84119			7.84119	protein_coding	TRUE	TRUE
ENSG00000196502	SULT1A1	-	16:28616902-28634946	18.141	16:28616902-28634946	1.9571	6.4729	protein_coding
ENSG00000196597	ZNF782	-	9:99578753-99637905	4.47108			5.47108	protein_coding
ENSG00000196636	ACN9	+	7:96745901-96811075	3.74489			4.74489	protein_coding
ENSG00000196652	ZKSCAN5	+	7:99102273-99132323	3.8671	7:99102273-99132323	0.472738	3.3048	protein_coding
ENSG00000196670	ZFP62	-	5:180274610-180288286	13.3444	5:180274610-180288286	0.693495	8.47029	protein_coding
ENSG00000196872	KIAA1211L	-	2:99410308-99552722	2.06914			3.06914	protein_coding
ENSG00000196912	ANKRD36B	-	2:98108977-98206428	7.33577	2:98108977-98206428	0.227397	6.79142	pseudogene
ENSG00000196937	FAM3C	-	7:120988904-121036418	15.1096	7:120988904-121036418	4.15742	3.12358	protein_coding
ENSG00000196976	LAGE3	-	X:153706027-153707596	4.38447	X:153706027-153707596	0.507948	3.57073	protein_coding
ENSG00000197045	GMFB	-	14:54941201-54955914	53.513	14:54941201-54955914	15.1081	3.3842	protein_coding
ENSG00000197147	LRRC8B	+	1:89990394-90063423	3.51486	1:89990394-90063423	0.341383	3.36582	protein_coding
ENSG00000197265	GTF2E2	-	8:30435834-30515768	47.2718	8:30435834-30515768	14.8496	3.04562	protein_coding
ENSG00000197283	SYNGAP1	+	6:33387846-33421466	27.9601	6:33387846-33421466	2.79059	7.64	protein_coding
ENSG00000197375	SLC22A5	+	5:131705443-131731306	35.8703	5:131705443-131731306	5.45856	5.70875	protein_coding
ENSG00000197498	RPF2	+	6:111303217-111347303	17.6251	6:111303217-111347303	4.79207	3.21562	protein_coding
ENSG00000197568	HHLA3	+	1:70820487-70851022	7.45749	1:70820487-70851022	1.0019	4.22473	protein_coding
ENSG00000197713	RPE	+	2:210867288-210886300	63.2824	2:210867288-210886300	19.5027	3.13531	protein_coding
ENSG00000197763	TXNRD3	-	3:126290621-126373998	5.10539	3:126290621-126373998	0.613103	3.78487	protein_coding
ENSG00000197782	ZNF780A	-	19:40575058-40596845	7.18866	19:40575058-40596845	1.31831	3.53217	protein_coding
ENSG00000197798	FAM118B	+	11:126081308-126132881	12.1826	11:126081308-126132881	2.11632	4.23018	protein_coding
ENSG00000197927	C2orf27A	+	2:132479947-132524973	2.71324			3.71324	protein_coding
ENSG00000197961	ZNF121	-	19:9676291-9695209	39.3884	19:9676291-9695209	8.78402	4.128	protein_coding
ENSG00000197976	AKAP17A	+	X:1710485-1721407	3.77429			4.77429	protein_coding
ENSG00000197982	C1orf122	+	1:38272650-38275126	19.645	1:38272650-38275126	1.59753	7.94794	protein_coding
ENSG00000197989	SNHG12	-	1:28905049-28909495	52.1639	1:28905049-28909495	10.8269	4.49517	lincRNA
ENSG00000198040	ZNF84	+	12:133613877-133639885	5.16988	12:133613877-133639885	0.280992	4.81649	protein_coding
ENSG00000198088	NUP62CL	-	X:106366656-106449670	13.2227	X:106366656-106449670	2.92754	3.62127	protein_coding
ENSG00000198105	ZNF248	-	10:38091750-38147034	12.4004	10:38091750-38147034	2.95969	3.3842	protein_coding
ENSG00000198182	ZNF607	-	19:38180784-38210691	5.28344	19:38180784-38210691	0.457001	4.31258	protein_coding
ENSG00000198270	TMEM116	-	12:112369101-112450935	7.90453			8.90453	protein_coding
ENSG00000198298	ZNF485	+	10:44101854-44113351	2.48225			3.48225	protein_coding
ENSG00000198301	SDAD1	-	4:76862102-76912115	20.3123	4:76862102-76912115	1.36935	8.995	protein_coding
ENSG00000198468	FLVCR1-AS1	-	1:213025449-213031430	3.50575			4.50575	lincRNA
ENSG00000198482	ZNF808	+	19:53030904-53067717	5.13566	19:53030904-53067717	0.782872	3.44145	protein_coding
ENSG00000198496	NBR2	+	17:41277626-41305688	3.77883	17:41277626-41305688	0.164517	4.1037	pseudogene
ENSG00000198598	MMP17	+	12:132312937-132336328	7.14899	12:132312937-132336328	0.447337	5.63033	protein_coding
ENSG00000198610	AKR1C4	+	10:5237425-5260912	4.35381	10:5237425-5260912	0.189913	4.49933	protein_coding
ENSG00000198626	RYR2	+	1:237205504-238129359	3.54404	1:237205504-238129359	0.398626	3.24893	protein_coding
ENSG00000198648	STK39	-	2:168810529-169104651	3.40165	2:168810529-169104651	0.102603	3.99205	protein_coding
ENSG00000198663	C6orf89	+	6:36839645-36892331	21.1575	6:36839645-36892331	5.55266	3.38145	protein_coding
ENSG00000198683	AC012615.1	+	19:1925184-1926009	6.47145	19:1925184-1926009	1.16383	3.45288	pseudogene
ENSG00000198689	SLC9A6	+	X:135067597-135129423	5.93425	X:135067597-135129423	1.17555	3.18735	protein_coding
ENSG00000198691	ABCA4	-	1:94458392-94586688	3.78986	1:94458392-94586688	0.355383	3.53395	protein_coding
ENSG00000198728	LDB1	-	10:103867316-103880210	84.788	10:103867316-103880210	26.2611	3.1469	protein_coding
ENSG00000198753	PLXNB3	+	X:153029650-153044801	2.62649			3.62649	protein_coding
ENSG00000198799	LRIG2	+	1:113615830-113669822	9.76303	1:113615830-113669822	1.2319	4.82236	protein_coding
ENSG00000198825	INPP5F	+	10:121485608-121588652	2.08393			3.08393	protein_coding
ENSG00000198879	SFMBT2	-	10:7200585-7453450	17.7747	10:7200585-7453450	3.30697	4.35914	protein_coding
ENSG00000198920	KIAA0753	-	17:6481467-6544247	20.7143	17:6481467-6544247	5.44919	3.36698	protein_coding
ENSG00000198948	MFAP3L	-	4:170907747-170954182	2.12263			3.12263	protein_coding
ENSG00000198960	ARMCX6	-	X:100870109-100872991	14.1473	X:100870109-100872991	2.6697	4.12767	protein_coding
ENSG00000198964	SGMS1	-	10:52065359-52384795	35.324	10:52065359-52384795	8.26331	3.92128	protein_coding
ENSG00000199197	7SK	-	18:1323794-1324086	2.23558			3.23558	misc_RNA
ENSG00000200966	7SK	-	9:103343360-103343661	2.02475			3.02475	misc_RNA
ENSG00000201416	SNORA71B	-	20:37053845-37053979	546.087			547.087	snoRNA
ENSG00000201808	SNORA73A	+	1:28833877-28834083	7.81581			8.81581	snoRNA
ENSG00000202512	7SK	-	5:109035200-109035535	2.94119			3.94119	misc_RNA
ENSG00000203288	RP11-98D18.9	+	1:151763279-151766878	4.05849			5.05849	antisense				TDRKH
ENSG00000203326	ZNF525	+	19:53868945-53895470	3.95889			4.95889	protein_coding
ENSG00000203511	AL353662.1	-	9:34201270-34201513	4.45167			5.45167	pseudogene
ENSG00000203583	AL021707.1	+	22:39128913-39129588	4.03531			5.03531	pseudogene
ENSG00000203818	HIST2H3PS2	-	1:149400130-149400542	4.86612			5.86612	pseudogene
ENSG00000203875	SNHG5	-	6:86370709-86388451	92.4894	6:86370709-86388451	0.47585	63.3461	lincRNA
ENSG00000203965	EFCAB7	+	1:63989042-64038364	2.63632			3.63632	protein_coding
ENSG00000203987	RP11-188C12.3	-	9:140762376-140787022	2.80049			3.80049	antisense				EHMT1; CACNA1B
ENSG00000203993	C9orf37	-	9:140509783-140513358	9.03201	9:140509783-140513358	0.777407	5.64418	protein_coding
ENSG00000204018	TRABD2B	-	1:48231307-48462567	2.08075			3.08075	protein_coding
ENSG00000204072	RP4-545K15.3	+	X:100852487-100853049	3.21009	X:100852487-100853049	0.271769	3.31042	pseudogene
ENSG00000204228	HSD17B8	+	6:33172418-33174608	5.51341	6:33172418-33174608	0.480811	4.39854	protein_coding
ENSG00000204264	PSMB8	-	6:32808493-32812480	13.8037	6:32808493-32812480	3.19575	3.52826	protein_coding
ENSG00000204271	SPIN3	-	X:57002814-57021970	4.5859	X:57002814-57021970	0.210263	4.61544	protein_coding
ENSG00000204308	RNF5	+	6:32146130-32151930	34.9255	6:32146130-32151930	4.09801	7.04697	protein_coding
ENSG00000204387	C6orf48	+	6:31802384-31807541	59.2868	6:31802384-31807541	16.0172	3.5427	protein_coding
ENSG00000204410	MSH5	+	6:31707724-31732622	14.8848	6:31707724-31732622	2.45294	4.60037	protein_coding
ENSG00000204498	NFKBIL1	+	6:31514646-31526606	5.29833			6.29833	protein_coding
ENSG00000204519	ZNF551	+	19:58193336-58202022	2.45315			3.45315	protein_coding
ENSG00000204590	GNL1	-	6:30509153-30524951	18.9004	6:30509153-30524951	5.5907	3.01947	protein_coding
ENSG00000204852	TCTN1	+	12:111051831-111087235	36.6055	12:111051831-111087235	4.79526	6.48901	protein_coding
ENSG00000204856	FAM216A	+	12:110906168-110928190	4.89987	12:110906168-110928190	0.950004	3.02557	protein_coding
ENSG00000204859	ZBTB48	+	1:6640060-6649340	7.16104	1:6640060-6649340	1.65902	3.06919	protein_coding
ENSG00000204920	ZNF155	+	19:44472013-44502477	3.2743	19:44472013-44502477	0.110774	3.84804	protein_coding
ENSG00000205221	VIT	+	2:36923832-37041935	2.41207			3.41207	protein_coding
ENSG00000205485	AC004980.7	+	7:76178676-76257299	4.31397	7:76178676-76257299	0.491802	3.56211	pseudogene
ENSG00000205560	CPT1B	-	22:51007289-51017899	5.12804			6.12804	protein_coding
ENSG00000205746	RP11-1212A22.1	-	16:18428256-18488396	8.59848	16:18428256-18488396	0.927019	4.981	pseudogene
ENSG00000205763	RP9P	-	7:32956426-32982788	5.65388	7:32956426-32982788	0.466142	4.53836	pseudogene
ENSG00000205775	GAGE2E	+	X:49197606-49204923	22.4998	X:49197606-49204923	4.09385	4.61337	protein_coding
ENSG00000205853	RFPL3-AS1	-	22:32755892-32778039	2.96583	22:32755892-32778039	0.206259	3.28771	protein_coding
ENSG00000205871	RPS3AP47	-	15:43407896-43408691	4.75623			5.75623	pseudogene
ENSG00000205918	PDPK2	-	16:2666121-2693297	3.75885	16:2666121-2693297	0.381018	3.4459	pseudogene
ENSG00000206195	AP000525.8	-	22:16147978-16193004	15.2552	22:16147978-16193004	4.21899	3.11463	pseudogene
ENSG00000206530	WDR52	-	3:113005776-113160457	17.7166	3:113005776-113160457	3.64155	4.0324	protein_coding
ENSG00000206573	SETD5-AS1	-	3:9391372-9440263	15.0606	3:9391372-9440263	0.731704	9.27445	processed_transcript
ENSG00000206597	SNORA57	+	11:62432893-62433042	78.6885			79.6885	snoRNA
ENSG00000207165	SNORA70	+	X:153628621-153628756	1148.03			1149.03	snoRNA
ENSG00000207181	SNORA14B	-	1:235291117-235291252	466.307			467.307	snoRNA
ENSG00000207311	SNORA61	-	1:28906275-28906405	10828.8			10829.8	snoRNA
ENSG00000208892	SNORA49	+	12:132515768-132515904	402.615			403.615	snoRNA
ENSG00000210825	SNORA40	-	11:93468276-93468402	2262.15			2263.15	snoRNA
ENSG00000211456	SACM1L	+	3:45730547-45786901	16.0554	3:45730547-45786901	4.12013	3.33105	protein_coding
ENSG00000213199	ASIC3	+	7:150745378-150749843	2.62519			3.62519	protein_coding
ENSG00000213244	HIST2H3DP1	+	1:120904674-120905090	2.16626			3.16626	pseudogene
ENSG00000213337	ANKRD39	-	2:97502347-97523832	2.7887	2:97502347-97523832	0.243656	3.04642	protein_coding
ENSG00000213347	MXD3	-	5:176728461-176739758	5.30867	5:176728461-176739758	0.288981	4.89431	protein_coding
ENSG00000213398	LCAT	-	16:67973652-67978034	17.5962			18.5962	protein_coding
ENSG00000213523	SRA1	-	5:139929751-139937895	4.99327	5:139929751-139937895	0.350433	4.43804	protein_coding
ENSG00000213721	HMGN2P30	+	7:42152963-42153219	3.60106			4.60106	pseudogene
ENSG00000213742	RP4-694B14.5	+	20:25604680-25658710	5.06539			6.06539	antisense				ZNF337; NANP
ENSG00000213793	CTD-2331H12.6	-	19:53418448-53426723	183.831			184.831	lincRNA
ENSG00000213860	RPL21P28	+	7:20042345-20042909	31.6183	7:20042345-20042909	0.540354	21.1758	pseudogene
ENSG00000213889	PPM1N	+	19:45992034-46005768	3.16382			4.16382	protein_coding
ENSG00000213928	IRF9	+	14:24630261-24635774	5.12586			6.12586	protein_coding
ENSG00000213949	ITGA1	+	5:52083729-52252327	11.5295	5:52083729-52252327	2.54907	3.53036	protein_coding
ENSG00000213963	AC074286.1	-	2:178148235-178257419	2.59949			3.59949	processed_transcript
ENSG00000214013	GANC	+	15:42565430-42645864	16.6183	15:42565430-42645864	4.52713	3.1876	protein_coding
ENSG00000214194	AC073346.2	-	7:112756772-112758668	6.41791	7:112756772-112758668	1.24753	3.30047	protein_coding
ENSG00000214243	AC004980.10	-	7:76279717-76280214	4.27582	7:76279717-76280214	0.224092	4.30999	pseudogene
ENSG00000214265	SNURF	+	15:25200132-25245423	21.7733	15:25200132-25245423	1.83658	8.02844	protein_coding
ENSG00000214530	STARD10	-	11:72465773-72505213	5.37517			6.37517	protein_coding
ENSG00000214654	RP11-27I1.4	+	9:123555828-123561848	7.38976	9:123555828-123561848	0.698172	4.94047	pseudogene
ENSG00000214765	SEPT7P2	-	7:45763378-45808617	5.87839	7:45763378-45808617	0.358437	5.06346	pseudogene
ENSG00000214837	RP11-261C10.3	-	1:243219130-243265046	10.3671	1:243219130-243265046	0.803533	6.30268	processed_transcript
ENSG00000214941	ZSWIM7	-	17:15879873-15903031	4.55706			5.55706	protein_coding
ENSG00000214944	ARHGEF28	+	5:72921982-73237818	16.021	5:72921982-73237818	3.87548	3.49114	protein_coding
ENSG00000215039	CD27-AS1	-	12:6548166-6560733	2.68998			3.68998	lincRNA
ENSG00000215067	MIR497HG	-	17:6779953-6915668	6.53688			7.53688	protein_coding
ENSG00000215158	RP11-1023L17.1	-	5:34164802-34244901	7.56077	5:34164802-34244901	1.08494	4.106	pseudogene
ENSG00000215184	RP11-8L18.2	-	10:34964562-34964969	3.63457			4.63457	pseudogene
ENSG00000215271	HOMEZ	-	14:23743249-23755326	2.85016			3.85016	protein_coding
ENSG00000215440	NPEPL1	+	20:57264186-57294294	5.02382	20:57264186-57294294	0.879621	3.20481	protein_coding
ENSG00000215447	BX322557.10	+	21:46707966-46711653	5.28772	21:46707966-46711653	0.149095	5.47189	lincRNA
ENSG00000215717	TMEM167B	+	1:109633356-109639556	5.6669			6.6669	protein_coding
ENSG00000216775	RP1-152L7.5	+	6:52530071-52531676	2.35622			3.35622	pseudogene
ENSG00000217128	FNIP1	-	5:130761583-131132710	11.9546	5:130761583-131132710	2.80115	3.40807	protein_coding
ENSG00000218510	LINC00339	+	1:22351680-22357716	3.19045			4.19045	lincRNA
ENSG00000219133	RP11-203F10.6	-	1:204315903-204316386	2.57467			3.57467	pseudogene
ENSG00000220804	AC093642.5	+	2:243030783-243102304	6.39486			7.39486	pseudogene
ENSG00000221676	RNU6ATAC	-	9:137029560-137029686	26361.6			26362.6	snRNA
ENSG00000221838	AP4M1	+	7:99699171-99707968	7.40325	7:99699171-99707968	1.70853	3.10251	protein_coding
ENSG00000222011	FAM185A	+	7:102389417-102449672	6.38322	7:102389417-102449672	0.346528	5.48315	protein_coding
ENSG00000222112	7SK	-	1:33802166-33802465	2.06859			3.06859	misc_RNA
ENSG00000222946	7SK	-	X:12632121-12632316	26.1834			27.1834	misc_RNA
ENSG00000222998	7SK	+	11:57219162-57219495	34.3949	11:57219162-57219495	9.87514	3.25466	misc_RNA
ENSG00000223012	7SK	-	9:88873272-88873561	2.31426			3.31426	misc_RNA
ENSG00000223374	AC005104.3	-	2:242290754-242292519	2.2918			3.2918	antisense				SEPT2
ENSG00000223508	RPL23AP53	-	8:163250-163707	5.00538			6.00538	pseudogene
ENSG00000223612	RP11-289I10.2	+	1:148193171-148193875	3.43396	1:148193171-148193875	0.311171	3.38168	pseudogene
ENSG00000223745	RP4-717I23.3	-	1:93727742-93811582	5.39762			6.39762	processed_transcript
ENSG00000223749	AC004383.4	-	X:133677366-133680662	2.13693			3.13693	lincRNA
ENSG00000224016	RP11-728K20.1	-	7:149588279-149606793	10.1758			11.1758	pseudogene
ENSG00000224114	RP11-343H5.4	-	1:206869181-206869614	4.7796			5.7796	pseudogene
ENSG00000224165	DNAJC27-AS1	+	2:25194258-25262563	3.56912			4.56912	lincRNA
ENSG00000224167	RP3-522D1.1	+	1:113392649-113420493	3.76092			4.76092	lincRNA
ENSG00000224177	LINC00570	+	2:11534106-11543203	4.04233			5.04233	lincRNA
ENSG00000224207	RP11-10L12.1	+	4:103655514-103655772	3.65651			4.65651	pseudogene
ENSG00000224226	TBC1D3B	-	17:34493060-34503996	5.80834	17:34493060-34503996	0.225119	5.55729	protein_coding
ENSG00000224386	AC090939.2	+	3:11760914-11770134	2.68247			3.68247	lincRNA
ENSG00000224389	C4B	+	6:31982538-32003195	2.74982			3.74982	protein_coding
ENSG00000224411	RP11-1033A18.1	-	11:27910384-27912580	66.0646	11:27910384-27912580	21.0778	3.03765	pseudogene
ENSG00000224453	AC073610.1	-	12:49331471-49351247	10.8479			11.8479	protein_coding
ENSG00000224489	RP11-179H18.8	-	10:121430229-121484200	3.12242			4.12242	processed_transcript
ENSG00000224543	AC012318.3	+	19:14599757-14600691	6.66425	19:14599757-14600691	0.259329	6.08598	pseudogene
ENSG00000224578	CTD-2119F7.2	+	16:51679666-51681043	6.95219	16:51679666-51681043	0.532715	5.1883	pseudogene
ENSG00000224699	LAMTOR5-AS1	+	1:110925440-110974982	4.92728	1:110925440-110974982	0.923972	3.08075	antisense				LAMTOR5; SLC16A4
ENSG00000224813	RP4-669L17.4	+	1:334125-334305	3.57281			4.57281	pseudogene
ENSG00000224817	RP11-190J1.3	-	10:103464408-103468158	2.2613			3.2613	lincRNA
ENSG00000224861	YBX1P1	-	14:66479547-66480507	6.81958	14:66479547-66480507	0.250185	6.25474	pseudogene
ENSG00000224870	RP4-758J18.2	+	1:1334901-1337426	9.89541	1:1334901-1337426	0.509037	7.22011	protein_coding
ENSG00000225083	GRTP1-AS1	+	13:114005987-114016183	2.2522			3.2522	antisense				GRTP1
ENSG00000225096	XXbac-BPG55C20.7	+	6:58291907-58298496	2.02475			3.02475	lincRNA
ENSG00000225210	AL589743.1	+	14:19650017-19718563	18.7345	14:19650017-19718563	4.04827	3.90916	lincRNA
ENSG00000225218	AP001628.6	-	21:44251149-44256587	2.42663			3.42663	lincRNA
ENSG00000225273	UBE2Q2P2	+	15:82647359-82712277	5.12387			6.12387	pseudogene
ENSG00000225373	AC008993.5	-	19:60104-70966	5.67964	19:60104-70966	1.14835	3.1092	pseudogene
ENSG00000225485	ARHGAP23	+	17:36584661-36668628	26.7305	17:36584661-36668628	7.71219	3.18295	protein_coding
ENSG00000225544	KB-1027C11.4	-	22:22239620-22240012	7.41413			8.41413	pseudogene
ENSG00000225697	SLC26A6	-	3:48663155-48672926	21.0823	3:48663155-48672926	4.5873	3.95223	protein_coding
ENSG00000225760	RP11-365P13.3	+	13:111635653-111642911	10.8986	13:111635653-111642911	0.599745	7.43781	lincRNA
ENSG00000225830	ERCC6	-	10:50663413-50747584	35.7364	10:50663413-50747584	5.76476	5.43055	protein_coding
ENSG00000225950	NTF4	-	19:49559049-49568333	3.11904			4.11904	protein_coding
ENSG00000226008	AC073135.7	+	3:197955064-197955247	3.20751			4.20751	pseudogene
ENSG00000226044	RP11-463P17.1	-	10:48324787-48332197	2.22659			3.22659	lincRNA
ENSG00000226067	FAM91A2	+	1:149284644-149287106	2.65626			3.65626	processed_transcript
ENSG00000226107	AC004383.3	+	X:133656731-133657020	2.31426			3.31426	pseudogene
ENSG00000226138	RP1-228P16.7	+	12:48478832-48479204	2.42819			3.42819	pseudogene
ENSG00000226210	ABC7-42389800N19.1	+	12:73724-91223	13.7097	12:73724-91223	2.51981	4.17912	pseudogene
ENSG00000226381	RP11-119F19.2	-	10:81422843-81546305	3.83599			4.83599	lincRNA
ENSG00000226605	AC007098.1	-	2:63053198-63085573	15.5821			16.5821	antisense				EHBP1
ENSG00000226696	LENG8-AS1	-	19:54955990-54960223	4.29352			5.29352	antisense				LENG8
ENSG00000226742	HSBP1L1	+	18:77724560-77730822	8.43959			9.43959	protein_coding
ENSG00000226803	RP11-203B9.4	-	6:56979691-57039034	11.5975	6:56979691-57039034	0.358637	9.27216	antisense				BAG2; ZNF451
ENSG00000226952	RP4-714D9.4	+	1:100564794-100565046	7.66735			8.66735	pseudogene
ENSG00000227124	ZNF717	-	3:75758793-75834734	8.46864	3:75758793-75834734	0.661375	5.69928	protein_coding
ENSG00000227212	PFN1P7	-	1:148574652-148575051	2.37405			3.37405	pseudogene
ENSG00000227227	AC017101.10	-	2:187506065-187560014	6.25435			7.25435	antisense	TRUE	TRUE		FAM171B; ITGAV
ENSG00000227230	RP11-261C10.5	+	1:243299199-243303890	2.13349			3.13349	antisense				CEP170
ENSG00000227278	RP11-656D10.5	-	1:40980132-40980729	4.00201			5.00201	antisense				EXO5
ENSG00000227388	RP11-112J3.16	+	9:35772159-35790429	5.0689			6.0689	processed_transcript
ENSG00000227409	ZMYM4-AS1	-	1:35824422-35831678	4.96303			5.96303	antisense				ZMYM4
ENSG00000227410	RP11-265B8.4	+	9:71736208-71737148	5.03374			6.03374	processed_transcript
ENSG00000227666	RP11-490F3.1	+	9:96800311-96800627	3.48261			4.48261	pseudogene
ENSG00000227781	GLUDP2	+	10:48952490-48980343	2.55227			3.55227	pseudogene
ENSG00000227992	AC108463.2	-	2:111961540-111963792	5.34459			6.34459	pseudogene
ENSG00000228049	POLR2J2	-	7:102178365-102312182	17.6444	7:102178365-102312182	4.76954	3.23152	protein_coding
ENSG00000228106	RP11-452F19.3	+	1:222988363-223010726	3.01452			4.01452	processed_transcript
ENSG00000228206	AC016717.1	+	2:226562969-226563255	16.7838			17.7838	pseudogene
ENSG00000228315	GUSBP11	-	22:23980673-24059543	3.69268			4.69268	pseudogene
ENSG00000228343	RP11-1148L6.5	-	X:48438161-48439545	15.4783	X:48438161-48439545	2.43361	4.79912	antisense
ENSG00000228409	CCT6P1	+	7:65216128-65228341	4.50968			5.50968	pseudogene
ENSG00000228417	RP11-549L6.3	-	10:111967607-111968349	2.03246			3.03246	antisense	TRUE	TRUE		MXI1
ENSG00000228486	AC017099.3	+	2:98280679-98319527	2.36554			3.36554	processed_transcript
ENSG00000228630	HOTAIR	-	12:54356091-54368740	13.3305	12:54356091-54368740	2.1163	4.59856	antisense	TRUE			HOXC11
ENSG00000228782	MRPL45P2	-	17:45527933-45569858	4.13611			5.13611	pseudogene
ENSG00000228801	RP11-110G21.1	+	8:52811884-52859733	3.13938			4.13938	antisense
ENSG00000228929	RP11-159C21.4	-	1:53237865-53238320	3.60603			4.60603	pseudogene
ENSG00000229043	AC091729.9	+	7:1200009-1204903	2.84502			3.84502	antisense				ZFAND2A
ENSG00000229048	DUTP1	+	3:125029724-125030194	6.6642			7.6642	pseudogene
ENSG00000229299	RP4-583P15.10	+	20:62376041-62377311	3.47161			4.47161	antisense				ZBTB46
ENSG00000229605	RP11-492M23.2	-	10:29187924-29188422	2.51602			3.51602	pseudogene
ENSG00000229750	AC096649.2	+	2:176032631-176033250	2.44333			3.44333	antisense				ATF2
ENSG00000229851	ARSD-AS1	+	X:2822944-2824122	2.25984			3.25984	antisense				ARSD
ENSG00000229932	YWHAZP3	+	10:23425851-23426590	2.76443			3.76443	pseudogene
ENSG00000230194	AC000081.2	-	22:19225965-19226262	2.11409			3.11409	pseudogene
ENSG00000230202	RP11-632C17__A.1	+	6:118320137-118320611	12.6674			13.6674	pseudogene
ENSG00000230337	RP4-635E18.6	+	1:11159731-11162157	6.97324			7.97324	antisense				EXOSC10
ENSG00000230376	MEMO1P4	+	X:122899150-122899536	3.07342			4.07342	pseudogene
ENSG00000230453	ANKRD18B	+	9:33524391-33573007	7.19308	9:33524391-33573007	0.896466	4.32018	protein_coding
ENSG00000230487	PSMG3-AS1	+	7:1609708-1629262	2.07276			3.07276	lincRNA
ENSG00000230578	RP13-228J13.5	+	X:154578065-154579111	7.25265			8.25265	pseudogene
ENSG00000230606	AC159540.1	-	2:98081082-98091784	5.61893			6.61893	lincRNA
ENSG00000230715	RP11-274B21.4	+	7:128292894-128293719	3.71475	7:128292894-128293719	0.29203	3.6491	pseudogene
ENSG00000230844	ZNF674-AS1	+	X:46404927-46407671	4.9789			5.9789	lincRNA
ENSG00000231074	HCG18	-	6:30258570-30294927	6.14077	6:30258570-30294927	0.380737	5.17171	lincRNA
ENSG00000231165	TRBV26OR9-2	+	9:33695764-33696057	2.21035			3.21035	IG_V_pseudogene
ENSG00000231365	RP11-418J17.1	+	1:119683018-119818596	18.0341	1:119683018-119818596	4.28451	3.60187	antisense				WARS2
ENSG00000231611	AP006216.11	-	11:116645825-116646592	2.67903			3.67903	lincRNA
ENSG00000231663	RP5-827C21.4	-	1:234508552-234509339	5.70772			6.70772	antisense				COA6
ENSG00000231711	RP11-398F12.1	-	22:46436145-46440733	4.9067	22:46436145-46440733	0.859414	3.17665	lincRNA
ENSG00000231715	COX6CP2	+	20:49096303-49096528	6.25724			7.25724	pseudogene
ENSG00000231742	RP11-112L6.4	+	20:48789086-48793096	2.39103			3.39103	lincRNA
ENSG00000231850	GAGE2B	+	X:49235707-49242997	16.9363	X:49235707-49242997	3.45136	4.0294	protein_coding
ENSG00000231851	AC104655.2	-	2:105713509-105719402	91.8704	2:105713509-105719402	23.8393	3.73885	antisense				MRPS9
ENSG00000231871	IPO9-AS1	-	1:201657386-201798687	2.79594			3.79594	antisense				NAV1; IPO9
ENSG00000232040	SCAND3	-	6:28539406-28583989	8.47005	6:28539406-28583989	1.42699	3.90197	protein_coding
ENSG00000232093	RP11-307C12.11	-	1:155017666-155018594	2.23722			3.23722	antisense				DCST1
ENSG00000232119	MCTS1	+	X:119727864-119746334	11.9315	X:119727864-119746334	3.2472	3.04471	protein_coding	TRUE	TRUE
ENSG00000232163	RPLP1P13	+	13:23947561-23948200	2.06859			3.06859	pseudogene
ENSG00000232295	RP11-154D6.1	-	6:71961060-72037931	2.20984			3.20984	antisense				OGFRL1
ENSG00000232559	GS1-124K5.12	-	7:66010633-66057373	5.24259			6.24259	pseudogene
ENSG00000232573	RPL3P4	-	14:99439215-99439638	3.34521			4.34521	pseudogene
ENSG00000232702	RP3-437C15.1	-	6:51274878-51275335	76.1297	6:51274878-51275335	13.7733	5.22088	pseudogene
ENSG00000232729	AC083884.8	-	7:74103272-74143339	3.28683			4.28683	processed_transcript
ENSG00000232901	CYCSP10	-	3:10042330-10042624	2.18559			3.18559	pseudogene
ENSG00000232973	CYP1B1-AS1	+	2:38302790-38408997	8.27665			9.27665	antisense				CYP1B1
ENSG00000232995	RP11-267N12.3	-	1:163117263-163291684	4.39938			5.39938	processed_transcript
ENSG00000233024	PKD1P1	-	16:18451942-18473188	11.839	16:18451942-18473188	2.42532	3.74826	protein_coding
ENSG00000233059	RP1-178F15.3	-	1:153615537-153618305	6.20222			7.20222	antisense				CHTOP
ENSG00000233165	RP11-96C23.8	-	10:88725495-88729158	5.7854			6.7854	processed_transcript
ENSG00000233175	CTD-2020K17.3	-	17:43315394-43319101	2.63746			3.63746	antisense				FMNL1
ENSG00000233381	AK4P3	-	12:31768701-31769373	2.50265			3.50265	pseudogene
ENSG00000233429	HOTAIRM1	+	7:27135265-27139884	5.94329	7:27135265-27139884	0.411421	4.91936	antisense				HOXA2; HOXA1
ENSG00000233527	AC092295.7	+	19:37063971-37085610	3.94538			4.94538	antisense				ZNF529
ENSG00000233547	RP11-57H14.2	-	10:114710404-114711634	2.11806			3.11806	antisense	TRUE	TRUE		TCF7L2
ENSG00000233608	TWIST2	+	2:239756672-239795893	2.46148			3.46148	protein_coding	TRUE	TRUE
ENSG00000233728	RP11-109P14.9	-	1:38265391-38266551	17.7312	1:38265391-38266551	5.0236	3.10964	antisense				MANEAL
ENSG00000233745	FLJ00096	+	10:77160758-77161385	2.07244			3.07244	protein_coding
ENSG00000233806	AC131097.3	+	2:242823513-243020873	5.88809	2:242823513-243020873	0.507644	4.56878	lincRNA
ENSG00000233825	RP11-135A24.4	+	10:32635426-32636107	10.434			11.434	antisense				EPC1
ENSG00000233830	AC073150.4	-	7:27497781-27498468	2.16564			3.16564	pseudogene
ENSG00000233870	AC007881.4	+	2:71405716-71405903	8.3983			9.3983	pseudogene
ENSG00000233937	CTC-338M12.4	+	5:180673522-180699168	3.21345			4.21345	antisense				GNB2L1; AC008443.1; TRIM52
ENSG00000234006	DDX39B-AS1	+	6:31510080-31510915	2.17297			3.17297	antisense				ATP6V1G2-DDX39B; DDX39B
ENSG00000234040	RP11-254B13.4	-	12:69020649-69020967	3.41748			4.41748	pseudogene
ENSG00000234129	RP11-120D5.1	-	X:10981959-11129258	5.17873			6.17873	lincRNA
ENSG00000234327	AC012146.7	+	17:5014762-5018299	4.30231	17:5014762-5018299	0.259226	4.21077	processed_transcript
ENSG00000234353	AP000347.4	-	22:23980678-23982949	2.56745			3.56745	pseudogene
ENSG00000234449	RP11-706O15.3	-	X:3771050-3800358	14.7236	X:3771050-3800358	3.20868	3.73599	lincRNA
ENSG00000234577	SYNE1-AS1	+	6:152701680-152702699	6.08774			7.08774	antisense				SYNE1
ENSG00000234678	RP11-465N4.4	-	1:201969221-201979481	2.93831			3.93831	antisense				RNPEP; ELF3
ENSG00000234687	RP11-172F4.5	+	9:99265148-99265812	3.20603			4.20603	antisense				CDC14B
ENSG00000234952	RP11-328K15.1	+	10:119494823-119495918	8.75126			9.75126	lincRNA
ENSG00000235123	DSCAM-AS1	+	21:41755009-41757285	3.37544			4.37544	antisense				DSCAM
ENSG00000235204	RP11-121A14.2	-	9:127021528-127023435	3.7664			4.7664	antisense				NEK6
ENSG00000235238	SUMO2P1	-	6:29603836-29604120	2.45615			3.45615	pseudogene
ENSG00000235254	TMEM185AP1	+	X:148848814-148854483	4.60169			5.60169	pseudogene
ENSG00000235272	FAM103A2P	-	6:166999611-166999965	3.80334			4.80334	pseudogene
ENSG00000235453	TOPORS-AS1	+	9:32551141-32567003	2.88595			3.88595	processed_transcript
ENSG00000235486	AC114755.7	+	2:106986179-106994703	2.25004			3.25004	pseudogene
ENSG00000235499	AC073046.25	+	2:74212258-74213470	3.00075			4.00075	lincRNA
ENSG00000235512	TAB3-AS2	+	X:30872437-30872824	31.2981	X:30872437-30872824	7.38136	3.85356	antisense				TAB3
ENSG00000235522	AC009505.2	-	2:106462989-106473633	2.07449			3.07449	antisense				NCK2
ENSG00000235703	RP13-507I23.1	+	X:149106845-149392815	6.46685	X:149106845-149392815	1.04495	3.65136	lincRNA
ENSG00000235734	HMGN1P36	+	2:98443710-98444013	2.09008			3.09008	pseudogene
ENSG00000235954	TTC28-AS1	+	22:28315363-28404569	4.87981	22:28315363-28404569	0.571614	3.74126	lincRNA
ENSG00000235967	COX5BP3	-	7:133412120-133412487	2.3137			3.3137	pseudogene
ENSG00000236200	KDM4A-AS1	-	1:44165435-44173809	11.1598	1:44165435-44173809	1.30406	5.27755	antisense				ST3GAL3; KDM4A
ENSG00000236249	GAGE2C	+	X:49226181-49233481	25.0823	X:49226181-49233481	4.2975	4.92351	protein_coding
ENSG00000236255	AC009404.2	+	2:118591512-118599234	2.68715			3.68715	lincRNA
ENSG00000236263	RP11-263K19.6	-	1:155180941-155183610	3.39698			4.39698	antisense				MTX1
ENSG00000236327	RP11-759F5.1	+	1:153863070-153863341	2.90106			3.90106	pseudogene
ENSG00000236537	RP11-732M18.3	+	6:158703294-158733390	3.32863			4.32863	lincRNA
ENSG00000236603	RANP1	+	6:30453716-30454367	13.1075			14.1075	pseudogene
ENSG00000236618	PITPNA-AS1	+	17:1420224-1421390	2.09912			3.09912	antisense				PITPNA
ENSG00000236646	LAMTOR5P1	+	1:62504513-62504783	2.94068			3.94068	pseudogene
ENSG00000236723	RP5-1024G6.2	-	1:53676127-53679447	3.33671			4.33671	antisense				CPT2
ENSG00000236986	RP11-544A12.4	-	9:134008251-134042892	8.08854	9:134008251-134042892	0.640951	5.53858	antisense	TRUE			NUP214
ENSG00000237004	ZNRF2P1	+	7:32767741-32769595	3.01637			4.01637	pseudogene
ENSG00000237187	RP11-65F13.2	-	5:92746994-92921354	4.17603			5.17603	lincRNA
ENSG00000237264	FTH1P11	-	8:82433916-82434467	3.0624			4.0624	pseudogene
ENSG00000237298	TTN-AS1	+	2:179385909-179639402	4.26958	2:179385909-179639402	0.101907	4.78224	antisense				TTN
ENSG00000237423	RP11-347D21.3	-	20:46609231-46617488	2.43607			3.43607	lincRNA
ENSG00000237440	ZNF737	-	19:20718630-20748615	2.87356			3.87356	protein_coding
ENSG00000237441	RGL2	-	6:33259430-33267101	5.18678	6:33259430-33267101	1.04149	3.03052	protein_coding
ENSG00000237458	RP1-169K13.1	+	X:117262710-117262981	2.90106			3.90106	pseudogene
ENSG00000237533	PFN1P6	-	1:148736688-148737087	2.37405			3.37405	pseudogene
ENSG00000237651	C2orf74	+	2:61372242-61391964	2.64473			3.64473	protein_coding
ENSG00000237848	RP11-739N20.3	+	1:204363668-204363902	5.23805			6.23805	pseudogene
ENSG00000238058	RP11-432J22.2	+	9:138799657-138805359	3.65538			4.65538	antisense
ENSG00000238072	RP11-305M3.2	-	7:129049953-129050211	3.49298			4.49298	pseudogene
ENSG00000238142	RP11-108M9.4	-	1:17215032-17216144	3.17362			4.17362	lincRNA
ENSG00000239213	RP11-85F14.5	-	3:136560567-136580896	4.12004			5.12004	antisense				SLC35G2
ENSG00000239407	LL0XNC01-237H1.2	+	X:102139341-102161086	8.72458			9.72458	lincRNA
ENSG00000239437	Metazoa_SRP	+	3:129310191-129310488	2.11409			3.11409	misc_RNA
ENSG00000239650	GUSBP4	-	6:58246050-58256570	14.9862	6:58246050-58256570	0.12077	14.2636	pseudogene
ENSG00000239718	HLTF-AS1	+	3:148804118-148820610	13.0649			14.0649	antisense	TRUE	TRUE		HLTF
ENSG00000239822	Metazoa_SRP	-	10:476180-476444	3.19784			4.19784	misc_RNA
ENSG00000239827	SUGT1P3	-	13:41482293-41495910	26.971			27.971	protein_coding
ENSG00000239856	Metazoa_SRP	-	11:86035055-86035351	2.13748			3.13748	misc_RNA
ENSG00000239883	RP11-175I17.4	-	10:46349533-46411606	2.16719			3.16719	processed_transcript
ENSG00000239884	Metazoa_SRP	+	17:2584241-2584528	4.73866			5.73866	misc_RNA
ENSG00000239906	RP11-34P13.14	-	1:139789-140339	2.99177			3.99177	antisense
ENSG00000239908	Metazoa_SRP	+	9:102864840-102865119	5.2262			6.2262	misc_RNA
ENSG00000239946	ZBTB20-AS3	+	3:114591960-114595361	2.08297			3.08297	lincRNA
ENSG00000239948	Metazoa_SRP	-	19:44164651-44164928	2.68057			3.68057	misc_RNA
ENSG00000239969	RP11-163E9.2	+	7:102004608-102021080	2.5314			3.5314	pseudogene
ENSG00000240024	RP11-393B14.1	+	3:183165395-183173801	2.10913			3.10913	pseudogene
ENSG00000240137	RP11-103G8.2	+	3:150421350-150437933	2.00342			3.00342	antisense				FAM194A
ENSG00000240211	RP11-758P17.3	+	7:100033826-100036127	3.96496			4.96496	antisense				PPP1R35
ENSG00000240257	GAGE2D	+	X:49207159-49214420	22.3879	X:49207159-49214420	4.09385	4.5914	protein_coding
ENSG00000240475	RP11-96C23.7	+	10:88854265-88856746	17.5015	10:88854265-88856746	4.81549	3.18142	processed_transcript
ENSG00000240498	CDKN2B-AS1	+	9:21994776-22121096	4.52356	9:21994776-22121096	0.151385	4.79732	antisense	TRUE	TRUE		CDKN2B; RP11-145E5.5; CDKN2A
ENSG00000240618	RP11-206L10.5	-	1:694411-700305	12.9678			13.9678	lincRNA
ENSG00000240853	Metazoa_SRP	-	9:134600555-134600854	2.06859			3.06859	misc_RNA
ENSG00000240905	Metazoa_SRP	-	8:56892800-56893096	2.13748			3.13748	misc_RNA
ENSG00000240906	AP000356.1	+	22:25047813-25048364	2.38187			3.38187	pseudogene
ENSG00000241020	RP11-727A23.1	+	11:82924046-82924446	5.6171			6.6171	pseudogene
ENSG00000241069	CTD-3141N22.1	+	19:53889485-53889641	64.2551			65.2551	pseudogene
ENSG00000241489	AF011889.5	-	X:148564620-148614672	6.6035	X:148564620-148614672	0.894665	4.01311	processed_transcript
ENSG00000241811	Metazoa_SRP	-	8:25038945-25039235	2.28752			3.28752	misc_RNA
ENSG00000241963	Metazoa_SRP	+	5:153728987-153729283	2.13748			3.13748	misc_RNA
ENSG00000241973	PI4KA	-	22:21061978-21213705	28.115	22:21061978-21213705	2.25836	8.93548	protein_coding
ENSG00000242086	AC069513.3	+	3:195384932-195460422	11.7426	3:195384932-195460422	0.656255	7.69362	lincRNA
ENSG00000242110	AMACR	-	5:33986282-34008220	35.5007	5:33986282-34008220	8.27916	3.93362	protein_coding
ENSG00000242125	SNHG3	+	1:28832491-28837404	425.687	1:28832491-28837404	55.409	7.56417	processed_transcript
ENSG00000242150	RP11-134G8.6	+	1:201489183-201489677	16.6179			17.6179	pseudogene
ENSG00000242173	ARHGDIG	+	16:318725-333003	4.01174			5.01174	protein_coding
ENSG00000242185	CT45A2	+	X:134866213-134875839	8.26535	X:134866213-134875839	0.571318	5.89655	protein_coding
ENSG00000242207	HOXB-AS4	+	17:46706036-46712294	3.90487			4.90487	antisense
ENSG00000242255	RPL39P34	+	19:53067328-53067484	63.6989			64.6989	pseudogene
ENSG00000242284	CT45A5	-	X:134944380-134953994	26.8462	X:134944380-134953994	4.54114	5.02536	protein_coding
ENSG00000242329	RP11-59H1.1	-	12:12993737-12994013	2.71538			3.71538	pseudogene
ENSG00000242588	RP11-274B21.1	+	7:128173705-128256024	10.2277			11.2277	pseudogene
ENSG00000242602	CTD-2339M3.1	-	5:72174694-72175012	3.41748			4.41748	pseudogene
ENSG00000243398	Metazoa_SRP	+	3:171955115-171955384	2.98118			3.98118	misc_RNA
ENSG00000243446	Metazoa_SRP	-	10:79672031-79672304	2.82438			3.82438	misc_RNA
ENSG00000243449	C4orf48	+	4:2043688-2045697	6.55965			7.55965	protein_coding
ENSG00000243650	Metazoa_SRP	+	2:231371815-231372099	2.45615			3.45615	misc_RNA
ENSG00000243667	WDR92	-	2:68350067-68384692	4.11712			5.11712	protein_coding
ENSG00000243708	PLA2G4B	+	15:42129972-42140345	4.85538			5.85538	protein_coding
ENSG00000243869	Metazoa_SRP	+	11:9602452-9602763	6.76738			7.76738	misc_RNA
ENSG00000243911	Metazoa_SRP	-	9:115034875-115035111	5.04586			6.04586	misc_RNA
ENSG00000243959	Metazoa_SRP	-	5:175974435-175974727	2.23558			3.23558	misc_RNA
ENSG00000244045	TMEM199	+	17:26684603-26708716	7.74666	17:26684603-26708716	1.19826	3.9789	protein_coding
ENSG00000244055	AC007566.10	+	7:92086877-92120924	12.6294			13.6294	processed_transcript
ENSG00000244144	RP11-757F18.3	-	3:111904326-111904845	2.26199			3.26199	pseudogene
ENSG00000244257	PKD1P1	+	16:16404197-16444435	9.70864	16:16404197-16444435	2.09243	3.46286	pseudogene
ENSG00000244274	DBNDD2	+	20:44034696-44039250	4.29182	20:44034696-44039250	0.374432	3.85019	protein_coding
ENSG00000244306	CTD-2314B22.3	-	14:19854097-19925348	17.1211	14:19854097-19925348	3.40225	4.11633	lincRNA
ENSG00000244307	Metazoa_SRP	+	8:146010682-146010971	2.31426			3.31426	misc_RNA
ENSG00000244391	Metazoa_SRP	+	12:94754995-94755300	3.88341			4.88341	misc_RNA
ENSG00000244405	ETV5	-	3:185764096-185828107	16.1521	3:185764096-185828107	1.56576	6.685	protein_coding	TRUE
ENSG00000244451	RPL34P21	-	11:129952389-129952676	4.73866			5.73866	pseudogene
ENSG00000244513	CTD-2013N24.2	+	3:69063091-69105773	9.87413			10.8741	antisense				TMF1; UBA3; EOGT
ENSG00000244599	C10orf43	+	10:47742392-47747200	4.52976			5.52976	processed_transcript
ENSG00000244625	CTA-211A9.5	+	22:27068729-27176170	3.83545			4.83545	lincRNA
ENSG00000244731	C4A	+	6:31949800-31970458	2.97836			3.97836	protein_coding
ENSG00000245060	CTC-205M6.2	+	5:180257956-180262726	2.28182			3.28182	lincRNA
ENSG00000245958	RP11-33B1.1	+	4:120375945-120473180	8.40508	4:120375945-120473180	0.487803	6.32146	pseudogene
ENSG00000246334	PRR7-AS1	-	5:176865503-176874700	2.53415			3.53415	lincRNA
ENSG00000246582	RP11-1149O23.3	+	8:23081983-23088439	3.16641	8:23081983-23088439	0.211161	3.44001	processed_transcript
ENSG00000246596	RP11-1277A3.2	-	5:177046059-177099210	2.10141			3.10141	pseudogene
ENSG00000247240	RP11-10O17.2	+	15:74753605-74773643	6.16585			7.16585	antisense
ENSG00000247572	CTC-281B15.1	-	5:80499914-80597379	3.64695	5:80499914-80597379	0.487518	3.12396	processed_transcript
ENSG00000247796	CTD-2366F13.1	+	5:52405671-52410956	2.5704			3.5704	lincRNA
ENSG00000247828	TMEM161B-AS1	+	5:87564711-87732502	3.03402			4.03402	lincRNA
ENSG00000248008	RP11-18C24.6	-	12:120928130-120933743	7.39073	12:120928130-120933743	0.549606	5.41475	antisense				DYNLL1
ENSG00000248593	DSTNP2	+	12:6994061-6994848	4.58587			5.58587	pseudogene
ENSG00000248693	CTD-2023M8.1	-	5:18704541-18746282	4.86422			5.86422	lincRNA
ENSG00000248710	TRIM59	-	3:159945240-160167617	3.02183			4.02183	protein_coding
ENSG00000248794	CTD-2248H3.1	-	5:80538148-80538418	2.94068			3.94068	pseudogene
ENSG00000248840	RP11-357G3.2	+	4:3314238-3314785	3.23448			4.23448	pseudogene
ENSG00000248874	C5orf17	+	5:23951456-24178372	3.28905	5:23951456-24178372	0.114516	3.84835	protein_coding
ENSG00000249087	C1orf213	+	1:23695489-23698332	2.4449			3.4449	protein_coding
ENSG00000249319	AC068533.7	+	7:65552755-65617228	7.07736			8.07736	protein_coding
ENSG00000249437	NAIP	-	5:70264309-70320941	2.62127	5:70264309-70320941	0.137819	3.18264	protein_coding
ENSG00000249456	RP11-298J20.4	+	10:126605711-126631450	3.0049			4.0049	processed_transcript
ENSG00000249459	ZNF286B	-	17:18561741-18585575	11.4109	17:18561741-18585575	1.34929	5.28283	protein_coding
ENSG00000249550	RP11-438N16.1	-	12:114117263-114211488	16.4205	12:114117263-114211488	3.8838	3.567	lincRNA
ENSG00000249572	CTD-2203K17.1	-	5:33424130-33440725	2.66563			3.66563	antisense
ENSG00000249673	NOP14-AS1	+	4:2936625-2963465	3.78295			4.78295	lincRNA
ENSG00000249685	RP11-360F5.3	+	4:39135532-39137228	2.88483			3.88483	lincRNA
ENSG00000249855	EEF1A1P19	-	5:43495174-43496556	4.84349	5:43495174-43496556	0.875189	3.11621	pseudogene
ENSG00000249859	PVT1	+	8:128806778-129113499	49.0287	8:128806778-129113499	9.89778	4.59072	lincRNA
ENSG00000249884	RNF103-CHMP3	-	2:86737546-86850151	9.08977	2:86737546-86850151	1.73353	3.69111	protein_coding
ENSG00000249908	CTD-2589H19.4	-	5:767511-769046	6.25724			7.25724	pseudogene
ENSG00000250182	CTD-2165H16.1	-	5:14652046-14653438	22.5392	5:14652046-14653438	6.0632	3.33265	pseudogene
ENSG00000250208	RP11-143E21.7	-	12:130634893-130646801	4.39963	12:130634893-130646801	0.747496	3.08992	lincRNA
ENSG00000250264	TAP2	-	6:32781543-32806599	2.20404			3.20404	protein_coding
ENSG00000250337	RP11-46C20.1	+	5:27472398-27496508	26.1651	5:27472398-27496508	7.70134	3.12194	lincRNA
ENSG00000250379	RP11-23P13.4	-	15:42117296-42120134	4.61745			5.61745	antisense				MAPKBP1
ENSG00000250462	LRRC37BP1	+	17:28956697-28964320	2.54133			3.54133	pseudogene
ENSG00000250506	CDK3	+	17:73996986-74002080	2.32284			3.32284	protein_coding
ENSG00000250565	ATP6V1E2	-	2:46717888-46769696	6.03531	2:46717888-46769696	0.210079	5.81393	protein_coding
ENSG00000250615	CTC-564N23.2	+	5:76369705-76370345	15.4606	5:76369705-76370345	1.13439	7.71209	antisense				ZBED3
ENSG00000250763	RP11-974F13.6	+	5:69274356-69293569	10.4697	5:69274356-69293569	1.63429	4.354	processed_transcript
ENSG00000250902	RP11-301H24.4	-	4:146435766-146438270	8.43243			9.43243	antisense				SMAD1
ENSG00000250903	RP1-80B9.2	+	6:2245981-2413825	2.73107			3.73107	lincRNA
ENSG00000250988	RP11-752G15.6	+	15:83419315-83425958	7.1559			8.1559	processed_transcript
ENSG00000251003	RP11-152P17.2	-	8:106792473-107072752	4.33046	8:106792473-107072752	0.702259	3.1314	processed_transcript
ENSG00000251026	RP11-138J23.1	+	5:103415611-103441104	2.38498			3.38498	lincRNA
ENSG00000251136	RP11-37B2.1	-	8:90621628-90769955	2.01633			3.01633	lincRNA
ENSG00000251138	RP11-81H3.2	-	12:74526945-74796315	6.06937			7.06937	lincRNA
ENSG00000251169	AC005355.2	+	5:133842242-133844415	5.30157			6.30157	lincRNA
ENSG00000251192	ZNF674	-	X:46357161-46404892	12.9787	X:46357161-46404892	0.479155	9.45046	protein_coding
ENSG00000251201	TMED7-TICAM2	-	5:114914338-114961858	2.27249			3.27249	protein_coding
ENSG00000251403	RP11-298J23.6	-	6:41763706-41764356	2.54838			3.54838	processed_transcript
ENSG00000251474	RPL32P3	-	3:129101764-129118498	9.04243	3:129101764-129118498	1.35165	4.27038	pseudogene
ENSG00000251479	CTGLF9P	-	10:48903578-48922780	3.15466			4.15466	pseudogene
ENSG00000251508	RP5-862P8.3	-	1:233431070-233431473	3.23448			4.23448	pseudogene
ENSG00000251992	SCARNA17	+	18:47340502-47340646	2109.43	18:47340502-47340646	357.172	5.89222	snoRNA
ENSG00000252355	7SK	-	11:43456681-43456947	3.10823			4.10823	misc_RNA
ENSG00000252827	7SK	-	12:96820977-96821264	2.36933			3.36933	misc_RNA
ENSG00000252904	SNORA76	-	5:65257010-65257147	350.972			351.972	snoRNA
ENSG00000253368	TRNP1	+	1:27320197-27327389	10.8336	1:27320197-27327389	1.02658	5.8392	protein_coding
ENSG00000253618	RP11-394O4.4	-	5:148727678-148737205	3.75616			4.75616	antisense				GRPEL2
ENSG00000253630	CTC-370J7.1	-	5:157174511-157174715	10.1971			11.1971	pseudogene
ENSG00000253948	RP11-410L14.2	-	8:100008990-100025272	3.18903			4.18903	processed_transcript
ENSG00000253982	CTD-2336O2.1	-	8:1710155-1712668	2.4311			3.4311	antisense				CLN8
ENSG00000254166	RP11-255B23.4	-	8:128197879-128215467	15.039			16.039	lincRNA
ENSG00000254416	RP11-347E10.1	+	11:110225854-110277124	3.03548			4.03548	lincRNA
ENSG00000254429	CTD-2562J17.7	+	11:74971170-74972069	2.95718			3.95718	antisense
ENSG00000254432	RP11-33I11.2	-	8:61721293-61722165	2.02475			3.02475	antisense				CHD7
ENSG00000254501	AP003068.9	-	11:64878185-64879167	3.1291			4.1291	antisense				VPS51
ENSG00000254509	RP11-677M14.6	+	11:124661123-124661556	4.7796			5.7796	pseudogene
ENSG00000254559	RP11-304M2.5	+	11:203622-205470	5.72396	11:203622-205470	0.524978	4.40922	antisense				BET1L
ENSG00000254673	FNTA	+	8:42873566-42932477	4.39905			5.39905	protein_coding
ENSG00000254681	PKD1P5	-	16:18458146-18495797	7.04865	16:18458146-18495797	1.55529	3.1498	pseudogene
ENSG00000254688	RP11-47J17.3	-	11:12843981-12845214	7.55007			8.55007	antisense				TEAD1
ENSG00000254692	TM9SF1	-	14:24658362-24682679	2.31187			3.31187	protein_coding
ENSG00000254721	RP11-805J14.5	-	11:70052396-70053496	8.67726	11:70052396-70053496	0.743275	5.5512	antisense	TRUE	TRUE		FADD
ENSG00000254741	RP11-661A12.7	+	8:144661805-144662840	4.82543			5.82543	antisense				EEF1D
ENSG00000254835	RNF185-AS1	-	22:31601249-31601602	24.2657			25.2657	antisense				RNF185
ENSG00000254870	ATP6V1G2-DDX39B	-	6:31497995-31514385	2.55971			3.55971	protein_coding
ENSG00000254874	RP11-676F20.1	+	11:92698962-92699769	3.10823			4.10823	lincRNA
ENSG00000254898	RP11-513D5.2	+	8:38193498-38195069	3.96417			4.96417	antisense	TRUE	TRUE		WHSC1L1
ENSG00000254963	CTD-2562J17.9	+	11:74975332-74976214	15.2135			16.2135	antisense				ARRB1
ENSG00000254979	RP11-872D17.8	-	11:57154837-57191532	23.0894			24.0894	protein_coding
ENSG00000254982	HMGB1P24	-	17:35500530-35501387	3.12195			4.12195	pseudogene
ENSG00000255072	PIGY	-	4:89442723-89442940	101.92			102.92	protein_coding
ENSG00000255090	RP11-820L6.1	-	11:122026129-122293579	275.755	11:122026129-122293579	38.5995	6.98885	processed_transcript
ENSG00000255126	CTD-2531D15.5	-	11:62158987-62160844	3.64981	11:62158987-62160844	0.502118	3.0955	antisense				ASRGL1
ENSG00000255168	RP11-458D21.5	+	1:145209144-145319796	3.33355			4.33355	protein_coding
ENSG00000255292	SDHD	+	11:111957626-112071394	6.02061	11:111957626-112071394	0.81599	3.866	protein_coding	TRUE	TRUE
ENSG00000255348	RP11-700F16.3	+	11:134048718-134056061	2.96584			3.96584	antisense				NCAPD3
ENSG00000255464	RP11-585F1.2	-	8:150384-150562	3.85081			4.85081	pseudogene
ENSG00000255508	MIR3654	-	11:62327074-62359003	6.74337	11:62327074-62359003	1.53742	3.05167	protein_coding
ENSG00000255513	AC005363.9	-	16:2013745-2014096	9.07384			10.0738	pseudogene
ENSG00000255539	CTA-797E19.2	-	11:70170976-70173315	9.25479	11:70170976-70173315	1.27322	4.51113	antisense				PPFIA1
ENSG00000255973	RP11-592H6.3	+	12:5692962-5693251	2.31426			3.31426	pseudogene
ENSG00000255992	RP11-417L19.4	-	12:132409280-132413896	2.47196			3.47196	lincRNA
ENSG00000256034	RP11-707G14.1	+	11:73471607-73472115	3.2639			4.2639	antisense				RAB6A
ENSG00000256061	DYX1C1	-	15:55702722-55800432	4.80002			5.80002	protein_coding
ENSG00000256069	A2MP1	-	12:9381128-9428413	2.09089			3.09089	pseudogene
ENSG00000256427	RP11-118B22.4	+	12:9399092-9410556	6.38866			7.38866	lincRNA
ENSG00000256433	RP1-102E24.8	+	12:6503070-6504235	5.34892	12:6503070-6504235	0.735871	3.65748	lincRNA
ENSG00000256537	RP11-785H5.1	+	12:11323962-11324164	64.5169	12:11323962-11324164	11.8344	5.10479	pseudogene
ENSG00000256594	RP11-705C15.2	+	12:9787187-9811008	2.00776			3.00776	pseudogene
ENSG00000256663	RP11-424C20.2	+	12:20704523-20705946	2.8627			3.8627	pseudogene
ENSG00000256771	ZNF253	+	19:19976694-20005483	4.80185	19:19976694-20005483	0.720641	3.37191	protein_coding
ENSG00000256817	RP11-118B22.1	-	12:9308476-9308968	3.11083			4.11083	pseudogene
ENSG00000256843	RP11-467L13.4	-	12:31901033-31901174	109.21			110.21	pseudogene
ENSG00000256897	RP11-17G12.2	-	11:47241768-47243302	2.16337			3.16337	antisense	TRUE			DDB2
ENSG00000256928	RP11-809N8.2	-	11:73106603-73107481	4.43278			5.43278	antisense				RELT
ENSG00000256929	AC067852.1	+	17:40673735-40674065	5.64			6.64	pseudogene
ENSG00000256940	RP11-783K16.5	+	11:64013435-64015689	2.9831			3.9831	antisense				PPP1R14B
ENSG00000257000	RP13-820C6.2	-	12:132562347-132565005	7.38379	12:132562347-132565005	0.67721	4.99865	antisense				EP400
ENSG00000257261	RP11-96H19.1	+	12:46777461-46850051	10.1935			11.1935	processed_transcript
ENSG00000257286	RP11-545P7.4	-	12:113623428-113629966	77.7238			78.7238	antisense				C12orf52
ENSG00000257386	RP11-56G10.2	-	12:74931924-74932413	51.5741	12:74931924-74932413	7.24621	6.37555	processed_transcript
ENSG00000257403	CTD-2547E10.3	+	16:21358459-21363459	3.65709			4.65709	pseudogene
ENSG00000257553	RP11-603J24.17	-	12:56498397-56507689	84.0404	12:56498397-56507689	1.74517	30.9782	antisense				PA2G4
ENSG00000257663	RP11-1100L3.7	-	12:52470624-52475868	8.29409	12:52470624-52475868	0.434685	6.47814	processed_transcript
ENSG00000257698	RP11-620J15.3	-	12:58325310-58329958	5.09942			6.09942	processed_transcript
ENSG00000257718	RP11-396F22.1	+	12:39300252-39303394	2.20981			3.20981	antisense				CPNE8
ENSG00000257921	RP11-571M6.15	+	12:58166810-58180829	16.883	12:58166810-58180829	3.29904	4.15977	protein_coding
ENSG00000258034	RP11-493P1.2	+	12:116398991-116400538	2.40822			3.40822	antisense				MED13L
ENSG00000258048	RP11-530C5.1	+	12:80083923-80172231	2.53556			3.53556	lincRNA
ENSG00000258057	BCDIN3D-AS1	+	12:50222324-50234926	4.23106	12:50222324-50234926	0.452284	3.60195	antisense				BCDIN3D; NCKAP5L
ENSG00000258092	RP4-816N1.7	-	12:2906301-2913104	40.2786			41.2786	antisense				FKBP4
ENSG00000258186	SLC7A5P2	-	16:21531150-21531686	13.4166	16:21531150-21531686	0.576779	9.14307	pseudogene
ENSG00000258289	CHURC1	+	14:65381078-65411309	43.5243	14:65381078-65411309	13.2128	3.13269	protein_coding
ENSG00000258311	RP11-644F5.10	+	12:56109819-56118487	6.64541			7.64541	protein_coding
ENSG00000258317	RP11-603J24.5	-	12:56513816-56523403	2.52177			3.52177	antisense	TRUE	TRUE		ZC3H10; ESYT1
ENSG00000258365	RP11-1105G2.3	-	12:94671533-94676620	2.75508			3.75508	protein_coding
ENSG00000258576	CTD-2644I21.1	-	14:101054111-101055663	2.06585			3.06585	sense_overlapping
ENSG00000258643	BCL2L2-PABPN1	+	14:23776043-23794578	5.0823			6.0823	protein_coding
ENSG00000258664	IFRG15	-	1:179833915-179834311	31.9925			32.9925	protein_coding
ENSG00000258677	RP11-463D19.2	-	8:74600925-74791089	2.99713			3.99713	protein_coding
ENSG00000258756	RP11-361H10.2	-	14:76620529-76673228	2.12498			3.12498	antisense				GPATCH2L
ENSG00000258800	CTD-2302E22.2	+	14:64065591-64065966	4.97254			5.97254	lincRNA
ENSG00000258838	PGBD3	-	10:50723246-50747584	5.24599	10:50723246-50747584	0.963706	3.18072	protein_coding
ENSG00000258889	RP11-718G2.4	+	14:70833570-70839810	4.04006			5.04006	lincRNA
ENSG00000258890	CEP95	+	17:62502705-62538579	49.3266	17:62502705-62538579	13.7228	3.41828	protein_coding
ENSG00000258908	RP11-203M5.8	-	14:20942947-20945248	12.4433			13.4433	lincRNA
ENSG00000258959	RP11-1017G21.4	-	14:102502651-102532565	2.95815			3.95815	antisense				DYNC1H1
ENSG00000259013	RP11-1017G21.3	-	14:102435700-102435938	4.86422			5.86422	pseudogene
ENSG00000259040	BLOC1S5-TXNDC5	-	6:7881754-8064597	3.61495			4.61495	protein_coding
ENSG00000259049	RP11-589M4.1	+	14:53241954-53244458	2.09041			3.09041	antisense				GNPNAT1
ENSG00000259112	NDUFC2-KCTD14	-	11:77728016-77790911	14.2998			15.2998	protein_coding
ENSG00000259129	LINC00648	-	14:48234156-48264295	4.8447	14:48234156-48264295	0.346479	4.34073	lincRNA
ENSG00000259232	RP11-349G13.1	-	15:65767655-65767952	2.11409			3.11409	pseudogene
ENSG00000259248	RP11-265M18.2	-	15:63836445-63893788	2.97743			3.97743	antisense				USP3; FBXL22
ENSG00000259330	RP11-64K12.2	+	15:40617416-40618916	2.70788			3.70788	antisense
ENSG00000259357	RP11-316M1.12	+	1:150937735-150938734	2.05979			3.05979	antisense				CERS2
ENSG00000259409	RP11-521C20.3	+	15:40381032-40381587	2.10917			3.10917	antisense				BMF
ENSG00000259426	RP11-253M7.1	-	15:69689242-69707368	2.58966			3.58966	processed_transcript
ENSG00000259429	UBE2Q2P3	+	15:83023846-83088805	5.13421			6.13421	pseudogene
ENSG00000259445	RP11-276M12.1	-	15:82245643-82288007	2.06249			3.06249	lincRNA
ENSG00000259460	RP11-128A17.1	+	15:37391539-37392374	4.16593			5.16593	antisense				MEIS2
ENSG00000259580	RP11-37C7.1	-	15:40062759-40093534	3.51189			4.51189	processed_transcript
ENSG00000259589	RP11-317G6.1	+	15:63970079-64005957	4.55203			5.55203	processed_transcript
ENSG00000259621	RP11-654A16.1	-	15:99423887-99436764	3.24421			4.24421	antisense				IGF1R
ENSG00000259741	ZMYND11	+	10:225952-295049	5.10926			6.10926	protein_coding
ENSG00000259898	RP11-392E22.8	-	9:38542310-38542566	2.78943			3.78943	pseudogene
ENSG00000259936	RP11-31I10.2	-	16:1838694-1839187	3.48398			4.48398	antisense				NUBP2; RP11-31I10.4
ENSG00000259948	RP11-326A19.5	-	15:89744321-89744999	5.15302			6.15302	pseudogene
ENSG00000260136	CTD-2270L9.4	+	16:23464078-23468927	5.61602	16:23464078-23468927	0.856387	3.56392	lincRNA
ENSG00000260170	SQRDL	+	15:45879548-45968512	8.04175			9.04175	protein_coding
ENSG00000260238	RP11-54H19.8	+	1:156182772-156213123	11.8521			12.8521	protein_coding
ENSG00000260246	AC000032.2	-	1:110235738-110236364	19.6713	1:110235738-110236364	4.81111	3.5572	antisense	TRUE	TRUE		GSTM1; GSTM2
ENSG00000260304	RP11-388M20.6	-	16:31193831-31194606	9.06372			10.0637	antisense	TRUE			FUS
ENSG00000260318	COX6CP1	-	16:11997779-11997994	15.5659			16.5659	pseudogene
ENSG00000260537	DDX19B	+	16:70333096-70400163	3.63779			4.63779	protein_coding
ENSG00000260556	CTD-2382E5.3	+	15:42189687-42190773	2.30229			3.30229	processed_transcript
ENSG00000260608	RP11-382A20.7	+	15:83681412-83730597	2.53415			3.53415	antisense				BTBD1
ENSG00000260628	RP11-1166P10.1	+	16:31987123-32015049	3.83969			4.83969	pseudogene
ENSG00000260630	SNAI3-AS1	+	16:88729705-88753594	3.16794			4.16794	processed_transcript
ENSG00000260708	CTA-29F11.1	-	22:47157790-47158460	2.99723			3.99723	antisense
ENSG00000260750	RP11-482M8.1	+	16:87526160-87549241	3.24926			4.24926	lincRNA
ENSG00000260894	CTD-2012K14.4	-	16:67576206-67576475	9.43951			10.4395	antisense				FAM65A
ENSG00000260946	RP11-407G23.3	-	16:57282458-57286664	9.44301			10.443	antisense				ARL2BP
ENSG00000260999	RP11-521L9.1	-	16:68961449-68982164	27.1196			28.1196	lincRNA
ENSG00000261008	AC004158.2	-	16:72459383-72698908	2.28916			3.28916	processed_transcript
ENSG00000261069	RP11-701H24.4	+	15:25332807-25334043	2.9774			3.9774	lincRNA
ENSG00000261093	CTD-3126B10.1	-	16:2647881-2649719	3.52817	16:2647881-2649719	0.342624	3.37263	antisense				PDPK1
ENSG00000261255	CTD-2012K14.1	-	16:67551609-67562578	4.33744	16:67551609-67562578	0.551664	3.43982	antisense				FAM65A
ENSG00000261652	FLJ27352	+	15:55700745-55710962	3.31007			4.31007	protein_coding	TRUE
ENSG00000261661	RP11-31I10.4	-	16:1828037-1843701	6.15284			7.15284	protein_coding
ENSG00000261690	AC009133.12	-	16:29829300-29832573	2.98503			3.98503	antisense				MVP; PAGR1; CTD-2574D22.6
ENSG00000261740	BOLA2B	-	16:29454550-29465972	10.2999	16:29454550-29465972	2.28147	3.44355	protein_coding
ENSG00000261788	RP11-480G7.1	-	16:46737280-46737937	4.63038	16:46737280-46737937	0.849359	3.0445	lincRNA
ENSG00000261790	AC005606.14	-	16:2034877-2040358	5.13904	16:2034877-2040358	0.942663	3.16012	lincRNA
ENSG00000262049	RP13-1032I1.7	-	17:79668353-79670330	6.21064			7.21064	antisense				HGS
ENSG00000262050	RP11-74E22.3	+	17:2615602-2616127	3.80234			4.80234	antisense				KIAA0664
ENSG00000262112	RP11-670E13.5	+	17:54966240-54969202	2.12574			3.12574	antisense				TRIM25
ENSG00000262213	AC144836.1	-	17:1145232-1157294	4.23504			5.23504	lincRNA
ENSG00000262302	RP1-4G17.5	-	17:7150147-7165408	19.6379			20.6379	protein_coding
ENSG00000262333	HNRNPA1P16	+	17:2210054-2211009	2.28871			3.28871	pseudogene
ENSG00000262355	SAMD4A	+	14:55034637-55255662	2.32987			3.32987	protein_coding
ENSG00000262481	C17orf61-PLSCR3	-	17:7293535-7307416	2.1004			3.1004	protein_coding
ENSG00000262526	CTD-2545G14.7	-	17:7143745-7147954	2.59724			3.59724	protein_coding
ENSG00000262554	LA16c-360H6.2	+	16:3358608-3358816	8.58889			9.58889	pseudogene
ENSG00000262583	RP11-77K12.5	-	16:75533685-75550178	2.75446			3.75446	pseudogene
ENSG00000262633	GOSR2	+	17:45000498-45124520	3.45009			4.45009	protein_coding
ENSG00000262664	OVCA2	+	17:1945326-1946724	4.95839			5.95839	protein_coding
ENSG00000263142	RP11-156P1.1	+	17:45055846-45131935	8.34107	17:45055846-45131935	1.62577	3.55746	pseudogene
ENSG00000263165	RP11-810M2.2	+	17:4067203-4068007	15.0585	17:4067203-4068007	1.27487	7.05908	antisense				ANKFY1; CYB5D2
ENSG00000263585	RP11-498C9.13	+	17:79890273-79890934	7.37062			8.37062	antisense				PYCR1
ENSG00000263620	RP11-599B13.6	-	17:8054133-8066293	8.08195			9.08195	protein_coding
ENSG00000263647	RP11-927P21.5	-	17:62758029-62758828	7.45313			8.45313	pseudogene
ENSG00000263727	RP11-806L2.5	-	18:653984-657259	6.04517			7.04517	sense_intronic
ENSG00000263789	RP11-45M22.6	+	17:17089778-17092814	2.23644			3.23644	lincRNA
ENSG00000264019	RP11-6N17.6	-	17:46024167-46025641	10.5164			11.5164	antisense				PNPO
ENSG00000264287	RP11-628M2.1	-	15:65518809-65519035	6.12984			7.12984	processed_transcript
ENSG00000264467	Metazoa_SRP	+	X:122844693-122844982	2.31426			3.31426	misc_RNA
ENSG00000264582	Metazoa_SRP	+	1:41270517-41270811	4.37119			5.37119	misc_RNA
ENSG00000265096	AC073624.1	-	17:77015290-77023737	2.98381			3.98381	protein_coding
ENSG00000265168	RP11-192H23.5	+	17:26900134-26901261	2.09113			3.09113	antisense				ALDOC; RP11-192H23.4
ENSG00000265359	RP5-1110E20.1	+	17:39007051-39019534	6.98596			7.98596	antisense				KRT12
ENSG00000265365	KIAA0040	-	1:175126122-175135877	4.26424			5.26424	protein_coding
ENSG00000265688	MAFG-AS1	+	17:79885704-79888629	3.12061			4.12061	antisense
ENSG00000265727	Metazoa_SRP	-	X:73462444-73462736	4.47116			5.47116	misc_RNA
ENSG00000265802	Metazoa_SRP	+	13:45576284-45576580	2.13748			3.13748	misc_RNA
ENSG00000265840	AC010761.10	-	17:27076748-27077097	2.36933			3.36933	antisense				TRAF4
ENSG00000265969	BACE1	-	11:117160281-117166263	4.2346			5.2346	protein_coding
ENSG00000266126	RP11-209D14.4	-	17:19832684-19833050	2.32945			3.32945	sense_intronic
ENSG00000266164	Metazoa_SRP	-	19:41112672-41112955	2.48627			3.48627	misc_RNA
ENSG00000266261	RP11-640I15.1	+	17:15554903-15557803	2.88662			3.88662	antisense				TRIM16
ENSG00000266373	RP11-710M11.1	+	18:3580166-3580752	2.53686			3.53686	pseudogene
ENSG00000266402	RP11-329L6.1	+	17:62223329-62223836	179.961			180.961	lincRNA
ENSG00000266428	Metazoa_SRP	+	19:38690873-38691170	2.11409			3.11409	misc_RNA
ENSG00000266820	RP13-104F24.1	-	17:62746035-62754721	2.77654			3.77654	pseudogene
ENSG00000266872	RP11-19P22.8	-	17:25952509-25953464	3.4808			4.4808	antisense				KSR1; AC015688.3
ENSG00000266903	CTB-171A8.1	-	19:45135499-45222031	2.87829			3.87829	antisense				IGSF23; PVR; CEACAM19; CEACAM16
ENSG00000267001	AC006538.4	-	19:2717766-2740046	14.9145			15.9145	protein_coding
ENSG00000267020	AC011558.5	-	19:1038725-1039063	8.60831	19:1038725-1039063	1.57904	3.72554	antisense				CNN2
ENSG00000267085	RP11-15J10.9	-	9:70116127-70116383	3.60106			4.60106	pseudogene
ENSG00000267257	RP11-1151B14.4	+	18:56202646-56205784	2.0141			3.0141	antisense				ALPK2
ENSG00000267265	CTC-550B14.7	+	19:55517560-55559454	2.53656			3.53656	antisense				GP6; CTC-550B14.6; RDH13
ENSG00000267303	CTD-2369P2.12	-	19:10426146-10431354	4.13326			5.13326	protein_coding
ENSG00000267317	CTB-25B13.12	-	19:1457663-1462764	3.02606			4.02606	processed_transcript
ENSG00000267432	RP11-559N14.5	+	17:76480963-76495428	5.45381	17:76480963-76495428	1.01291	3.20621	processed_transcript
ENSG00000267458	CTC-425F1.4	-	19:13054931-13055301	2.94068			3.94068	antisense				CALR
ENSG00000267493	CIRBP-AS1	-	19:1268164-1270240	2.56122			3.56122	antisense				CIRBP
ENSG00000267541	RP11-380M21.2	-	18:45379603-45379828	3.12862			4.12862	pseudogene
ENSG00000267568	RP11-87G24.3	-	17:74946409-74965238	2.82438			3.82438	processed_transcript
ENSG00000267592	CTC-507E2.2	-	17:33923922-33924147	6.25724			7.25724	pseudogene
ENSG00000267601	RP11-323N12.5	+	17:76851559-76851926	12.8597			13.8597	antisense				TIMP2
ENSG00000267681	CTD-3199J23.6	+	17:41296972-41297272	2.04647			3.04647	pseudogene
ENSG00000267699	RP11-729L2.2	+	18:48494392-48584514	3.21453			4.21453	protein_coding
ENSG00000267725	CTC-461H2.3	+	19:33558080-33558339	3.44085			4.44085	pseudogene
ENSG00000267740	AC024592.12	-	19:5866181-5903798	8.70357			9.70357	protein_coding
ENSG00000267755	AC004623.2	-	19:1376771-1377519	2.39454			3.39454	antisense				MUM1
ENSG00000267757	AC006132.1	+	19:46144751-46146098	9.46524			10.4652	protein_coding
ENSG00000267885	FKSG48	+	1:33439267-33439642	2.92619			3.92619	protein_coding
ENSG00000267987	AL161784.1	+	9:124103624-124110410	750.289			751.289	protein_coding
ENSG00000268050	RP11-247A12.8	+	9:131938085-131938941	2.65626			3.65626	processed_transcript
ENSG00000268083	AC104534.3	-	19:39308110-39330818	15.0743			16.0743	protein_coding
ENSG00000268112	CTD-3149D2.4	-	19:17838648-17845322	22.3091			23.3091	antisense				MAP1S
ENSG00000268357	VN1R81P	+	19:21306619-21306991	7.83262	19:21306619-21306991	1.2315	3.95815	pseudogene
ENSG00000268460	AC006262.6	+	19:46706682-46718094	2.4293	19:46706682-46718094	0.130715	3.03286	processed_transcript
ENSG00000268565	AC005339.2	-	19:4654975-4655536	3.9542			4.9542	antisense				TNFAIP8L1; C19orf10
ENSG00000268870	CTD-3105H18.16	-	19:12502762-12551896	2.31352			3.31352	protein_coding
ENSG00000269032	AC016629.7	+	19:59097524-59097723	35.0206			36.0206	pseudogene
ENSG00000269094	AC006449.1	-	17:36884085-36884451	8.15307			9.15307	protein_coding
ENSG00000269295	AL358113.1	-	9:71869330-71869642	7.23928			8.23928	protein_coding
ENSG00000269386	RAB11B-AS1	-	19:8439256-8455569	3.75616			4.75616	antisense				RAB11B; ANGPTL4
ENSG00000269439	CTD-3131K8.2	-	19:17599798-17622698	2.42756			3.42756	processed_transcript
ENSG00000269583	L34079.4	+	19:44078789-44079770	8.81095	19:44078789-44079770	1.71128	3.61857	antisense				XRCC1; L34079.2
ENSG00000269640	CTD-2521M24.9	+	19:17516502-17529713	11.8702	19:17516502-17529713	2.33902	3.85448	lincRNA
ENSG00000269751	CTC-273B12.8	+	19:48983103-48985571	2.21035			3.21035	lincRNA
ENSG00000269772	RP11-178G16.5	+	10:75880799-75881121	8.23376			9.23376	lincRNA
ENSG00000269866	FKSG63	+	16:70258260-70258641	6.33837	16:70258260-70258641	1.35644	3.11418	protein_coding
ENSG00000269871	AC040977.1	-	17:6915927-6917755	2.23933			3.23933	protein_coding

## Sheet: GES-1
Ensembl.ID	Gene.Name	Strand	Genomic location of EZH2-interacting RNA	FPKM (EZH2)	Genomic location of mock RIP RNA	FPKM (IgG)	Fold change	Type	Cancer-related gene	Tumor suppressor gene	Proto-oncogene	Gene of the Antisense
ENSG00000001630	CYP51A1	-	7:91741464-91772266	7.06652	7:91741464-91772266	1.12145	3.80236	protein_coding
ENSG00000002016	RAD52	-	12:1021242-1100356	6.65176			7.65176	protein_coding
ENSG00000003400	CASP10	+	2:202047603-202094129	2.67906			3.67906	protein_coding
ENSG00000003436	TFPI	-	2:188328956-188430487	34.3505	2:188328956-188430487	5.58503	5.36831	protein_coding
ENSG00000004139	SARM1	+	17:26691377-26728065	4.81903	17:26691377-26728065	0.315399	4.42378	protein_coding
ENSG00000004766	CCDC132	+	7:92861652-92988338	7.38039			8.38039	protein_coding
ENSG00000005059	CCDC109B	+	4:110481360-110609874	4.73897			5.73897	protein_coding
ENSG00000005436	GCFC2	-	2:75879125-75938115	2.2631			3.2631	protein_coding
ENSG00000005801	ZNF195	-	11:3360490-3400448	4.15897			5.15897	protein_coding
ENSG00000005812	FBXL3	-	13:77566739-77601330	5.45546			6.45546	protein_coding
ENSG00000005893	LAMP2	-	X:119561681-119603220	8.29103	X:119561681-119603220	1.82857	3.28471	protein_coding
ENSG00000006459	JHDM1D	-	7:139784545-139876835	2.49363			3.49363	protein_coding
ENSG00000006530	AGK	+	7:141250988-141355044	7.44196	7:141250988-141355044	1.68255	3.14699	protein_coding
ENSG00000006634	DBF4	+	7:87505530-87538856	12.0818	7:87505530-87538856	0.526872	8.56771	protein_coding
ENSG00000007341	ST7L	-	1:113066139-113163447	8.85509	1:113066139-113163447	1.06802	4.76547	protein_coding
ENSG00000008405	CRY1	-	12:107385141-107487607	9.15298	12:107385141-107487607	0.733627	5.8565	protein_coding
ENSG00000008869	HEATR5B	-	2:37195525-37311485	4.32178	2:37195525-37311485	0.531546	3.47478	protein_coding
ENSG00000010017	RANBP9	-	6:13621729-13711796	7.41052	6:13621729-13711796	1.15907	3.89544	protein_coding
ENSG00000010219	DYRK4	+	12:4671369-4723325	4.37102			5.37102	protein_coding
ENSG00000010704	HFE	+	6:26087508-26098571	3.03752			4.03752	protein_coding
ENSG00000011007	TCEB3	+	1:24069644-24088549	13.5705	1:24069644-24088549	3.84971	3.00441	protein_coding
ENSG00000011465	DCN	-	12:91539024-91576900	6.19341			7.19341	protein_coding
ENSG00000012171	SEMA3B	+	3:50304989-50314977	2.35547			3.35547	processed_transcript	TRUE	TRUE
ENSG00000013583	HEBP1	-	12:13127797-13153207	2.39245			3.39245	protein_coding
ENSG00000014257	ACPP	+	3:132036210-132087142	2.64308			3.64308	protein_coding
ENSG00000014919	COX15	-	10:101471600-101491866	6.54769	10:101471600-101491866	0.958749	3.85332	protein_coding
ENSG00000020922	MRE11A	-	11:94152894-94227074	7.40009	11:94152894-94227074	1.41563	3.47739	protein_coding
ENSG00000022976	ZNF839	+	14:102783713-102809044	3.78708			4.78708	protein_coding
ENSG00000023697	DERA	+	12:16064105-16190220	4.52087			5.52087	protein_coding
ENSG00000028277	POU2F2	-	19:42592649-42700737	4.43067	19:42592649-42700737	0.520455	3.57174	protein_coding
ENSG00000029364	SLC39A9	+	14:69864731-69929105	14.3233	14:69864731-69929105	3.62626	3.31224	protein_coding
ENSG00000029639	TFB1M	-	6:155578642-155635627	2.40647			3.40647	protein_coding
ENSG00000031003	FAM13B	-	5:137273648-137387650	12.7925	5:137273648-137387650	1.27812	6.05433	protein_coding
ENSG00000031691	CENPQ	+	6:49431095-49460820	2.26565			3.26565	protein_coding
ENSG00000031823	RANBP3	-	19:5916149-5978153	25.6012	19:5916149-5978153	6.58316	3.50793	protein_coding
ENSG00000033011	ALG1	+	16:5083702-5137380	2.81504			3.81504	protein_coding
ENSG00000033030	ZCCHC8	-	12:122957416-122985518	5.97615	12:122957416-122985518	0.695157	4.11534	protein_coding
ENSG00000033178	UBA6	-	4:68481478-68566897	13.884	4:68481478-68566897	0.774741	8.38658	protein_coding
ENSG00000033327	GAB2	-	11:77926342-78129394	2.15167			3.15167	protein_coding
ENSG00000033800	PIAS1	+	15:68346516-68483096	5.2525	15:68346516-68483096	0.529136	4.08891	protein_coding
ENSG00000034053	APBA2	+	15:29129628-29410518	2.10906			3.10906	protein_coding
ENSG00000034693	PEX3	+	6:143771943-143811147	7.92532			8.92532	protein_coding
ENSG00000035681	NSMAF	-	8:59496062-59572403	5.37816			6.37816	protein_coding
ENSG00000037241	RPL26L1	+	5:172385731-172396774	3.06765			4.06765	protein_coding
ENSG00000037897	METTL1	-	12:58162253-58166576	2.67811			3.67811	protein_coding
ENSG00000038002	AGA	-	4:178351923-178363657	2.63222			3.63222	protein_coding
ENSG00000040531	CTNS	+	17:3539761-3564836	2.6882			3.6882	protein_coding
ENSG00000042317	SPATA7	+	14:88851267-88936694	6.41767			7.41767	protein_coding
ENSG00000042429	MED17	+	11:93517392-93547861	8.15661	11:93517392-93547861	1.96846	3.08463	protein_coding
ENSG00000043093	DCUN1D1	-	3:182655861-182703741	19.7725	3:182655861-182703741	5.03951	3.43943	protein_coding	TRUE		TRUE
ENSG00000047230	CTPS2	-	X:16606125-16731059	5.33465	X:16606125-16731059	1.01405	3.14523	protein_coding
ENSG00000047346	FAM214A	-	15:52873513-53002014	2.08512			3.08512	protein_coding
ENSG00000047578	KIAA0556	+	16:27561453-27791690	10.0664	16:27561453-27791690	0.547562	7.15086	protein_coding
ENSG00000048342	CC2D2A	+	4:15471488-15603180	2.69242			3.69242	protein_coding
ENSG00000048405	ZNF800	-	7:126986843-127071978	5.99848	7:126986843-127071978	0.518823	4.60783	protein_coding
ENSG00000048471	SNX29	+	16:12070593-12668146	2.81788			3.81788	protein_coding
ENSG00000049245	VAMP3	+	1:7831328-7841492	7.9869	1:7831328-7841492	1.69048	3.34026	protein_coding
ENSG00000049769	PPP1R3F	+	X:49126305-49157929	4.21968	X:49126305-49157929	0.698304	3.07347	protein_coding
ENSG00000049883	PTCD2	+	5:71616193-71656052	2.94513			3.94513	protein_coding
ENSG00000051009	FAM160A2	-	11:6232564-6255941	2.84564			3.84564	protein_coding
ENSG00000053770	AP5M1	+	14:57735626-57756797	6.74544			7.74544	protein_coding
ENSG00000054116	TRAPPC3	-	1:36602172-36615098	27.7985	1:36602172-36615098	4.28511	5.44899	protein_coding
ENSG00000055147	FAM114A2	-	5:153369687-153418496	3.64228			4.64228	protein_coding
ENSG00000057657	PRDM1	+	6:106534194-106557814	3.60687	6:106534194-106557814	0.467362	3.13956	protein_coding	TRUE	TRUE
ENSG00000058056	USP13	+	3:179370542-179507189	12.928	3:179370542-179507189	2.65169	3.81412	protein_coding
ENSG00000058091	CDK14	+	7:90095737-90839905	8.99464	7:90095737-90839905	1.72516	3.66754	protein_coding
ENSG00000058600	POLR3E	+	16:22308729-22346424	4.53629	16:22308729-22346424	0.530583	3.61711	protein_coding
ENSG00000059145	UNKL	-	16:1413205-1464752	6.38299	16:1413205-1464752	0.818204	4.06059	protein_coding
ENSG00000063176	SPHK2	+	19:49122547-49133974	2.13507			3.13507	protein_coding
ENSG00000064012	CASP8	+	2:202098165-202152434	2.85721			3.85721	protein_coding	TRUE	TRUE
ENSG00000064115	TM7SF3	-	12:27126127-27167367	30.3042	12:27126127-27167367	8.38973	3.33388	protein_coding
ENSG00000064313	TAF2	-	8:120743014-120845103	32.75	8:120743014-120845103	3.30255	7.84419	protein_coding
ENSG00000064490	RFXANK	+	19:19303007-19312678	4.08167			5.08167	protein_coding
ENSG00000064651	SLC12A2	+	5:127419457-127525380	4.31622	5:127419457-127525380	0.552773	3.42369	protein_coding
ENSG00000064652	SNX24	+	5:122179133-122365049	3.39735			4.39735	protein_coding
ENSG00000064703	DDX20	+	1:112297866-112310638	4.26493	1:112297866-112310638	0.559755	3.37549	protein_coding
ENSG00000065183	WDR3	+	1:118472342-118503049	6.56835	1:118472342-118503049	0.614364	4.68813	protein_coding
ENSG00000065357	DGKA	+	12:56321102-56347811	3.16513			4.16513	protein_coding
ENSG00000065485	PDIA5	+	3:122785908-122944074	9.73054	3:122785908-122944074	0.708396	6.28106	protein_coding
ENSG00000065665	SEC61A2	+	10:12171635-12211960	10.6892	10:12171635-12211960	2.30524	3.53657	protein_coding
ENSG00000065809	FAM107B	-	10:14560555-14816896	11.646			12.646	protein_coding
ENSG00000067082	KLF6	-	10:3818187-3827473	6.89411	10:3818187-3827473	0.570641	5.02604	protein_coding	TRUE	TRUE
ENSG00000067191	CACNB1	-	17:37329708-37353956	2.98618			3.98618	protein_coding
ENSG00000067365	METTL22	+	16:8715539-8740081	7.97577			8.97577	protein_coding
ENSG00000068024	HDAC4	-	2:239969863-240323348	15.9696	2:239969863-240323348	3.10116	4.13776	protein_coding
ENSG00000068400	GRIPAP1	-	X:48830133-48858675	4.74137	X:48830133-48858675	0.419444	4.0448	protein_coding
ENSG00000068784	SRBD1	-	2:45615818-45839304	3.88056	2:45615818-45839304	0.322903	3.68928	protein_coding
ENSG00000069493	CLEC2D	+	12:9809269-9848413	5.272			6.272	protein_coding
ENSG00000069943	PIGB	+	15:55611157-55647846	2.04399			3.04399	protein_coding
ENSG00000069966	GNB5	-	15:52413116-52483566	2.26148			3.26148	protein_coding
ENSG00000070010	UFD1L	-	22:19437463-19466738	6.17042	22:19437463-19466738	0.730844	4.14273	protein_coding
ENSG00000070269	C14orf101	+	14:56955071-57117324	3.67615			4.67615	protein_coding
ENSG00000070495	JMJD6	-	17:74708918-74722866	3.49858			4.49858	protein_coding
ENSG00000070540	WIPI1	-	17:66417088-66453654	3.71068			4.71068	protein_coding
ENSG00000070669	ASNS	-	7:97481429-97501854	3.37048			4.37048	protein_coding
ENSG00000070882	OSBPL3	-	7:24836157-25021253	2.31057			3.31057	protein_coding
ENSG00000071243	ING3	+	7:120590802-120617270	2.17419			3.17419	protein_coding	TRUE	TRUE
ENSG00000071967	CYBRD1	+	2:172378756-172414643	3.21869			4.21869	protein_coding
ENSG00000072135	PTPN18	+	2:131113579-131132982	5.23119	2:131113579-131132982	0.59993	3.89466	protein_coding
ENSG00000072756	TRNT1	+	3:3168599-3192563	5.17905			6.17905	protein_coding
ENSG00000073050	XRCC1	-	19:44047191-44084625	6.41812	19:44047191-44084625	1.26083	3.28115	protein_coding
ENSG00000073350	LLGL2	+	17:73521160-73571289	2.14182			3.14182	protein_coding
ENSG00000073584	SMARCE1	-	17:38781213-38804760	57.7544	17:38781213-38804760	17.7801	3.12855	protein_coding	TRUE
ENSG00000073711	PPP2R3A	+	3:135684514-135866733	3.38254	3:135684514-135866733	0.169913	3.74604	protein_coding
ENSG00000074266	EED	+	11:85955585-85989781	4.47487			5.47487	protein_coding
ENSG00000075089	ACTR6	+	12:100592899-100635643	2.06306			3.06306	protein_coding
ENSG00000075142	SRI	-	7:87834432-87856308	9.43361	7:87834432-87856308	1.87432	3.62994	protein_coding
ENSG00000075336	TIMM21	+	18:71815745-71826197	5.46891			6.46891	protein_coding
ENSG00000075711	DLG1	-	3:196769430-197026171	42.684	3:196769430-197026171	8.2736	4.71058	protein_coding	TRUE	TRUE
ENSG00000075914	EXOSC7	+	3:45016732-45077558	5.38058			6.38058	protein_coding
ENSG00000076248	UNG	+	12:109535378-109548797	22.8802	12:109535378-109548797	3.81354	4.96105	protein_coding
ENSG00000076321	KLHL20	+	1:173684079-173755840	5.69128			6.69128	protein_coding
ENSG00000076685	NT5C2	-	10:104845939-104953056	25.7003	10:104845939-104953056	6.25215	3.68171	protein_coding	TRUE
ENSG00000076706	MCAM	-	11:119179240-119191799	40.5825	11:119179240-119191799	7.95499	4.6435	protein_coding
ENSG00000077458	FAM76B	-	11:95502105-95523573	3.6143			4.6143	protein_coding
ENSG00000077549	CAPZB	-	1:19665266-19812066	21.6352	1:19665266-19812066	5.31784	3.58274	protein_coding
ENSG00000077684	PHF17	+	4:129730778-129796379	3.60556	4:129730778-129796379	0.402057	3.28486	protein_coding
ENSG00000078140	UBE2K	+	4:39699663-39784412	13.46	4:39699663-39784412	1.71031	5.33518	protein_coding
ENSG00000078142	PIK3C3	+	18:39535170-39667794	13.42	18:39535170-39667794	3.54073	3.1757	protein_coding
ENSG00000078237	C12orf5	+	12:4430370-4462338	5.60183	12:4430370-4462338	0.980943	3.33267	protein_coding
ENSG00000078319	PMS2P1	-	7:99918614-99939531	3.07197			4.07197	pseudogene
ENSG00000078487	ZCWPW1	-	7:99998448-100026615	2.36228			3.36228	protein_coding
ENSG00000079101	CLUL1	+	18:596987-650334	2.47773			3.47773	protein_coding
ENSG00000079134	THOC1	-	18:214519-268050	3.11395			4.11395	protein_coding
ENSG00000079332	SAR1A	-	10:71909959-71930279	17.9716	10:71909959-71930279	4.74755	3.30082	protein_coding
ENSG00000079462	PAFAH1B3	-	19:42801184-42807698	2.73214			3.73214	protein_coding
ENSG00000079974	RABL2B	-	22:51205928-51222091	2.31983			3.31983	protein_coding
ENSG00000080819	CPOX	-	3:98239975-98312567	3.33975			4.33975	protein_coding
ENSG00000080823	MOK	-	14:102690836-102771537	4.35031	14:102690836-102771537	0.311379	4.07991	protein_coding
ENSG00000081019	RSBN1	-	1:114304453-114355098	4.05925	1:114304453-114355098	0.629247	3.10527	protein_coding
ENSG00000081087	OSTM1	-	6:108362612-108487058	4.48786			5.48786	protein_coding
ENSG00000081177	EXD2	+	14:69658227-69709075	3.62725			4.62725	protein_coding
ENSG00000081386	ZNF510	-	9:99518146-99540411	4.35857	9:99518146-99540411	0.226429	4.36925	protein_coding
ENSG00000081791	KIAA0141	+	5:141303372-141321612	5.23739			6.23739	protein_coding
ENSG00000082213	C5orf22	+	5:31532372-31555165	19.8418	5:31532372-31555165	2.40294	6.12465	protein_coding
ENSG00000082269	FAM135A	+	6:71122643-71270877	3.20925			4.20925	protein_coding
ENSG00000082458	DLG3	+	X:69664710-69725337	21.9791	X:69664710-69725337	6.27062	3.16054	protein_coding	TRUE	TRUE
ENSG00000082515	MRPL22	+	5:154320629-154348971	2.53132			3.53132	protein_coding
ENSG00000082996	RNF13	+	3:149530494-149679926	5.82768			6.82768	protein_coding
ENSG00000083099	LYRM2	-	6:90277862-90348472	4.14139			5.14139	protein_coding
ENSG00000083123	BCKDHB	+	6:80816363-81055987	2.66942			3.66942	protein_coding
ENSG00000083520	DIS3	-	13:73329539-73356234	16.9141	13:73329539-73356234	1.23558	8.01318	protein_coding
ENSG00000085433	WDR47	-	1:109512835-109584850	4.10078			5.10078	protein_coding
ENSG00000085719	CPNE3	+	8:87497058-87573726	21.194	8:87497058-87573726	3.36838	5.0806	protein_coding
ENSG00000085832	EPS15	-	1:51819934-51985000	12.9945	1:51819934-51985000	2.31095	4.22673	protein_coding	TRUE		TRUE
ENSG00000086827	ZW10	-	11:113603908-113644533	2.46318			3.46318	protein_coding
ENSG00000087157	PGS1	+	17:76374720-76421195	3.3504			4.3504	protein_coding
ENSG00000087206	UIMC1	-	5:176332005-176449634	8.91471			9.91471	protein_coding
ENSG00000087253	LPCAT2	+	16:55542909-55620582	9.2045	16:55542909-55620582	0.864277	5.4737	protein_coding
ENSG00000087842	PIR	-	X:15402920-15511687	5.70361			6.70361	protein_coding
ENSG00000087884	AAMDC	+	11:77532154-77629478	2.77662			3.77662	protein_coding
ENSG00000088340	FER1L4	-	20:34146506-34195484	18.3009	20:34146506-34195484	4.66119	3.40934	pseudogene
ENSG00000088356	PDRG1	-	20:30532757-30539895	2.68966			3.68966	protein_coding
ENSG00000088387	DOCK9	-	13:99445740-99738879	10.6142	13:99445740-99738879	0.28845	9.01409	protein_coding
ENSG00000088448	ANKRD10	-	13:111530886-111567416	5.47837	13:111530886-111567416	0.49131	4.34408	protein_coding
ENSG00000088756	ARHGAP28	+	18:6729716-6915715	4.1248	18:6729716-6915715	0.685444	3.04062	protein_coding
ENSG00000088876	ZNF343	-	20:2462462-2505348	2.95607			3.95607	protein_coding
ENSG00000089022	MAPKAPK5	+	12:112279781-112334343	9.97364	12:112279781-112334343	2.22363	3.40413	protein_coding	TRUE	TRUE
ENSG00000089123	TASP1	-	20:13246708-13619587	6.92146			7.92146	protein_coding
ENSG00000089335	ZNF302	+	19:35168543-35177302	4.27264	19:35168543-35177302	0.470908	3.58462	protein_coding
ENSG00000089775	ZBTB25	-	14:64915823-64971931	3.64235			4.64235	protein_coding
ENSG00000090013	BLVRB	-	19:40953695-40971747	2.66612			3.66612	protein_coding
ENSG00000090238	YPEL3	-	16:30103634-30108236	5.71756			6.71756	protein_coding	TRUE	TRUE
ENSG00000090263	MRPS33	-	7:140705853-140715028	4.9219			5.9219	protein_coding
ENSG00000090273	NUDC	+	1:27226728-27273353	23.0093	1:27226728-27273353	2.12436	7.68455	protein_coding
ENSG00000090565	RAB11FIP3	+	16:475618-573011	6.40453	16:475618-573011	1.35152	3.14883	protein_coding
ENSG00000090581	GNPTG	+	16:1401923-1413352	3.89391			4.89391	protein_coding
ENSG00000090971	NAT14	+	19:55996370-55998935	2.98074			3.98074	protein_coding
ENSG00000090989	EXOC1	+	4:56719781-56771200	3.97548			4.97548	protein_coding
ENSG00000091073	DTX2	+	7:76090992-76135312	7.47213	7:76090992-76135312	0.721654	4.92092	protein_coding
ENSG00000091140	DLD	+	7:107531414-107572175	8.19921	7:107531414-107572175	1.4141	3.81062	protein_coding
ENSG00000091157	WDR7	+	18:54318573-54698828	14.817	18:54318573-54698828	1.27801	6.94334	protein_coding
ENSG00000091164	TXNL1	-	18:54264438-54318831	3.87265			4.87265	protein_coding
ENSG00000091732	ZC3HC1	-	7:129658125-129691291	2.53134			3.53134	protein_coding
ENSG00000092470	WDR76	+	15:44119160-44160617	4.69494			5.69494	protein_coding
ENSG00000093010	COMT	+	22:19929129-19957498	7.97558			8.97558	protein_coding
ENSG00000095574	IKZF5	-	10:124750321-124768333	2.09885			3.09885	protein_coding
ENSG00000096092	TMEM14A	+	6:52535906-52551386	2.21642			3.21642	protein_coding
ENSG00000096872	IFT74	+	9:26947036-27062928	2.93414			3.93414	protein_coding
ENSG00000096968	JAK2	+	9:4985032-5128183	3.74296	9:4985032-5128183	0.353502	3.50421	protein_coding	TRUE		TRUE
ENSG00000097046	CDC7	+	1:91966407-91991321	4.40578	1:91966407-91991321	0.679508	3.21867	protein_coding
ENSG00000099282	TSPAN15	+	10:71211228-71267425	2.9387			3.9387	protein_coding
ENSG00000099795	NDUFB7	-	19:14676889-14682874	2.78081			3.78081	protein_coding
ENSG00000099953	MMP11	+	22:24110412-24126503	2.56718			3.56718	protein_coding	TRUE	TRUE
ENSG00000100038	TOP3B	-	22:22311396-22337213	2.27518			3.27518	protein_coding
ENSG00000100099	HPS4	-	22:26839388-26879803	7.53658	22:26839388-26879803	1.29895	3.71325	protein_coding
ENSG00000100104	SRRD	+	22:26879842-26887899	3.69676			4.69676	protein_coding
ENSG00000100138	NHP2L1	-	22:42069933-42086508	6.744			7.744	protein_coding
ENSG00000100227	POLDIP3	-	22:42979726-43010968	10.8631	22:42979726-43010968	1.37602	4.99285	protein_coding
ENSG00000100263	RHBDD3	-	22:29655840-29664198	2.14834			3.14834	protein_coding
ENSG00000100288	CHKB	-	22:51017377-51039884	2.74437			3.74437	protein_coding
ENSG00000100300	TSPO	+	22:43547519-43559248	3.02171			4.02171	protein_coding
ENSG00000100348	TXN2	-	22:36863082-36878077	3.7963			4.7963	protein_coding
ENSG00000100410	PHF5A	-	22:41855720-41864729	6.80774			7.80774	protein_coding
ENSG00000100442	FKBP3	-	14:45584802-45604522	8.31358			9.31358	protein_coding
ENSG00000100461	RBM23	-	14:23369853-23388393	145.462	14:23369853-23388393	6.07855	20.691	protein_coding
ENSG00000100479	POLE2	-	14:50110272-50155140	9.65198			10.652	protein_coding
ENSG00000100522	GNPNAT1	-	14:53241911-53258386	15.6991	14:53241911-53258386	4.36355	3.11344	protein_coding
ENSG00000100528	CNIH	-	14:54893653-54908149	5.81677			6.81677	protein_coding
ENSG00000100554	ATP6V1D	-	14:67761087-67826982	3.80424			4.80424	protein_coding
ENSG00000100564	PIGH	-	14:68048671-68067004	2.71193			3.71193	protein_coding
ENSG00000100578	KIAA0586	+	14:58894102-59015216	4.96624			5.96624	protein_coding
ENSG00000100596	SPTLC2	-	14:77972339-78083116	28.923	14:77972339-78083116	3.72205	6.33687	protein_coding
ENSG00000100614	PPM1A	+	14:60712469-60765805	7.9732	14:60712469-60765805	0.843752	4.86682	protein_coding
ENSG00000100625	SIX4	-	14:61176245-61191066	4.01601			5.01601	protein_coding
ENSG00000100815	TRIP11	-	14:92432334-92507241	5.82914	14:92432334-92507241	1.02837	3.36681	protein_coding	TRUE
ENSG00000100902	PSMA6	+	14:35747838-35786699	16.1076	14:35747838-35786699	2.3137	5.16269	protein_coding
ENSG00000100916	BRMS1L	+	14:36295523-36401531	6.46676			7.46676	protein_coding
ENSG00000100938	GMPR2	+	14:24701627-24708448	11.6978			12.6978	protein_coding
ENSG00000100941	PNN	+	14:39644386-39652422	51.615	14:39644386-39652422	11.8238	4.10292	protein_coding	TRUE	TRUE
ENSG00000100949	RABGGTA	-	14:24734743-24740945	3.24049			4.24049	protein_coding
ENSG00000101019	UQCC	-	20:33890368-33999944	13.2893	20:33890368-33999944	3.22917	3.37875	protein_coding
ENSG00000101132	PFDN4	+	20:52824385-52844591	3.18972			4.18972	protein_coding
ENSG00000101146	RAE1	+	20:55926065-55954267	5.29635			6.29635	protein_coding
ENSG00000101361	NOP56	+	20:2632790-2639039	105.952	20:2632790-2639039	19.3637	5.25209	protein_coding
ENSG00000101447	FAM83D	+	20:37554954-37581703	7.72918	20:37554954-37581703	1.01226	4.338	protein_coding
ENSG00000101544	ADNP2	+	18:77866914-77905406	7.73127	18:77866914-77905406	0.863942	4.6843	protein_coding
ENSG00000101558	VAPA	+	18:9913998-9960018	14.0788	18:9913998-9960018	1.6081	5.78153	protein_coding
ENSG00000101574	METTL4	-	18:2537523-2571508	2.35503			3.35503	protein_coding
ENSG00000101751	POLI	+	18:51795773-51847636	2.33086			3.33086	protein_coding
ENSG00000101782	RIOK3	+	18:21032786-21066567	10.6854	18:21032786-21066567	0.79028	6.52714	protein_coding
ENSG00000102048	ASB9	-	X:15252899-15288589	2.01189			3.01189	protein_coding
ENSG00000102172	SMS	+	X:21958690-22025798	54.1758	X:21958690-22025798	14.529	3.55308	protein_coding
ENSG00000102384	CENPI	+	X:100353177-100418670	5.71013			6.71013	protein_coding
ENSG00000102595	UGGT2	-	13:96453833-96705736	3.18998			4.18998	protein_coding
ENSG00000102710	FAM48A	-	13:37583448-37633850	18.0437	13:37583448-37633850	2.83123	4.97065	protein_coding
ENSG00000102743	SLC25A15	+	13:41363547-41386596	2.55096			3.55096	protein_coding
ENSG00000102878	HSF4	+	16:67197287-67203848	2.74528			3.74528	protein_coding
ENSG00000102893	PHKB	+	16:47495033-47735434	3.50606			4.50606	protein_coding
ENSG00000102931	ARL2BP	+	16:57279009-57287516	8.67576			9.67576	protein_coding
ENSG00000103018	CYB5B	+	16:69458427-69500169	9.06173	16:69458427-69500169	0.492078	6.74343	protein_coding
ENSG00000103037	SETD6	+	16:58549382-58554431	3.26476			4.26476	protein_coding
ENSG00000103047	TMCO7	+	16:68877506-69119083	6.95438	16:68877506-69119083	0.243116	6.39874	protein_coding
ENSG00000103121	CMC2	-	16:81009697-81053875	2.64456			3.64456	protein_coding
ENSG00000103174	NAGPA	-	16:5074844-5084142	6.39537			7.39537	protein_coding
ENSG00000103248	MTHFSD	-	16:86563781-86588841	2.94746			3.94746	protein_coding
ENSG00000103264	FBXO31	-	16:87360592-87425748	4.28883	16:87360592-87425748	0.195527	4.42385	protein_coding	TRUE	TRUE
ENSG00000103266	STUB1	+	16:730223-732799	4.82797			5.82797	protein_coding
ENSG00000103275	UBE2I	+	16:1355547-1377019	30.7661	16:1355547-1377019	9.51586	3.02078	protein_coding
ENSG00000103351	CLUAP1	+	16:3550923-3589048	5.82918	16:3550923-3589048	0.558807	4.38103	protein_coding
ENSG00000103485	QPRT	+	16:29690328-29710020	4.19362	16:29690328-29710020	0.650767	3.14619	protein_coding
ENSG00000103657	HERC1	-	15:63900816-64126141	8.01737	15:63900816-64126141	1.27295	3.96725	protein_coding
ENSG00000103671	TRIP4	+	15:64679946-64747502	5.17797	15:64679946-64747502	0.612773	3.83065	protein_coding
ENSG00000103811	CTSH	-	15:79213399-79241916	6.99745			7.99745	protein_coding
ENSG00000103876	FAH	+	15:80444831-80479288	2.37265			3.37265	protein_coding
ENSG00000103942	HOMER2	-	15:83509837-83654661	2.1848			3.1848	protein_coding
ENSG00000103995	CEP152	-	15:49005124-49103343	30.3374	15:49005124-49103343	5.51689	4.80864	protein_coding
ENSG00000104177	MYEF2	-	15:48431624-48470714	2.99784			3.99784	protein_coding
ENSG00000104388	RAB2A	+	8:61429415-61536186	22.986	8:61429415-61536186	2.7535	6.3903	protein_coding
ENSG00000104442	ARMC1	-	8:66514693-66546442	4.36907			5.36907	protein_coding
ENSG00000104490	NCALD	-	8:102698770-103137135	4.31186			5.31186	protein_coding
ENSG00000104660	LEPROTL1	+	8:29952913-30034724	5.25628			6.25628	protein_coding
ENSG00000104689	TNFRSF10A	-	8:23047964-23082639	2.09345			3.09345	protein_coding	TRUE	TRUE
ENSG00000104691	UBXN8	+	8:30589763-30624522	2.05144			3.05144	processed_transcript
ENSG00000104695	PPP2CB	-	8:30631972-30671830	12.9194	8:30631972-30671830	3.1419	3.36063	protein_coding	TRUE	TRUE
ENSG00000104763	ASAH1	-	8:17913933-17942494	2.3743			3.3743	protein_coding
ENSG00000104783	KCNN4	-	19:44270684-44285409	3.04065			4.04065	protein_coding
ENSG00000104823	ECH1	-	19:39306061-39322645	2.01564			3.01564	protein_coding
ENSG00000104880	ARHGEF18	+	19:7459998-7537363	2.38655			3.38655	protein_coding
ENSG00000105173	CCNE1	+	19:30302804-30315215	2.59349			3.59349	protein_coding	TRUE
ENSG00000105176	URI1	+	19:30414550-30506611	10.1327	19:30414550-30506611	1.37964	4.67831	protein_coding
ENSG00000105223	PLD3	+	19:40854362-40886346	42.2228	19:40854362-40886346	12.6521	3.16602	protein_coding
ENSG00000105339	DENND3	+	8:142127376-142205907	7.49434	8:142127376-142205907	0.261859	6.73161	protein_coding
ENSG00000105419	MEIS3	-	19:47906315-47922780	7.5119	19:47906315-47922780	1.33345	3.64777	protein_coding
ENSG00000105483	CARD8	-	19:48684026-48759203	5.26282			6.26282	protein_coding
ENSG00000105576	TNPO2	-	19:12810007-12834825	18.5764	19:12810007-12834825	3.43166	4.4174	protein_coding
ENSG00000105583	WDR83OS	-	19:12778884-12782170	3.63637			4.63637	protein_coding
ENSG00000105612	DNASE2	-	19:12986024-12992282	3.28081			4.28081	protein_coding
ENSG00000105771	SMG9	-	19:44235300-44259142	2.63787			3.63787	protein_coding
ENSG00000105793	GTPBP10	+	7:89964536-90020769	2.49904			3.49904	protein_coding
ENSG00000105926	MPP6	+	7:24612886-24729159	13.5524			14.5524	protein_coding
ENSG00000106028	SSBP1	+	7:141438120-141487722	22.2724	7:141438120-141487722	3.7924	4.85611	protein_coding
ENSG00000106086	PLEKHA8	+	7:30067019-30170096	2.79724			3.79724	protein_coding
ENSG00000106244	PDAP1	-	7:98989670-99006452	30.4333	7:98989670-99006452	5.28706	4.99968	protein_coding
ENSG00000106245	BUD31	+	7:99006263-99017239	39.3921	7:99006263-99017239	3.08122	9.89707	protein_coding
ENSG00000106246	PTCD1	-	7:99014361-99063820	4.72717	7:99014361-99063820	0.625107	3.52418	protein_coding
ENSG00000106346	USP42	+	7:6144514-6201195	2.92354			3.92354	protein_coding
ENSG00000106355	LSM5	-	7:32524950-32534895	3.34787			4.34787	protein_coding
ENSG00000106459	NRF1	+	7:129251554-129396922	2.00911			3.00911	protein_coding
ENSG00000106554	CHCHD3	-	7:132469628-132766848	23.1225	7:132469628-132766848	1.67156	9.02937	protein_coding
ENSG00000107105	ELAVL2	-	9:23690101-23826335	3.38914			4.38914	protein_coding
ENSG00000107159	CA9	+	9:35673852-35681156	4.73243			5.73243	protein_coding
ENSG00000107186	MPDZ	-	9:13105702-13279589	12.1971	9:13105702-13279589	2.25082	4.05962	protein_coding
ENSG00000107404	DVL1	-	1:1270655-1284730	2.68152			3.68152	protein_coding
ENSG00000107560	RAB11FIP2	-	10:119764426-119806114	9.71065	10:119764426-119806114	2.29593	3.24966	protein_coding
ENSG00000107643	MAPK8	+	10:49514697-49647403	11.4708	10:49514697-49647403	2.19027	3.90901	protein_coding
ENSG00000107679	PLEKHA1	+	10:124134172-124191867	3.70406			4.70406	protein_coding
ENSG00000107758	PPP3CB	-	10:75196185-75255782	3.52291			4.52291	protein_coding
ENSG00000107833	NPM3	-	10:103541081-103543170	9.56242			10.5624	protein_coding
ENSG00000107902	LHPP	+	10:126150402-126306457	3.14538			4.14538	protein_coding
ENSG00000107949	BCCIP	+	10:127512114-127542264	10.5393	10:127512114-127542264	2.20387	3.60168	protein_coding
ENSG00000107984	DKK1	+	10:54074055-54077802	4.36882			5.36882	protein_coding	TRUE	TRUE
ENSG00000108094	CUL2	-	10:35297478-35379570	16.9856	10:35297478-35379570	0.435464	12.5295	protein_coding	TRUE	TRUE
ENSG00000108256	NUFIP2	-	17:27583240-27621136	41.9427	17:27583240-27621136	10.1463	3.85264	protein_coding
ENSG00000108384	RAD51C	+	17:56769933-56811703	7.20763	17:56769933-56811703	1.61093	3.14357	protein_coding	TRUE	TRUE
ENSG00000108395	TRIM37	-	17:57059998-57184282	12.1393	17:57059998-57184282	3.05416	3.24094	protein_coding
ENSG00000108433	GOSR2	+	17:45000482-45105003	5.59325			6.59325	protein_coding
ENSG00000108443	RPS6KB1	+	17:57970446-58027925	8.01174			9.01174	protein_coding
ENSG00000108448	TRIM16L	+	17:18601310-18639431	6.39322			7.39322	protein_coding
ENSG00000108465	CDK5RAP3	+	17:46045175-46059140	7.3414	17:46045175-46059140	1.7329	3.05222	protein_coding
ENSG00000108474	PIGL	+	17:16120522-16252115	2.02423			3.02423	protein_coding
ENSG00000108578	BLMH	-	17:28575217-28619074	12.4696			13.4696	protein_coding
ENSG00000108590	MED31	-	17:6546634-6554954	2.30184			3.30184	protein_coding
[truncated: 1,247 more rows]
