# Supplementary material for: MALAT1 long ncRNA promotes gastric cancer metastasis by suppressing PCDH10
Source: Oncotarget. 2016 Feb 9;7(11):12693–703. doi: 10.18632/oncotarget.7281 (PMC4914315; doi:10.18632/oncotarget.7281)
Supplement: Supplementary file 3 [file oncotarget-07-12693-s003.xls]

## Sheet: Sheet1
Supplementary Table 3 GO analysis of EZH2- interacting transcripts derived from cancer-related genes
Category	Term	Count	PValue	List Total	Pop Hits	Pop Total	Fold Enrichment	Bonferroni	Benjamini	FDR	Genes
KEGG_PATHWAY	Pathways in cancer	34	8.29096e-14	117	328	5085	4.50516	8.70803e-12	8.70803e-12	9.28924e-11	WNT5A, HRAS, FGFR3, APC2, PPARG, EGLN3, PML, NFKB1, ZBTB16, ITGB1, TCF7L2, TGFB1, TPM3, MAX, KRAS, CASP8, RAC1, RUNX1, TPR, PIK3R1, APC, EGFR, MAP2K1, TP53, BRCA2, CDK6, SMAD2, RB1, BIRC3, DAPK1, BAX, MDM2, PDGFRB, PTCH2
KEGG_PATHWAY	p53 signaling pathway	14	2.51476e-09	117	68	5085	8.94796	2.64049e-07	1.32025e-07	2.81684e-06	TP53, CHEK1, CDK6, CHEK2, TP73, ATM, TNFRSF10B, SERPINB5, BAX, CASP8, MDM2, APAF1, MDM4, THBS1
KEGG_PATHWAY	Bladder cancer	10	2.90542e-07	117	42	5085	10.348	3.05064e-05	1.01689e-05	0.000325442	EGFR, HRAS, FGFR3, KRAS, MAP2K1, TP53, MDM2, RB1, THBS1, DAPK1
KEGG_PATHWAY	Colorectal cancer	13	3.17922e-07	117	84	5085	6.72619	3.33813e-05	8.34543e-06	0.000356112	EGFR, APC2, MAP2K1, TP53, SMAD2, TCF7L2, TGFB1, KRAS, BAX, RAC1, PDGFRB, PIK3R1, APC
KEGG_PATHWAY	Pancreatic cancer	12	5.06416e-07	117	72	5085	7.24359	5.31722e-05	1.06347e-05	0.000567247	EGFR, KRAS, MAP2K1, RAC1, TP53, BRCA2, CDK6, NFKB1, SMAD2, RB1, TGFB1, PIK3R1
KEGG_PATHWAY	Thyroid cancer	8	2.76234e-06	117	29	5085	11.9894	0.000290004	4.83399e-05	0.00309412	HRAS, KRAS, MAP2K1, PPARG, TP53, TPR, TCF7L2, TPM3
KEGG_PATHWAY	Prostate cancer	12	4.41569e-06	117	89	5085	5.85998	0.000463541	6.62334e-05	0.00494601	EGFR, HRAS, KRAS, MAP2K1, CREB1, TP53, PDGFRB, MDM2, NFKB1, RB1, TCF7L2, PIK3R1
KEGG_PATHWAY	Chronic myeloid leukemia	11	6.15844e-06	117	75	5085	6.37436	0.000646429	8.08265e-05	0.006898	HRAS, KRAS, MAP2K1, TP53, MDM2, CDK6, NFKB1, RB1, RUNX1, TGFB1, PIK3R1
KEGG_PATHWAY	Glioma	10	1.03203e-05	117	63	5085	6.89866	0.00108305	0.000120397	0.0115594	EGFR, HRAS, KRAS, MAP2K1, TP53, PDGFRB, MDM2, CDK6, RB1, PIK3R1
KEGG_PATHWAY	Endometrial cancer	9	1.87464e-05	117	52	5085	7.52219	0.00196645	0.00019682	0.0209963	EGFR, HRAS, KRAS, MAP2K1, APC2, TP53, TCF7L2, PIK3R1, APC
KEGG_PATHWAY	Melanoma	10	2.78701e-05	117	71	5085	6.12134	0.00292213	0.000266001	0.0312136	EGFR, HRAS, KRAS, MAP2K1, TP53, PDGFRB, MDM2, CDK6, RB1, PIK3R1
KEGG_PATHWAY	Acute myeloid leukemia	9	4.26013e-05	117	58	5085	6.74403	0.00446324	0.0003727	0.0477084	HRAS, KRAS, MAP2K1, PML, NFKB1, ZBTB16, RUNX1, TCF7L2, PIK3R1
KEGG_PATHWAY	Cell cycle	12	0.000112341	117	125	5085	4.17231	0.0117272	0.000907011	0.125764	RBL2, RBL1, TP53, BUB1B, MDM2, CDK6, CHEK1, SMAD2, RB1, CHEK2, ATM, TGFB1
KEGG_PATHWAY	Apoptosis	10	0.000141412	117	87	5085	4.99558	0.0147396	0.0010601	0.158285	TNFRSF10B, BAX, CASP8, TP53, PPP3CC, NFKB1, APAF1, BIRC3, ATM, PIK3R1
KEGG_PATHWAY	Non-small cell lung cancer	8	0.000195598	117	54	5085	6.43875	0.0203302	0.00136838	0.218875	EGFR, HRAS, KRAS, MAP2K1, TP53, CDK6, RB1, PIK3R1
KEGG_PATHWAY	B cell receptor signaling pathway	9	0.000271526	117	75	5085	5.21538	0.0281114	0.00178054	0.303722	PTPN6, HRAS, KRAS, MAP2K1, RAC1, PPP3CC, NFKB1, MALT1, PIK3R1
KEGG_PATHWAY	Small cell lung cancer	9	0.000591593	117	84	5085	4.65659	0.0602446	0.00364837	0.660662	MAX, TP53, CDK6, NFKB1, APAF1, RB1, BIRC3, ITGB1, PIK3R1
KEGG_PATHWAY	MAPK signaling pathway	16	0.000978319	117	267	5085	2.60444	0.0976689	0.00569339	1.09039	EGFR, HRAS, FGFR3, MAP2K1, MAP2K4, TP53, NR4A1, NFKB1, DDIT3, TGFB1, MAX, KRAS, ELK4, RAC1, PPP3CC, PDGFRB
KEGG_PATHWAY	Renal cell carcinoma	8	0.000980221	117	70	5085	4.96703	0.0978493	0.00540501	1.0925	HRAS, KRAS, MAP2K1, RAC1, EGLN3, FLCN, TGFB1, PIK3R1
KEGG_PATHWAY	Regulation of actin cytoskeleton	14	0.00111052	117	215	5085	2.83005	0.110121	0.00581648	1.2369	EGFR, HRAS, FGFR3, APC2, MAP2K1, ARHGEF12, WAS, ITGB1, KRAS, ITGA5, RAC1, PDGFRB, PIK3R1, APC
KEGG_PATHWAY	GnRH signaling pathway	9	0.00163852	117	98	5085	3.99137	0.158177	0.00816581	1.82009	EGFR, HRAS, KRAS, GNAQ, MAP2K1, GNA11, MAP2K4, GNAS, PRKCD
KEGG_PATHWAY	Neurotrophin signaling pathway	10	0.00193312	117	124	5085	3.50496	0.183863	0.00919265	2.14411	HRAS, KRAS, MAP2K1, BAX, RAC1, TP53, NFKB1, PRKCD, TP73, PIK3R1
KEGG_PATHWAY	T cell receptor signaling pathway	9	0.0030346	117	108	5085	3.62179	0.27321	0.0137789	3.347	PTPN6, HRAS, KRAS, MAP2K1, PPP3CC, NFKB1, MALT1, PIK3R1, DLG1
KEGG_PATHWAY	ErbB signaling pathway	8	0.00347566	117	87	5085	3.99646	0.306206	0.0151171	3.82488	EGFR, HRAS, KRAS, ERBB4, MAP2K1, MAP2K4, ABL2, PIK3R1
KEGG_PATHWAY	Gap junction	8	0.00394809	117	89	5085	3.90666	0.339904	0.0164776	4.33437	EGFR, HRAS, KRAS, GNAQ, MAP2K1, GNA11, PDGFRB, GNAS
KEGG_PATHWAY	Long-term depression	7	0.00460695	117	69	5085	4.40914	0.384209	0.0184752	5.04079	PPP2R1B, HRAS, KRAS, GNAQ, MAP2K1, GNA11, GNAS
KEGG_PATHWAY	Melanogenesis	8	0.00707896	117	99	5085	3.51204	0.525709	0.0272491	7.64914	WNT5A, HRAS, KRAS, GNAQ, MAP2K1, CREB1, GNAS, TCF7L2
KEGG_PATHWAY	Wnt signaling pathway	10	0.00719799	117	151	5085	2.87825	0.531642	0.0267264	7.77307	WNT5A, PPP2R1B, DKK1, APC2, RAC1, TP53, PPP3CC, SMAD2, TCF7L2, APC
KEGG_PATHWAY	Adherens junction	7	0.00786552	117	77	5085	3.95105	0.563578	0.0281864	8.46529	EGFR, PTPRJ, PTPN6, RAC1, SMAD2, WAS, TCF7L2
KEGG_PATHWAY	Basal cell carcinoma	6	0.00794515	117	55	5085	4.74126	0.56724	0.0275329	8.54754	WNT5A, APC2, TP53, PTCH2, TCF7L2, APC
KEGG_PATHWAY	Fc epsilon RI signaling pathway	7	0.00836603	117	78	5085	3.90039	0.586099	0.0280547	8.9812	HRAS, KRAS, MAP2K1, MAP2K4, RAC1, PRKCD, PIK3R1
KEGG_PATHWAY	Axon guidance	9	0.00884795	117	129	5085	3.0322	0.606695	0.0287404	9.47545	HRAS, KRAS, RAC1, SRGAP3, PPP3CC, EFNA5, ARHGEF12, ITGB1, EPHA1
KEGG_PATHWAY	TGF-beta signaling pathway	7	0.013948	117	87	5085	3.49691	0.771188	0.0437085	14.5582	PPP2R1B, RBL2, RBL1, SMAD2, THBS1, TGFB1, BMPR1A
KEGG_PATHWAY	Dorso-ventral axis formation	4	0.018459	117	25	5085	6.95385	0.85862	0.0559144	18.8358	EGFR, KRAS, MAP2K1, ETV6
KEGG_PATHWAY	Toll-like receptor signaling pathway	7	0.0271183	117	101	5085	3.01219	0.944242	0.0791687	26.505	MAP2K1, MAP2K4, CASP8, RAC1, IRF3, NFKB1, PIK3R1
KEGG_PATHWAY	VEGF signaling pathway	6	0.0275598	117	75	5085	3.47692	0.946838	0.0782777	26.8778	HRAS, KRAS, MAP2K1, RAC1, PPP3CC, PIK3R1
KEGG_PATHWAY	Natural killer cell mediated cytotoxicity	8	0.0315025	117	133	5085	2.61423	0.965299	0.0868338	30.1307	PTPN6, HRAS, TNFRSF10B, KRAS, MAP2K1, RAC1, PPP3CC, PIK3R1
KEGG_PATHWAY	Amyotrophic lateral sclerosis (ALS)	5	0.0319413	117	53	5085	4.10015	0.966911	0.0857938	30.4845	BAX, RAC1, TP53, PPP3CC, APAF1
KEGG_PATHWAY	Focal adhesion	10	0.0391046	117	201	5085	2.16227	0.98483	0.101829	36.0337	EGFR, HRAS, MAP2K1, ITGA5, RAC1, PDGFRB, BIRC3, THBS1, ITGB1, PIK3R1
KEGG_PATHWAY	Vascular smooth muscle contraction	7	0.0419332	117	112	5085	2.71635	0.988868	0.106357	38.1115	GNAQ, MAP2K1, GNA11, GNAS, NPR2, ARHGEF12, PRKCD
KEGG_PATHWAY	Dilated cardiomyopathy	6	0.058114	117	92	5085	2.83445	0.998139	0.142152	48.8613	ITGA5, GNAS, ITGB1, TPM4, TGFB1, TPM3
KEGG_PATHWAY	Chemokine signaling pathway	9	0.0626761	117	187	5085	2.09173	0.998882	0.149402	51.5683	HRAS, KRAS, MAP2K1, RAC1, NFKB1, JAK2, WAS, PRKCD, PIK3R1
KEGG_PATHWAY	Long-term potentiation	5	0.0687314	117	68	5085	3.1957	0.999434	0.159601	54.9597	HRAS, KRAS, GNAQ, MAP2K1, PPP3CC
KEGG_PATHWAY	Ubiquitin mediated proteolysis	7	0.0918879	117	137	5085	2.22066	0.99996	0.205479	66.0289	FBXW7, SOCS3, UBE4B, PML, RHOBTB2, MDM2, BIRC3
