# Supplementary material for: MALAT1 long ncRNA promotes gastric cancer metastasis by suppressing PCDH10
Source: Oncotarget. 2016 Feb 9;7(11):12693–703. doi: 10.18632/oncotarget.7281 (PMC4914315; doi:10.18632/oncotarget.7281)
Supplement: Supplementary file 4 [file oncotarget-07-12693-s004.xlsx]

## Sheet: Sheet1
Supplementary Table 4 RNA-seq analysis in MKN45
test_id	gene_id	gene	locus	FPKM	Tumor suppressor genes repressed by EZH2
XLOC_019813	XLOC_019813	-	chr6:3904233-3912287	0.374815
XLOC_021455	XLOC_021455	CPA4	chr7:129932973-129964020	7.43442
XLOC_016294	XLOC_016294	DCBLD2	chr3:98514813-98620533	5.89751
XLOC_003150	XLOC_003150	ANKRD1	chr10:92671856-92681032	0.641514
XLOC_019812	XLOC_019812	-	chr6:3902488-3903999	0.722198
XLOC_021365	XLOC_021365	SERPINE1	chr7:100770378-100782547	1.31709
XLOC_021100	XLOC_021100	GPNMB	chr7:23286315-23314729	2.75272
XLOC_007318	XLOC_007318	THBS1	chr15:39873279-39889668	3.47986	TRUE
XLOC_005784	XLOC_005784	NTN4	chr12:96051582-96184536	3.89152
XLOC_016546	XLOC_016546	LIPH	chr3:185224649-185270391	2.64006
XLOC_000483	XLOC_000483	CYR61	chr1:86046443-86049648	11.9375
XLOC_022812	XLOC_022812	PAG1	chr8:81880045-82024303	0.419687
XLOC_016323	XLOC_016323	CCDC80	chr3:112323408-112359977	0.785121
XLOC_005733	XLOC_005733	TSPAN8	chr12:71518876-71551779	1.42765
XLOC_021149	XLOC_021149	EPDR1	chr7:37960162-37991542	7.63809
XLOC_021747	XLOC_021747	IGFBP3	chr7:45951843-45960871	10.7852
XLOC_016733	XLOC_016733	S100P	chr4:6695565-6698897	173.87
XLOC_009440	XLOC_009440	SCPEP1	chr17:55055467-55084129	6.57729
XLOC_021856	XLOC_021856	SAMD9L	chr7:92759367-92777680	1.06997
XLOC_013736	XLOC_013736	SERPINE2	chr2:224839764-224904036	20.4316
XLOC_015091	XLOC_015091	PANX2	chr22:50609159-50618724	1.09896
XLOC_008743	XLOC_008743	PRSS8	chr16:31142753-31147151	11.8593
XLOC_014913	XLOC_014913	SUSD2	chr22:24577443-24585074	20.0175
XLOC_022491	XLOC_022491	NOV	chr8:120428551-120436678	1.07704
XLOC_017742	XLOC_017742	MAP1B	chr5:71403117-71505397	0.172668
XLOC_007858	XLOC_007858	SEMA7A	chr15:74701629-74726299	2.91692
XLOC_000736	XLOC_000736	IL6R	chr1:154377668-154441926	5.29975
XLOC_001566	XLOC_001566	JUN	chr1:59246462-59249785	1.9089
XLOC_005650	XLOC_005650	ITGA5	chr12:54789044-54813050	15.2598	TRUE
XLOC_016039	XLOC_016039	TMEM40	chr3:12775052-12800808	2.78115
XLOC_018290	XLOC_018290	EDIL3	chr5:83236414-83680691	2.03996
XLOC_025045	XLOC_025045	-	chrX:13284252-13285455	0.186381
XLOC_010526	XLOC_010526	SERPINB7	chr18:61420276-61472604	0.205104
XLOC_012424	XLOC_012424	MAPRE3	chr2:27193524-27250087	2.29876
XLOC_003436	XLOC_003436	SMPD1	chr11:6411643-6416228	6.53402
XLOC_016795	XLOC_016795	PCDH7	chr4:30722029-31148423	1.48346
XLOC_018682	XLOC_018682	CAP2	chr6:17393735-17558023	4.85061
XLOC_022624	XLOC_022624	CTSB	chr8:11700033-11725646	8.23217
XLOC_019667	XLOC_019667	MAN1A1	chr6:119498435-119670946	2.48965
XLOC_019631	XLOC_019631	OSTM1	chr6:108362612-108395941	4.38807
XLOC_004814	XLOC_004814	TSPAN9	chr12:3186520-3395730	1.93972
XLOC_018513	XLOC_018513	STC2	chr5:172741725-172756506	5.09786
XLOC_012339	XLOC_012339	-	chr19:46695947-46703163	2.61312
XLOC_002245	XLOC_002245	LYST	chr1:235824344-236030220	0.889261
XLOC_023580	XLOC_023580	C9orf25	chr9:34398181-34458568	1.43732
XLOC_022683	XLOC_022683	CLU	chr8:27454433-27472328	12.9204
XLOC_001436	XLOC_001436	STK40	chr1:36805224-36851485	2.16366
XLOC_024928	XLOC_024928	MOSPD1	chrX:134021661-134049297	4.5619
XLOC_022454	XLOC_022454	MATN2	chr8:98881310-99048946	2.3319
XLOC_000052	XLOC_000052	KCNAB2	chr1:5922731-6161253	4.86681
XLOC_004632	XLOC_004632	CRYAB	chr11:111779349-111782473	0.161754
XLOC_019263	XLOC_019263	ATXN1	chr6:16299342-16761721	1.65477
XLOC_007417	XLOC_007417	GCNT3	chr15:59903981-59912210	0.725295
XLOC_023468	XLOC_023468	MAN1B1	chr9:139981304-140003830	10.0544
XLOC_017221	XLOC_017221	SEL1L3	chr4:25749048-25864610	7.88665
XLOC_005160	XLOC_005160	NAV3	chr12:78225068-78606790	0.13433
XLOC_021777	XLOC_021777	ERV3-1,ZNF117	chr7:64434829-64467124	0.676307
XLOC_024097	XLOC_024097	CLCN4	chrX:10124984-10205699	0.244533
XLOC_004097	XLOC_004097	H19,MIR675	chr11:2016405-2019065	371.483
XLOC_002909	XLOC_002909	SFMBT2	chr10:7200585-7453448	0.109905
XLOC_021247	XLOC_021247	LIMK1	chr7:73498106-73536855	8.90509
XLOC_009589	XLOC_009589	TSPAN10	chr17:79609348-79615779	0.860957
XLOC_015259	XLOC_015259	ELFN2	chr22:37763999-37823505	1.11771
XLOC_004594	XLOC_004594	MMP7	chr11:102391238-102401478	0.173892
XLOC_019878	XLOC_019878	-	chr6:134666683-134670587	3.36349
XLOC_019634	XLOC_019634	CD164	chr6:109687716-109703762	32.8907
XLOC_008399	XLOC_008399	PLA2G15	chr16:68279246-68294961	5.26371
XLOC_007902	XLOC_007902	MESDC2	chr15:81268094-81282205	7.04017
XLOC_021145	XLOC_021145	EEPD1	chr7:36192835-36341152	0.162384
XLOC_009489	XLOC_009489	PRKCA	chr17:64298925-64806862	3.72399
XLOC_019230	XLOC_019230	TUBB2A	chr6:3153901-3157783	0.870659
XLOC_007691	XLOC_007691	RHOV	chr15:41164411-41166487	30.0632
XLOC_004094	XLOC_004094	CTSD	chr11:1490684-1785501	79.3843
XLOC_003651	XLOC_003651	STX3	chr11:59522531-59573355	1.43401
XLOC_010445	XLOC_010445	LAMA3	chr18:21269561-21535029	1.77474
XLOC_003500	XLOC_003500	NAV2	chr11:19372270-20143147	2.90746
XLOC_007882	XLOC_007882	TSPAN3	chr15:77336359-77363570	4.87601
XLOC_010000	XLOC_010000	VAT1	chr17:41166621-41174459	24.3478
XLOC_015900	XLOC_015900	SERPINI1	chr3:167453431-167543357	1.25134
XLOC_019203	XLOC_019203	-	chr6:166315230-166324636	7.54188
XLOC_023183	XLOC_023183	ANXA1	chr9:75766780-75785307	66.643
XLOC_018022	XLOC_018022	HMMR	chr5:162887516-162918953	10.0478
XLOC_002467	XLOC_002467	OPTN	chr10:13142081-13180276	2.12019
XLOC_014046	XLOC_014046	MYL9	chr20:35169886-35178226	13.9382
XLOC_015709	XLOC_015709	ALCAM	chr3:105085556-105295757	13.5394
XLOC_010671	XLOC_010671	ATP8B1	chr18:55297533-55470327	0.63012
XLOC_013666	XLOC_013666	GPR1	chr2:207040041-207082771	0.50173
XLOC_013515	XLOC_013515	LRP1B	chr2:140988995-142889270	0.167957
XLOC_019712	XLOC_019712	PERP	chr6:138409641-138428660	16.5862
XLOC_000336	XLOC_000336	CDC20	chr1:43824625-43828873	39.6733
XLOC_010471	XLOC_010471	GALNT1	chr18:33234532-33291798	19.3019
XLOC_010258	XLOC_010258	NPTX1	chr17:78440632-78450404	40.5432
XLOC_017894	XLOC_017894	TGFBI	chr5:135364583-135399507	7.3051	TRUE
XLOC_000727	XLOC_000727	NPR1	chr1:153651163-153666468	2.29854
XLOC_018695	XLOC_018695	MRS2	chr6:24403152-24425816	16.934
XLOC_010689	XLOC_010689	DSEL	chr18:65173818-65566856	4.1475
XLOC_008031	XLOC_008031	ITFG3	chr16:284800-316119	15.885
XLOC_016598	XLOC_016598	MFI2	chr3:196728611-196756687	7.59662
XLOC_019431	XLOC_019431	LOC100507584	chr6:33857287-33864684	0.0512082
XLOC_019385	XLOC_019385	NEU1	chr6:31826828-31830709	15.6082
XLOC_010493	XLOC_010493	MAPK4	chr18:48086483-48258196	16.552
XLOC_021846	XLOC_021846	STEAP4	chr7:87905743-87936228	97.9118
XLOC_005489	XLOC_005489	EPS8	chr12:15773074-15942510	6.42671
XLOC_013031	XLOC_013031	ARMC9	chr2:232063341-232209914	2.21124
XLOC_013076	XLOC_013076	GPC1	chr2:241375114-241407495	27.342
XLOC_016562	XLOC_016562	CLDN1	chr3:190023489-190040235	12.6468
XLOC_008114	XLOC_008114	IL32	chr16:3115312-3119668	18.9366
XLOC_015280	XLOC_015280	NPTXR	chr22:39214455-39240017	0.329999
XLOC_024105	XLOC_024105	TMSB4X	chrX:12993225-12995346	165.222
XLOC_021251	XLOC_021251	CLIP2	chr7:73703804-73820273	0.881462
XLOC_017641	XLOC_017641	ANKRD33B	chr5:10564434-10657928	1.24493
XLOC_012751	XLOC_012751	INHBB	chr2:121103718-121109383	2.92265
XLOC_000906	XLOC_000906	QSOX1	chr1:180123967-180169859	21.9148
XLOC_000475	XLOC_000475	LPHN2	chr1:82266081-82458107	0
XLOC_002061	XLOC_002061	FAM129A	chr1:184760165-184943682	0.469926
XLOC_015726	XLOC_015726	C3orf52	chr3:111805181-111837073	4.64215
XLOC_016597	XLOC_016597	PIGZ	chr3:196673213-196695704	0.249572
XLOC_018147	XLOC_018147	FAM134B	chr5:16473146-16617167	1.70446
XLOC_024351	XLOC_024351	SRPX2	chrX:99899162-99926296	0.385189
XLOC_024616	XLOC_024616	GPR64	chrX:19007424-19140755	4.15289
XLOC_016561	XLOC_016561	LEPREL1	chr3:189674516-189840226	10.6478
XLOC_015781	XLOC_015781	PODXL2	chr3:127348038-127391652	14.1248
XLOC_018460	XLOC_018460	ANXA6	chr5:150480266-150537443	5.21881
XLOC_016443	XLOC_016443	PLOD2	chr3:145787227-145879282	42.3124
XLOC_021089	XLOC_021089	HDAC9	chr7:18126571-19036992	0.470322
XLOC_004553	XLOC_004553	PRCP	chr11:82535408-82611557	16.9775
XLOC_015758	XLOC_015758	SLC15A2	chr3:121613170-121663034	0.113859
XLOC_006373	XLOC_006373	COL4A1	chr13:110801309-110959496	10.6022
XLOC_002123	XLOC_002123	LRRN2	chr1:204586302-204654597	0.178566
XLOC_009151	XLOC_009151	ALKBH5	chr17:18086866-18113267	50.7331
XLOC_009723	XLOC_009723	HES7	chr17:8023907-8027410	12.1578
XLOC_022811	XLOC_022811	ZNF704	chr8:81540685-81787016	0.626785
XLOC_019685	XLOC_019685	CTGF	chr6:132269316-132272518	0.237046	TRUE
XLOC_022003	XLOC_022003	IMPDH1	chr7:128032330-128050036	27.0596
XLOC_007523	XLOC_007523	ARNT2	chr15:80696691-80890277	2.36501
XLOC_001491	XLOC_001491	SLC6A9	chr1:44457279-44497134	8.62836
XLOC_004902	XLOC_004902	EMP1	chr12:13349601-13369708	13.7112
XLOC_000202	XLOC_000202	SH3BGRL3	chr1:26606212-26608013	35.2771
XLOC_021834	XLOC_021834	CACNA2D1	chr7:81577728-82073031	0.762175
XLOC_010212	XLOC_010212	H3F3B	chr17:73772514-73775860	75.0672
XLOC_010577	XLOC_010577	LAMA1	chr18:6941742-7117813	1.0872
XLOC_017810	XLOC_017810	PAM	chr5:102201521-102366808	14.4982
XLOC_000806	XLOC_000806	PEA15	chr1:160175124-160185162	20.0553
XLOC_007473	XLOC_007473	CD276	chr15:73976621-74006859	15.4239
XLOC_000154	XLOC_000154	CDA	chr1:20915443-20945400	30.1148
XLOC_013632	XLOC_013632	HECW2	chr2:197063976-197457335	0.10499
XLOC_003876	XLOC_003876	PRSS23	chr11:86511490-86522273	23.0983
XLOC_012372	XLOC_012372	RSAD2	chr2:7017795-7038363	1.34509
XLOC_018444	XLOC_018444	SH3TC2	chr5:148361712-148442737	0.125675
XLOC_023873	XLOC_023873	FAM102A	chr9:130702860-130742812	7.46276
XLOC_019195	XLOC_019195	IGF2R	chr6:160390130-160527583	14.9992
XLOC_002678	XLOC_002678	PAPSS2	chr10:89419475-89507462	20.0671
XLOC_019782	XLOC_019782	LINC00473	chr6:166329587-166403103	28.0553
XLOC_023026	XLOC_023026	-	chr8:128170891-128177855	4.17316
XLOC_019567	XLOC_019567	SLC17A5	chr6:74303101-74363737	4.83675
XLOC_016531	XLOC_016531	MCCC1	chr3:182733005-182817365	6.79866
XLOC_017583	XLOC_017583	-	chr4:90602513-90608860	0.732828
XLOC_008153	XLOC_008153	SNX29	chr16:12070601-12668146	0.946919
XLOC_021110	XLOC_021110	SNX10	chr7:26331514-26413949	6.45135
XLOC_005425	XLOC_005425	MFAP5	chr12:8798539-8815433	4.89873
XLOC_019008	XLOC_019008	NT5E	chr6:86159301-86205509	3.95615
XLOC_002579	XLOC_002579	TFAM	chr10:60145140-60159145	23.0352
XLOC_017566	XLOC_017566	-	chr4:24329763-24334583	7.58625
XLOC_015476	XLOC_015476	TGFBR2	chr3:30647993-30735633	11.0378
XLOC_000246	XLOC_000246	TINAGL1	chr1:32042085-32053287	8.87902
XLOC_003116	XLOC_003116	DLG5	chr10:79550548-79686348	5.06148
XLOC_008210	XLOC_008210	PLK1	chr16:23690200-23724821	45.9644
XLOC_015830	XLOC_015830	MRAS	chr3:138066489-138124377	1.62849
XLOC_013735	XLOC_013735	WDFY1	chr2:224740064-224810052	7.56623
XLOC_013038	XLOC_013038	ALPP	chr2:233243347-233248182	195.481
XLOC_005923	XLOC_005923	CCDC92	chr12:124420954-124457163	0.994639
XLOC_010732	XLOC_010732	FSTL3	chr19:676388-683392	345.488
XLOC_003234	XLOC_003234	ITPRIP	chr10:106071898-106093663	11.3781
XLOC_006539	XLOC_006539	SAMD4A	chr14:55034247-55260033	0.572671
XLOC_023206	XLOC_023206	CTSL1	chr9:90340973-90346384	35.3693
XLOC_018675	XLOC_018675	RNF182	chr6:13924676-13980240	41.2699
XLOC_009397	XLOC_009397	NFE2L1	chr17:46125685-46138907	19.1261
XLOC_001394	XLOC_001394	SDC3	chr1:31342312-31381480	2.9113
XLOC_023080	XLOC_023080	SH3GL2	chr9:17578952-17797122	3.03218
XLOC_022475	XLOC_022475	ZFPM2	chr8:106331146-106816767	0.0663234
XLOC_006694	XLOC_006694	BDKRB2	chr14:96671134-96710666	0.480378
XLOC_015461	XLOC_015461	KAT2B	chr3:20081523-20195896	1.94614
XLOC_017494	XLOC_017494	FAM198B	chr4:159045731-159094202	0.10415
XLOC_013040	XLOC_013040	ALPI	chr2:233320763-233325617	286.455
XLOC_002669	XLOC_002669	SNCG	chr10:88718287-88723017	3.69682
XLOC_011302	XLOC_011302	PPP1R15A	chr19:49375648-49379319	3.00178
XLOC_017420	XLOC_017420	CAMK2D	chr4:114372187-114683083	0.20026
XLOC_000009	XLOC_000009	ISG15	chr1:948846-949919	190.489
XLOC_024658	XLOC_024658	MIR221	chrX:45604652-45606392	1.20916
XLOC_023261	XLOC_023261	COL15A1	chr9:101706137-101833068	2.49508
XLOC_000449	XLOC_000449	GADD45A	chr1:68150859-68154403	9.69625
XLOC_002712	XLOC_002712	PLCE1	chr10:95753745-96088148	1.24094
XLOC_007064	XLOC_007064	NPC2	chr14:74946642-74960084	52.843
XLOC_017973	XLOC_017973	ABLIM3	chr5:148521053-148640034	2.03858
XLOC_011886	XLOC_011886	PEPD	chr19:33877646-34012799	12.5799
XLOC_003534	XLOC_003534	CAT	chr11:34460471-34493607	9.89839
XLOC_003557	XLOC_003557	CD82	chr11:44587140-44641315	6.48602
XLOC_024423	XLOC_024423	IL13RA1	chrX:117861558-117928496	20.7229
XLOC_017087	XLOC_017087	CPE	chr4:166300096-166419482	0.360838
XLOC_007861	XLOC_007861	CYP1A1	chr15:75011882-75017877	5.60824
XLOC_019037	XLOC_019037	GRIK2	chr6:101846860-102517958	0.260739
XLOC_005771	XLOC_005771	DCN	chr12:91539034-91576806	0.970408
XLOC_009570	XLOC_009570	C1QTNF1	chr17:77014317-77045870	22.3545
XLOC_023073	XLOC_023073	TYRP1	chr9:12693385-12710266	0
XLOC_004218	XLOC_004218	PLEKHA7	chr11:16809206-17035963	1.59946
XLOC_006120	XLOC_006120	KLF5	chr13:73633141-73651676	39.4511
XLOC_014036	XLOC_014036	MMP24	chr20:33814526-33865944	3.97065
XLOC_009619	XLOC_009619	NXN	chr17:702552-882998	13.2268
XLOC_005124	XLOC_005124	RASSF3	chr12:65004292-65091347	6.20369
XLOC_018369	XLOC_018369	C5orf15	chr5:133291197-133304406	24.2345
XLOC_021163	XLOC_021163	STK17A	chr7:43622691-43667617	45.5456
XLOC_006598	XLOC_006598	ADAM21	chr14:70918873-70926622	0.176283
XLOC_016083	XLOC_016083	GLB1,TMPPE	chr3:33038099-33138694	11.4155
XLOC_005992	XLOC_005992	-	chr12:131717185-131720083	2.29569
XLOC_024179	XLOC_024179	MAOA	chrX:43515408-43606068	1.62119
XLOC_001649	XLOC_001649	ARHGAP29	chr1:94634462-94703307	4.32045
XLOC_015768	XLOC_015768	PDIA5	chr3:122785855-122880953	9.94333
XLOC_004532	XLOC_004532	GDPD5	chr11:75145684-75236599	2.31484
XLOC_017760	XLOC_017760	F2R	chr5:76011867-76031595	0.452613
XLOC_010351	XLOC_010351	-	chr17:67544522-67549566	3.00472
XLOC_000221	XLOC_000221	STX12	chr1:28099693-28150963	2.76271
XLOC_017509	XLOC_017509	DDX60	chr4:169137441-169239958	5.82113
XLOC_007846	XLOC_007846	HEXA	chr15:72635777-72671129	21.4692
XLOC_004586	XLOC_004586	MAML2	chr11:95711439-96076344	0.583405
XLOC_007835	XLOC_007835	TLE3	chr15:70340542-70390256	15.3854
XLOC_021244	XLOC_021244	CLDN4	chr7:73245192-73247015	0.645016
XLOC_009971	XLOC_009971	KRT17	chr17:39775691-39780882	181.013
XLOC_022048	XLOC_022048	SLC37A3	chr7:140033551-140098311	5.22276
XLOC_017996	XLOC_017996	GALNT10	chr5:153570294-153825382	4.08878
XLOC_008763	XLOC_008763	MYLK3	chr16:46736193-46782221	0.210367
XLOC_011000	XLOC_011000	GDF15	chr19:18496967-18499986	43.9173
XLOC_019110	XLOC_019110	ENPP1	chr6:132129155-132216295	0.920262
XLOC_016411	XLOC_016411	RAB6B	chr3:133543079-133614691	0.987996
XLOC_017164	XLOC_017164	LRPAP1	chr4:3505323-3534224	5.64895
XLOC_016779	XLOC_016779	SLIT2	chr4:20253537-20621463	0.876999
XLOC_023687	XLOC_023687	GOLM1	chr9:88641057-88715116	16.3615
XLOC_019274	XLOC_019274	KIAA0319	chr6:24544331-24646435	1.35267
XLOC_021683	XLOC_021683	CPVL	chr7:29019582-29186153	7.44305
XLOC_019825	XLOC_019825	-	chr6:27063168-27065749	3.20209
XLOC_004529	XLOC_004529	ARRB1	chr11:74971165-75062875	1.81121
XLOC_024981	XLOC_024981	IDS	chrX:148560294-148586884	6.12755
XLOC_015862	XLOC_015862	TSC22D2	chr3:150126787-150177615	4.76139
XLOC_018428	XLOC_018428	GNPDA1	chr5:141380233-141392620	11.4831
XLOC_005011	XLOC_005011	SCN8A	chr12:51985019-52206648	0.275189
XLOC_017015	XLOC_017015	FAT4	chr4:126237566-126414087	0.648347	TRUE
XLOC_023107	XLOC_023107	ANXA2P2	chr9:33624222-33625532	18.8088
XLOC_015788	XLOC_015788	LOC90246	chr3:128226677-128229429	0.0569305
XLOC_000434	XLOC_000434	ROR1	chr1:64239629-64646650	1.16358
XLOC_014373	XLOC_014373	TGM2	chr20:36756863-36793700	7.77707
XLOC_005009	XLOC_005009	DAZAP2	chr12:51632507-51664202	53.9785
XLOC_001327	XLOC_001327	ECE1	chr1:21543739-21672034	21.0544
XLOC_021223	XLOC_021223	KCTD7	chr7:66093867-66108216	1.94783
XLOC_016375	XLOC_016375	SLC41A3	chr3:125725180-125820391	23.5485
XLOC_006357	XLOC_006357	NALCN	chr13:101706129-102068848	0.673673
XLOC_021298	XLOC_021298	CLDN12	chr7:90032647-90045268	9.19252
XLOC_021280	XLOC_021280	PHTF2	chr7:77428106-77586821	10.6189
XLOC_019298	XLOC_019298	-	chr6:26277653-26279709	0.839348
XLOC_017627	XLOC_017627	ADAMTS16	chr5:5140442-5320412	0.0703407
XLOC_017567	XLOC_017567	-	chr4:24334849-24339682	4.21461
XLOC_000574	XLOC_000574	SLC6A17	chr1:110693131-110744823	0.509852
XLOC_018792	XLOC_018792	MRPS18B	chr6:30585485-30594174	54.9197
XLOC_005238	XLOC_005238	FICD	chr12:108909050-108915161	0.887304
XLOC_001285	XLOC_001285	HSPB7	chr1:16340522-16345285	1.70472
XLOC_012434	XLOC_012434	TRIM54	chr2:27505296-27531130	0.204508
XLOC_022251	XLOC_022251	ZDHHC2	chr8:17013835-17080241	2.77605
XLOC_000675	XLOC_000675	ECM1	chr1:150480486-150486265	3.50669
XLOC_002209	XLOC_002209	WNT9A	chr1:228106676-228135676	1.6239
XLOC_016580	XLOC_016580	XXYLT1	chr3:194787731-194991895	8.47271
XLOC_016792	XLOC_016792	TBC1D19	chr4:26585545-26756918	0.84679
XLOC_021568	XLOC_021568	GALNT11	chr7:151722777-151819427	5.86188
XLOC_014616	XLOC_014616	RRP1B	chr21:45079431-45115960	20.5599
XLOC_004336	XLOC_004336	SSRP1	chr11:57093458-57103351	66.0446
XLOC_024276	XLOC_024276	FAAH2	chrX:57313109-57515629	5.26249
XLOC_004664	XLOC_004664	MPZL3	chr11:118100335-118123011	1.91151
XLOC_016287	XLOC_016287	PROS1	chr3:93591880-93692934	9.24508
XLOC_024734	XLOC_024734	ARHGEF9	chrX:62854847-63005426	1.59663
XLOC_023503	XLOC_023503	ERMP1	chr9:5784571-5833081	15.2961
XLOC_010876	XLOC_010876	ICAM1	chr19:10381516-10397291	6.66026
XLOC_001199	XLOC_001199	C1orf233	chr1:1533387-1535476	1.68359
XLOC_023028	XLOC_023028	-	chr8:128185875-128192623	3.80084
XLOC_000739	XLOC_000739	CKS1B	chr1:154947117-154951725	129.767
XLOC_005095	XLOC_005095	LRP1	chr12:57522281-57607125	5.77051
XLOC_005275	XLOC_005275	PLBD2	chr12:113796353-113829422	16.2409
XLOC_018414	XLOC_018414	HBEGF	chr5:139712427-139726188	1.14883
XLOC_021563	XLOC_021563	CHPF2	chr7:150929584-150974231	14.3268
XLOC_012622	XLOC_012622	ATOH8	chr2:85980908-86018506	1.01525
XLOC_012920	XLOC_012920	BZW1	chr2:201676268-201688569	289.789
XLOC_025030	XLOC_025030	MPP1	chrX:154006958-154033802	3.71302
XLOC_005605	XLOC_005605	KRT80	chr12:52562779-52585784	17.0428
XLOC_002926	XLOC_002926	FAM107B	chr10:14560558-14816896	9.09959
XLOC_002603	XLOC_002603	SRGN	chr10:70847827-70864567	88.3662
XLOC_015333	XLOC_015333	KIAA0930	chr22:45588122-45636650	6.82947
XLOC_018185	XLOC_018185	TTC33	chr5:40711677-40756072	4.07397
XLOC_009820	XLOC_009820	SPAG5	chr17:26904582-26926056	25.6903
XLOC_024736	XLOC_024736	FAM123B	chrX:63404996-63425624	2.18155
XLOC_013145	XLOC_013145	HS1BP3	chr2:20817563-20850864	2.70809
XLOC_023171	XLOC_023171	PGM5	chr9:70970108-71145977	0.0558666
XLOC_010416	XLOC_010416	VAPA	chr18:9913954-9960018	16.4855
XLOC_006704	XLOC_006704	EML1	chr14:100259744-100408395	2.58954
XLOC_002122	XLOC_002122	PIK3C2B	chr1:204391725-204459474	18.5215
XLOC_015888	XLOC_015888	MFSD1	chr3:158519714-158547508	27.0523
XLOC_017888	XLOC_017888	TXNDC15	chr5:134209459-134237323	7.20401
XLOC_018342	XLOC_018342	LOX	chr5:121398889-121414055	6.59411
XLOC_008411	XLOC_008411	CYB5B	chr16:69458497-69500167	28.5891
XLOC_008526	XLOC_008526	TMEM8A	chr16:420775-431950	8.50083
XLOC_019157	XLOC_019157	UST	chr6:149068270-149398126	3.58772
XLOC_004614	XLOC_004614	GUCY1A2	chr11:106544737-106889171	0.346985
XLOC_010961	XLOC_010961	TPM4	chr19:16178316-16213813	34.7602
XLOC_021979	XLOC_021979	FAM3C	chr7:120988904-121036422	8.13607
XLOC_005441	XLOC_005441	OLR1	chr12:10310898-10324790	4.92995
XLOC_019910	XLOC_019910	-	chr6:166303557-166307443	2.00668
XLOC_003732	XLOC_003732	PPP2R5B	chr11:64692142-64703360	2.05059
XLOC_001607	XLOC_001607	TTLL7	chr1:84335056-84464833	1.14911
XLOC_022798	XLOC_022798	C8orf84	chr8:73976777-74005507	0.266806
XLOC_002744	XLOC_002744	ABCC2	chr10:101542462-101613396	21.3648
XLOC_002183	XLOC_002183	DUSP10	chr1:221874763-221915516	0.57938
XLOC_012478	XLOC_012478	-	chr2:38334880-38339072	2.77238
XLOC_018685	XLOC_018685	RNF144B	chr6:18387580-18469105	3.27873
XLOC_002105	XLOC_002105	CYB5R1	chr1:202931000-202936404	24.8245
XLOC_010609	XLOC_010609	CDH2	chr18:25530929-25757445	4.63011
XLOC_000690	XLOC_000690	TUFT1	chr1:151512780-151556059	4.25754
XLOC_014639	XLOC_014639	LOC642852	chr21:46707966-46717269	1.31075
XLOC_007850	XLOC_007850	NPTN	chr15:73735498-73925753	29.9758
XLOC_011948	XLOC_011948	SIRT2	chr19:39369194-39399534	7.67952
XLOC_024101	XLOC_024101	FRMPD4	chrX:12156584-12742642	0
XLOC_014472	XLOC_014472	CABLES2	chr20:60963685-60982339	1.45005
XLOC_004191	XLOC_004191	NRIP3	chr11:9002122-9025596	0.994713
XLOC_022669	XLOC_022669	LOXL2	chr8:23154409-23261722	9.64938
XLOC_000440	XLOC_000440	DNAJC6	chr1:65730429-65881552	1.47283
XLOC_012160	XLOC_012160	JOSD2	chr19:51009258-51014345	1.60487
XLOC_001780	XLOC_001780	HIST2H2BE	chr1:149856009-149858232	6.98018
XLOC_007112	XLOC_007112	LGMN	chr14:93170151-93215047	10.916
XLOC_014816	XLOC_014816	-	chr21:19006762-19008292	0.213693
XLOC_016681	XLOC_016681	-	chr3:188656369-188658895	0.41468
XLOC_006044	XLOC_006044	FRY	chr13:32605436-32870776	0.124354
XLOC_019583	XLOC_019583	ME1	chr6:83920109-84140938	4.14724
XLOC_022175	XLOC_022175	-	chr7:124783312-124785905	0.0806686
XLOC_000570	XLOC_000570	CSF1	chr1:110453232-110473616	0.0630715
XLOC_009383	XLOC_009383	NSF	chr17:44668034-44834828	9.5777
XLOC_004391	XLOC_004391	GANAB	chr11:62392297-62414104	35.761
XLOC_000484	XLOC_000484	CLCA2	chr1:86889768-86922240	2.19212
XLOC_008326	XLOC_008326	MT2A	chr16:56642477-56643409	186.53
XLOC_011628	XLOC_011628	C19orf10	chr19:4657556-4670415	96.0107
XLOC_002142	XLOC_002142	FAIM3	chr1:207070787-207095378	0.742826
XLOC_015809	XLOC_015809	ACPP	chr3:132036210-132087146	0.946626
XLOC_017725	XLOC_017725	CCNB1	chr5:68462836-68474070	50.9628
XLOC_010846	XLOC_010846	EVI5L	chr19:7895091-7929988	4.17639
XLOC_017102	XLOC_017102	SPCS3	chr4:177241089-177253396	26.5303
XLOC_001403	XLOC_001403	COL16A1	chr1:32117847-32169768	0.300658
XLOC_023397	XLOC_023397	NCS1	chr9:132934856-132999583	5.55984
XLOC_001034	XLOC_001034	ATF3	chr1:212738675-212794119	7.60205
XLOC_003357	XLOC_003357	IFITM1	chr11:313990-315272	23.1785
XLOC_008455	XLOC_008455	GAN	chr16:81348570-81413803	4.81297
XLOC_007760	XLOC_007760	MYO5A	chr15:52599479-52821247	2.10412
XLOC_013422	XLOC_013422	UXS1	chr2:106709758-106810813	16.1739
XLOC_014827	XLOC_014827	-	chr21:44574981-44577102	2.94738
XLOC_023268	XLOC_023268	MURC	chr9:103340335-103350173	0.0959695
XLOC_005896	XLOC_005896	OASL	chr12:121458094-121476780	33.7699
XLOC_018859	XLOC_018859	PHF1	chr6:33378772-33384230	5.85764
XLOC_022451	XLOC_022451	CPQ	chr8:97657498-98155722	0
XLOC_005303	XLOC_005303	P2RX4	chr12:121647663-121671909	0.446298
XLOC_015600	XLOC_015600	DOCK3	chr3:50712671-51421629	0.100762
XLOC_018977	XLOC_018977	PTP4A1	chr6:64281919-64293489	121.16
XLOC_004085	XLOC_004085	TOLLIP	chr11:1295597-1330892	4.25607
XLOC_001062	XLOC_001062	CAPN2	chr1:223889294-223963720	35.2618
XLOC_009360	XLOC_009360	GRN	chr17:42422490-42430470	59.8213
XLOC_004963	XLOC_004963	ANO6	chr12:45566816-45834187	8.63202
XLOC_017667	XLOC_017667	IL7R	chr5:35856901-35879701	0.88695
XLOC_021087	XLOC_021087	TSPAN13	chr7:16793350-16824161	23.9203
XLOC_017092	XLOC_017092	CLCN3	chr4:170541671-170644338	9.63186
XLOC_008767	XLOC_008767	ITFG1	chr16:47188380-47495147	24.0811
XLOC_003144	XLOC_003144	LIPA	chr10:90973325-91011660	18.5736
XLOC_014426	XLOC_014426	PREX1	chr20:47240792-47444420	1.36507
XLOC_007518	XLOC_007518	TMED3	chr15:79603490-79615189	49.8223
XLOC_017986	XLOC_017986	SYNPO	chr5:149980641-150038792	4.39685
XLOC_006633	XLOC_006633	FLVCR2	chr14:76044939-76114512	0.355291
XLOC_022648	XLOC_022648	ASAH1	chr8:17913924-17942507	18.1259
XLOC_013551	XLOC_013551	COBLL1	chr2:165540623-165698701	4.27182
XLOC_007108	XLOC_007108	FBLN5	chr14:92335754-92414046	2.33321
XLOC_022108	XLOC_022108	PRKAG2	chr7:151253200-151576308	1.13231
XLOC_017325	XLOC_017325	SCARB2	chr4:77079891-77135052	17.2109
XLOC_006125	XLOC_006125	CLN5	chr13:77566058-77576652	4.98122
XLOC_017106	XLOC_017106	ODZ3	chr4:183245136-183724177	1.29677
XLOC_015486	XLOC_015486	FBXL2	chr3:33318933-33428757	1.1272
XLOC_000994	XLOC_000994	CDK18	chr1:205473683-205502185	2.00633
XLOC_014068	XLOC_014068	FAM83D	chr20:37554954-37581703	17.8746
XLOC_002793	XLOC_002793	DUSP5	chr10:112257624-112271302	4.96874
XLOC_007772	XLOC_007772	NEDD4	chr15:56119121-56285835	5.18833
XLOC_009782	XLOC_009782	TOM1L2	chr17:17746821-17875784	4.54855
XLOC_004656	XLOC_004656	BACE1	chr11:117103386-117186972	2.48326
XLOC_019719	XLOC_019719	CITED2	chr6:139693396-139695785	9.59267
XLOC_017752	XLOC_017752	RGNEF	chr5:72921982-73237818	0.835179
XLOC_024360	XLOC_024360	ARMCX3	chrX:100878119-100882831	6.28375
XLOC_009498	XLOC_009498	KPNA2	chr17:66031847-66042970	94.2632
XLOC_007080	XLOC_007080	POMT2	chr14:77741298-77787225	2.75768
XLOC_000155	XLOC_000155	PINK1	chr1:20959947-20978004	17.8277
XLOC_008545	XLOC_008545	CLCN7	chr16:1494934-1525085	14.6778
XLOC_000211	XLOC_000211	ZDHHC18	chr1:27153168-27182282	4.20992
XLOC_008341	XLOC_008341	HERPUD1	chr16:56965747-56977793	11.9652
XLOC_006234	XLOC_006234	HMGB1	chr13:31032878-31040081	62.7363
XLOC_005913	XLOC_005913	VPS37B	chr12:123349874-123380712	10.5178
XLOC_019726	XLOC_019726	FUCA2	chr6:143815125-143833020	23.1025
XLOC_005803	XLOC_005803	NUP37	chr12:102467972-102512361	21.7765
XLOC_023979	XLOC_023979	NRARP	chr9:140194082-140196703	6.74498
XLOC_014880	XLOC_014880	P2RX6	chr22:21369441-21382302	0
XLOC_003378	XLOC_003378	MUC5B	chr11:1244294-1283406	0.203552
XLOC_017753	XLOC_017753	HEXB	chr5:73980968-74063042	34.133
XLOC_003785	XLOC_003785	SYT12	chr11:66790189-66818334	8.59413
XLOC_003230	XLOC_003230	COL17A1	chr10:105791045-105845638	0.91591
XLOC_024138	XLOC_024138	PRDX4	chrX:23685644-23704514	62.0717
XLOC_010826	XLOC_010826	TNFSF9	chr19:6531009-6536826	26.0549
XLOC_007164	XLOC_007164	AHNAK2	chr14:105403590-105444694	4.90911
XLOC_005814	XLOC_005814	SLC41A2	chr12:105196110-105322475	2.63549
XLOC_013777	XLOC_013777	ARL4C	chr2:235401685-235405693	0.143877
XLOC_001518	XLOC_001518	PDZK1IP1	chr1:47649260-47655771	19.5523
XLOC_002952	XLOC_002952	PIP4K2A	chr10:22823765-23003503	3.69695
XLOC_009330	XLOC_009330	CNTNAP1	chr17:40834631-40852011	3.55562
XLOC_025009	XLOC_025009	L1CAM	chrX:153126970-153141399	26.0268
XLOC_005714	XLOC_005714	GNS	chr12:65107221-65153226	40.8843
XLOC_000982	XLOC_000982	ATP2B4	chr1:203595914-203713209	9.33106
XLOC_018045	XLOC_018045	ATP6V0E1	chr5:172410762-172461900	106.389
XLOC_023282	XLOC_023282	FKTN	chr9:108320410-108403399	5.47025
XLOC_024396	XLOC_024396	COL4A5	chrX:107683073-107940775	18.9822
XLOC_004193	XLOC_004193	DENND5A	chr11:9160374-9286873	7.59096
XLOC_007895	XLOC_007895	CTSH	chr15:79214091-79237420	0.573568
XLOC_016281	XLOC_016281	GBE1	chr3:81538849-81810950	19.4312
XLOC_004403	XLOC_004403	CHRM1	chr11:62676150-62689012	0.0678811
XLOC_011165	XLOC_011165	PLD3	chr19:40825690-40884390	17.8761
XLOC_023074	XLOC_023074	LURAP1L	chr9:12775011-12823059	0.43822
XLOC_017460	XLOC_017460	TBC1D9	chr4:141541935-141677471	1.79007
XLOC_017967	XLOC_017967	SPINK6	chr5:147582356-147594700	1.84185
XLOC_025044	XLOC_025044	-	chrX:7108919-7109047	75.7091
XLOC_014754	XLOC_014754	-	chr21:42651356-42654416	5.19839
XLOC_016986	XLOC_016986	EGF	chr4:110834039-110934118	0.0511214
XLOC_009682	XLOC_009682	DHX33	chr17:5344231-5372380	11.005
XLOC_016803	XLOC_016803	FAM114A1	chr4:38869353-38947365	4.95263
XLOC_019087	XLOC_019087	PKIB	chr6:122793061-123047518	0
XLOC_023310	XLOC_023310	ATP6V1G1	chr9:117349993-117361152	41.8945
XLOC_010436	XLOC_010436	GREB1L	chr18:18822202-19105442	1.81514
XLOC_019065	XLOC_019065	MARCKS	chr6:114178526-114184652	22.1888
XLOC_007939	XLOC_007939	MFGE8	chr15:89441913-89456663	8.84786
XLOC_022358	XLOC_022358	RGS20	chr8:54764367-54871863	0.343255
XLOC_012918	XLOC_012918	AOX1	chr2:201450730-201536217	4.76205
XLOC_004853	XLOC_004853	C1S	chr12:7167979-7178335	23.8982
XLOC_006045	XLOC_006045	BRCA2	chr13:32889616-32973809	1.98757
XLOC_010006	XLOC_010006	DUSP3	chr17:41843488-41856368	11.0757
XLOC_008128	XLOC_008128	VASN	chr16:4390250-4466962	10.0799
XLOC_000612	XLOC_000612	PTGFRN	chr1:117452688-117532972	14.2111
XLOC_007201	XLOC_007201	SNRPN,SNURF	chr15:25068793-25223729	9.68533
XLOC_000861	XLOC_000861	ATP1B1	chr1:169075946-169337186	48.0368
XLOC_019381	XLOC_019381	VWA7	chr6:31733370-31745108	0.632892
XLOC_016649	XLOC_016649	-	chr3:150180659-150182095	0.305626
XLOC_013628	XLOC_013628	SDPR	chr2:192699031-192712006	0.316654
XLOC_023214	XLOC_023214	CKS2	chr9:91926112-91931618	123.288
XLOC_024604	XLOC_024604	FIGF,PIR	chrX:15363712-15511711	9.52511
XLOC_019874	XLOC_019874	-	chr6:125409348-125411029	0.192722
XLOC_017524	XLOC_017524	GLRA3	chr4:175563197-175750465	0
XLOC_017958	XLOC_017958	SH3RF2	chr5:145316125-145442879	0.122199
XLOC_009504	XLOC_009504	MAP2K6	chr17:67410837-67539245	11.6009
XLOC_016738	XLOC_016738	SORCS2	chr4:7194373-7744564	0.949307
XLOC_006494	XLOC_006494	NUBPL	chr14:32030590-32330429	2.63935
XLOC_022908	XLOC_022908	DSCC1	chr8:120846180-120868170	7.53984
XLOC_011086	XLOC_011086	CD22	chr19:35820071-35838264	0.0591798
XLOC_023999	XLOC_023999	-	chr9:74873272-74873919	0.587558
XLOC_013439	XLOC_013439	BUB1	chr2:111395408-111435684	15.4055
XLOC_005660	XLOC_005660	CD63	chr12:56119229-56122910	168.115
XLOC_024089	XLOC_024089	STS	chrX:7137471-7272682	7.62876
XLOC_014152	XLOC_014152	RAB22A	chr20:56884770-56942563	4.17732
XLOC_001509	XLOC_001509	POMGNT1	chr1:46654295-46686928	12.3217
XLOC_000418	XLOC_000418	PRKAA2	chr1:57110989-57181008	2.87614
XLOC_004279	XLOC_004279	TP53I11	chr11:44785975-44972608	7.82305
XLOC_015324	XLOC_015324	SCUBE1	chr22:43599228-43739394	0.0455652
XLOC_005310	XLOC_005310	BCL7A	chr12:122459860-122499950	2.22847
XLOC_015038	XLOC_015038	ACO2	chr22:41865128-41940479	10.4623
XLOC_023428	XLOC_023428	C9orf7	chr9:136325086-136335909	1.41
XLOC_018404	XLOC_018404	SIL1	chr5:138282409-138534065	14.5623
XLOC_013039	XLOC_013039	ALPPL2	chr2:233271551-233275424	2.10819
XLOC_012954	XLOC_012954	CCNYL1	chr2:208576263-208620896	2.77032
XLOC_024987	XLOC_024987	CD99L2	chrX:149934808-150067289	8.21958
XLOC_008474	XLOC_008474	KIAA0513	chr16:85061409-85127828	1.40404
XLOC_022328	XLOC_022328	ADAM9	chr8:38854504-38962779	30.726
XLOC_003326	XLOC_003326	-	chr10:50649179-50653175	3.0267
XLOC_024462	XLOC_024462	FAM127A	chrX:134166332-134167575	19.0841
XLOC_017206	XLOC_017206	QDPR	chr4:17488015-17513857	5.90578
XLOC_013517	XLOC_013517	ZEB2	chr2:145141941-145278466	0.811638
XLOC_015818	XLOC_015818	SRPRB	chr3:133502876-133540336	26.2815
XLOC_011198	XLOC_011198	MEGF8	chr19:42829760-42882921	2.26183
XLOC_005696	XLOC_005696	B4GALNT1	chr12:58013692-58026985	0.0349962
XLOC_018441	XLOC_018441	SPINK1	chr5:147204142-147211260	0.909814
XLOC_024618	XLOC_024618	SH3KBP1	chrX:19552082-19905744	6.91717
XLOC_019149	XLOC_019149	UTRN	chr6:144612872-145174170	2.79809
XLOC_016117	XLOC_016117	TMEM158	chr3:45265955-45267814	1.90562
XLOC_010174	XLOC_010174	ABCA8	chr17:66863430-66951533	0.776573
XLOC_002983	XLOC_002983	NRP1	chr10:33466418-33623833	2.30587
XLOC_023054	XLOC_023054	VLDLR	chr9:2535654-2656156	2.15822
XLOC_008190	XLOC_008190	TMEM159	chr16:20944475-21191937	6.21336
XLOC_001987	XLOC_001987	CREG1	chr1:167510250-167523056	50.6344
XLOC_018105	XLOC_018105	SLC9A3	chr5:473333-524549	1.78081
XLOC_016366	XLOC_016366	ITGB5	chr3:124480797-124606332	24.0683
XLOC_008236	XLOC_008236	SPNS1	chr16:28986095-28996146	29.3477
XLOC_012470	XLOC_012470	RASGRP3	chr2:33661415-33789798	0.0868141
XLOC_023106	XLOC_023106	ANKRD18B	chr9:33524410-33573001	4.67397
XLOC_003562	XLOC_003562	SLC35C1	chr11:45825622-45834567	9.69379
XLOC_024328	XLOC_024328	ATP7A	chrX:77166193-77305892	2.17895
XLOC_003728	XLOC_003728	RPS6KA4	chr11:64126585-64139687	13.2391
XLOC_018195	XLOC_018195	-	chr5:42990698-42993470	2.53338
XLOC_013826	XLOC_013826	-	chr2:38331584-38334588	1.8307
XLOC_019678	XLOC_019678	ARHGAP18	chr6:129898239-130031370	2.00008
XLOC_007500	XLOC_007500	C15orf27	chr15:76352298-76497304	0.157668
XLOC_001762	XLOC_001762	PRKAB2	chr1:146626684-146644147	4.75051
XLOC_025202	XLOC_025202	-	chrY:10033508-10033567	41277.8
XLOC_002425	XLOC_002425	-	chr1:233835547-233836721	0.09581
XLOC_015932	XLOC_015932	KLHL24	chr3:183353410-183402304	3.83512
XLOC_004006	XLOC_004006	SC5DL	chr11:121163387-121184119	7.73491
XLOC_017004	XLOC_017004	USP53	chr4:120133781-120216673	1.93443
XLOC_000924	XLOC_000924	C1orf21	chr1:184356149-184598155	1.45084
XLOC_010773	XLOC_010773	THOP1	chr19:2785505-2813599	35.2539
XLOC_022297	XLOC_022297	SCARA3	chr8:27491576-27534286	4.66758
XLOC_017317	XLOC_017317	G3BP2	chr4:76567952-76598667	18.2872
XLOC_010595	XLOC_010595	ABHD3	chr18:19230857-19284766	11.5397
XLOC_017523	XLOC_017523	HPGD	chr4:175411327-175444049	0.884769
XLOC_006597	XLOC_006597	SMOC1	chr14:70346113-70499084	23.5343
XLOC_017801	XLOC_017801	RHOBTB3	chr5:95066849-95132071	6.48241
XLOC_014389	XLOC_014389	SERINC3	chr20:43124863-43150726	39.2252
XLOC_011259	XLOC_011259	CALM3	chr19:47104511-47114039	77.9078
XLOC_023661	XLOC_023661	TMEM2	chr9:74298281-74383800	23.5459
XLOC_018806	XLOC_018806	MICA	chr6:31367560-31383090	22.2264
XLOC_008657	XLOC_008657	GPRC5B	chr16:19869091-19896178	1.61675
XLOC_000206	XLOC_000206	HMGN2	chr1:26798901-26803133	122.934
XLOC_003181	XLOC_003181	MORN4	chr10:99374309-99393913	1.57507
XLOC_021602	XLOC_021602	SNX8	chr7:2291404-2354099	5.90391
XLOC_009575	XLOC_009575	GAA	chr17:78075345-78093679	2.41973
XLOC_018893	XLOC_018893	ZFAND3	chr6:37787306-38122399	12.1
XLOC_018803	XLOC_018803	PSORS1C1	chr6:31082541-31107869	2.42351
XLOC_021832	XLOC_021832	SEMA3C	chr7:80371853-80548667	16.7673
XLOC_014313	XLOC_014313	ABHD12	chr20:25228705-25371618	19.5998
XLOC_006417	XLOC_006417	-	chr13:114056122-114062530	1.07276
XLOC_024458	XLOC_024458	HPRT1	chrX:133594174-133634698	34.2199
XLOC_019705	XLOC_019705	MAP7	chr6:136662923-136871957	10.821
XLOC_019698	XLOC_019698	SGK1	chr6:134490383-134639196	50.7922
XLOC_002970	XLOC_002970	SVIL	chr10:29746276-30024730	2.20793
XLOC_010178	XLOC_010178	ABCA10,ABCA5	chr17:67144147-67323323	3.20615
XLOC_021407	XLOC_021407	CAV1	chr7:116164838-116201239	11.8082
XLOC_023686	XLOC_023686	AGTPBP1	chr9:88161453-88356944	3.1363
XLOC_010442	XLOC_010442	CABLES1	chr18:20714527-20840434	4.92141
XLOC_010920	XLOC_010920	CALR	chr19:13049413-13055304	205.331
XLOC_006136	XLOC_006136	GPC5	chr13:92050934-93519487	1.64968
XLOC_000338	XLOC_000338	PTPRF	chr1:43996546-44089351	21.0869
XLOC_022529	XLOC_022529	PTP4A3	chr8:142432006-142441620	0
XLOC_009632	XLOC_009632	MIR22,MIR22HG	chr17:1614797-1619566	3.19686
XLOC_001429	XLOC_001429	KIAA0319L	chr1:35899090-36023037	9.21794
XLOC_018464	XLOC_018464	FAT2	chr5:150883652-150948505	0.0110393
XLOC_002150	XLOC_002150	PLXNA2	chr1:208195587-208417665	0.689156
XLOC_013981	XLOC_013981	ENTPD6	chr20:25176338-25207440	10.4639
XLOC_004382	XLOC_004382	FADS3	chr11:61640995-61659060	20.7147
XLOC_024172	XLOC_024172	ATP6AP2	chrX:40440215-40465888	55.6119
XLOC_011012	XLOC_011012	SLC25A42	chr19:19174802-19223704	0.39032
XLOC_012509	XLOC_012509	RHOQ	chr2:46769866-46844251	3.14541
XLOC_016253	XLOC_016253	FEZF2	chr3:62355346-62359190	1.06682
XLOC_024001	XLOC_024001	-	chr9:74876948-74877805	0.138306
XLOC_013846	XLOC_013846	-	chr2:114465333-114468049	6.45232
XLOC_016667	XLOC_016667	-	chr3:160791409-160794718	0.655507
XLOC_012889	XLOC_012889	ITGAV	chr2:187454789-187545628	22.8983	TRUE
XLOC_021366	XLOC_021366	AP1S1	chr7:100797685-100804557	29.2065
XLOC_010405	XLOC_010405	ARHGAP28	chr18:6834431-6915712	1.58946
XLOC_022433	XLOC_022433	NECAB1	chr8:91803920-91997485	0
XLOC_023344	XLOC_023344	OLFML2A	chr9:127539436-127577159	1.39161
XLOC_023382	XLOC_023382	TBC1D13	chr9:131549509-131572711	5.71979
XLOC_017528	XLOC_017528	VEGFC	chr4:177604690-177713895	0.861843
XLOC_011273	XLOC_011273	EHD2	chr19:48216600-48246391	23.103
XLOC_010647	XLOC_010647	SMAD2	chr18:45359405-45457515	16.9398
XLOC_003684	XLOC_003684	DAGLA	chr11:61447904-61514474	1.0705
XLOC_015836	XLOC_015836	CLSTN2	chr3:139654026-140286919	0.436308
XLOC_023435	XLOC_023435	COL5A1	chr9:137533651-137736688	26.0463
XLOC_024907	XLOC_024907	RAP2C	chrX:131337052-131352189	6.54665
XLOC_023057	XLOC_023057	SLC1A1	chr9:4490426-4587469	5.57207
XLOC_010628	XLOC_010628	TPGS2	chr18:34374109-34805288	22.9772
XLOC_013561	XLOC_013561	STK39	chr2:168810529-169104105	8.39762
XLOC_001884	XLOC_001884	RIT1	chr1:155867600-155881177	6.57612
XLOC_017853	XLOC_017853	LMNB1	chr5:126112314-126172712	31.1358
XLOC_017076	XLOC_017076	FNIP2	chr4:159690151-159956333	1.6326
XLOC_004712	XLOC_004712	ESAM	chr11:124623018-124632223	1.40987
XLOC_010896	XLOC_010896	LPPR2	chr19:11466061-11476374	6.7379
XLOC_023284	XLOC_023284	TMEM38B	chr9:108456824-108537444	9.434
XLOC_001039	XLOC_001039	RPS6KC1	chr1:213224587-213446808	2.75344
XLOC_018951	XLOC_018951	GPR115	chr6:47666288-47689757	0.0878826
XLOC_002694	XLOC_002694	KIF20B	chr10:91461366-91534700	10.1145
XLOC_017553	XLOC_017553	SORBS2	chr4:186506597-186877870	0.0364994
XLOC_017424	XLOC_017424	PRSS12	chr4:119201192-119273922	0.288316
XLOC_017095	XLOC_017095	GALNT7	chr4:174089903-174245122	13.3611
XLOC_000243	XLOC_000243	SERINC2	chr1:31882411-31907527	14.7006
XLOC_017421	XLOC_017421	ARSJ	chr4:114821439-114900878	1.78304
XLOC_010412	XLOC_010412	TWSG1	chr18:9334764-9402418	6.00052
XLOC_022177	XLOC_022177	-	chr7:124799923-124800887	0.240592
XLOC_011083	XLOC_011083	USF2	chr19:35759895-35770718	18.3418
XLOC_006608	XLOC_006608	PAPLN	chr14:73704204-73741347	0.916542
XLOC_015767	XLOC_015767	LOC100129550	chr3:122605359-122611263	1.10826
XLOC_013937	XLOC_013937	PLCB4	chr20:9049700-9461462	1.42802
XLOC_007848	XLOC_007848	ADPGK	chr15:73043707-73090540	15.219
XLOC_016036	XLOC_016036	TIMP4	chr3:12045861-12233532	0.0750278
XLOC_006415	XLOC_006415	-	chr13:111502567-111503999	2.06938
XLOC_006041	XLOC_006041	B3GALTL	chr13:31774111-31906411	2.61542
XLOC_007558	XLOC_007558	AKAP13	chr15:85923870-86292586	6.45136
XLOC_012456	XLOC_012456	YPEL5	chr2:30369749-30383399	7.84067
XLOC_012094	XLOC_012094	PLA2G4C	chr19:48551099-48614109	0.949301
XLOC_007678	XLOC_007678	GPR176	chr15:40091249-40213155	2.25565
XLOC_005164	XLOC_005164	PTPRQ	chr12:80838125-81073968	0.0353812
XLOC_001307	XLOC_001307	KIAA0090	chr1:19541705-19578046	20.8989
XLOC_000682	XLOC_000682	MLLT11	chr1:151032150-151040973	0.465979
XLOC_004962	XLOC_004962	TMEM117	chr12:44229961-44783541	1.6155
XLOC_010583	XLOC_010583	SPIRE1	chr18:12446510-12657912	2.43405
XLOC_021629	XLOC_021629	ICA1	chr7:8152814-8302185	0.395719
XLOC_019339	XLOC_019339	UBD	chr6:29523388-29527702	0
XLOC_023786	XLOC_023786	SVEP1	chr9:113127528-113342160	11.2929
XLOC_018662	XLOC_018662	GCNT2	chr6:10521567-10629601	7.71823
XLOC_023894	XLOC_023894	PTGES	chr9:132500614-132515344	58.2412
XLOC_006822	XLOC_006822	KLC1	chr14:104095524-104181823	10.4543
XLOC_008808	XLOC_008808	SLC38A7	chr16:58700250-58718674	6.71099
XLOC_024322	XLOC_024322	SLC16A2	chrX:73641084-73753752	0.0694346
XLOC_000205	XLOC_000205	DHDDS	chr1:26758772-26798773	7.26888
XLOC_024133	XLOC_024133	SMS	chrX:21958714-22012955	65.268
XLOC_019414	XLOC_019414	HLA-DMA	chr6:32916390-32920899	3.53065
XLOC_023194	XLOC_023194	TLE4	chr9:82186877-82341656	2.16533
XLOC_019570	XLOC_019570	TMEM30A	chr6:75962637-75994632	24.1899
XLOC_012336	XLOC_012336	-	chr19:41337482-41338220	0.497803
XLOC_003085	XLOC_003085	C10orf54	chr10:73156690-73575704	3.00775
XLOC_023968	XLOC_023968	SAPCD2	chr9:139956578-139965028	15.5533
XLOC_011664	XLOC_011664	INSR	chr19:7112265-7294011	3.67421
XLOC_008861	XLOC_008861	MTSS1L	chr16:70695106-70719954	10.6793
XLOC_000919	XLOC_000919	LAMC1	chr1:182992594-183114727	26.8494
XLOC_008965	XLOC_008965	-	chr16:30754712-30755866	1.75867
XLOC_015391	XLOC_015391	-	chr22:46467350-46478664	3.3534
XLOC_006254	XLOC_006254	LHFP	chr13:39917028-40177356	2.16968
XLOC_007778	XLOC_007778	ADAM10	chr15:58887578-59042177	15.2214
XLOC_014939	XLOC_014939	ZNRF3	chr22:29279754-29453476	8.70344
XLOC_006374	XLOC_006374	RAB20	chr13:111175412-111214071	13.9303
XLOC_000169	XLOC_000169	EPHB2	chr1:23037330-23241823	0.691227
XLOC_024858	XLOC_024858	LRCH2	chrX:114345182-114468635	0
XLOC_009910	XLOC_009910	PGAP3	chr17:37827374-37844310	1.66479
XLOC_007686	XLOC_007686	C15orf57	chr15:40845297-40857252	2.06998
XLOC_006496	XLOC_006496	AKAP6	chr14:32798478-33302268	0.0924923
XLOC_022317	XLOC_022317	ERLIN2	chr8:37594096-37615319	4.70576
XLOC_016729	XLOC_016729	WFS1	chr4:6271563-6304992	6.18852
XLOC_016384	XLOC_016384	RUVBL1	chr3:127799799-127842671	44.0348
XLOC_016442	XLOC_016442	SLC9A9	chr3:142984063-143567373	0.0268137
XLOC_005741	XLOC_005741	PHLDA1	chr12:76419226-76425556	1.05431
XLOC_015629	XLOC_015629	CACNA2D3	chr3:54156692-55108584	0.655247
XLOC_018614	XLOC_018614	-	chr5:102090642-102091057	2.1743
XLOC_008243	XLOC_008243	QPRT	chr16:29690292-29710015	14.034
XLOC_010488	XLOC_010488	CTIF	chr18:46065426-46389586	2.07353
XLOC_016730	XLOC_016730	MAN2B2	chr4:6576901-6624188	1.8413
XLOC_022953	XLOC_022953	SLC45A4	chr8:142220787-142238673	7.49752
XLOC_013936	XLOC_013936	PLCB1	chr20:8113295-8865547	0.586474
XLOC_008473	XLOC_008473	CRISPLD2	chr16:84853586-84943116	0.814117
XLOC_021978	XLOC_021978	TSPAN12	chr7:120427373-120498177	5.24942
XLOC_005529	XLOC_005529	PKP2	chr12:32943679-33049780	5.70031
XLOC_010999	XLOC_010999	PGPEP1	chr19:18451407-18480763	2.5285
XLOC_013312	XLOC_013312	SFXN5	chr2:73169164-73298965	2.77197
XLOC_009417	XLOC_009417	XYLT2	chr17:48423392-48438828	6.54656
XLOC_012917	XLOC_012917	SGOL2	chr2:201390864-201448818	6.48312
XLOC_023871	XLOC_023871	PIP5KL1	chr9:130683807-130693076	0.0836194
XLOC_005380	XLOC_005380	FOXM1	chr12:2945981-2998626	22.1451
XLOC_022926	XLOC_022926	FAM84B	chr8:127564682-127570711	6.20478
XLOC_005816	XLOC_005816	APPL2	chr12:105567074-105630008	2.71551
XLOC_001657	XLOC_001657	FRRS1	chr1:100111430-100231349	2.81565
XLOC_023547	XLOC_023547	CDKN2B	chr9:21994789-22121093	5.18743
XLOC_009323	XLOC_009323	ATP6V0A1	chr17:40610861-40674597	8.43782
XLOC_002086	XLOC_002086	KIF14	chr1:200520624-200589862	8.35032
XLOC_003474	XLOC_003474	PARVA	chr11:12399025-12556903	6.23805
XLOC_013307	XLOC_013307	TEX261	chr2:71213067-71222001	11.3778
XLOC_018194	XLOC_018194	SEPP1	chr5:42756919-42812024	1.91272
XLOC_012958	XLOC_012958	MAP2	chr2:210288770-210598834	0.0517765
XLOC_008795	XLOC_008795	PLLP	chr16:57290008-57318584	0.784013
XLOC_013198	XLOC_013198	FAM98A	chr2:33808728-33824362	15.2947
XLOC_022045	XLOC_022045	HIPK2	chr7:139246315-139477845	4.63031
XLOC_015778	XLOC_015778	CHCHD6	chr3:126423117-126679244	6.98948
XLOC_015522	XLOC_015522	TRAK1	chr3:42132745-42267268	5.61356
XLOC_008666	XLOC_008666	DCUN1D3	chr16:20866268-20936328	3.44343
XLOC_000292	XLOC_000292	CDCA8	chr1:38158158-38175391	13.2211
XLOC_023885	XLOC_023885	ZER1	chr9:131486740-131534198	5.79719
XLOC_010350	XLOC_010350	-	chr17:67542198-67544388	2.99289
XLOC_005839	XLOC_005839	GLTP	chr12:110288747-110318293	5.66965
XLOC_018934	XLOC_018934	C6orf223	chr6:43968336-43973694	4.21879
XLOC_010414	XLOC_010414	RAB31	chr18:9708227-9862553	12.792
XLOC_019881	XLOC_019881	-	chr6:134677810-134678993	2.65948
XLOC_012810	XLOC_012810	ARL6IP6	chr2:153574406-153617767	8.39003
XLOC_006232	XLOC_006232	KATNAL1	chr13:30776766-30881584	1.21037
XLOC_021402	XLOC_021402	FOXP2	chr7:113726364-114333827	0.229152
XLOC_023030	XLOC_023030	-	chr8:128201236-128204515	6.42868
XLOC_012891	XLOC_012891	GULP1	chr2:189156395-189460652	0.030441
XLOC_001043	XLOC_001043	CENPF	chr1:214776531-214837914	19.6762
XLOC_012389	XLOC_012389	GREB1	chr2:11674241-11782912	0.429892
XLOC_023903	XLOC_023903	RAPGEF1	chr9:134452156-134612925	4.61914
XLOC_004655	XLOC_004655	PCSK7	chr11:117075787-117102811	5.9013
XLOC_021183	XLOC_021183	ABCA13	chr7:48211056-48687091	0.0117948
XLOC_005016	XLOC_005016	NR4A1	chr12:52416615-52453291	16.3764
XLOC_008353	XLOC_008353	GPR56	chr16:57653909-57698944	3.25101
XLOC_002617	XLOC_002617	SLC29A3	chr10:73079009-73123147	0.879823
XLOC_008364	XLOC_008364	CDH5	chr16:66400524-66438689	1.43326
XLOC_018230	XLOC_018230	PDE4D	chr5:58264865-59843484	20.5151
XLOC_007983	XLOC_007983	-	chr15:25243097-25243635	0.249791
XLOC_010857	XLOC_010857	HNRNPM	chr19:8509802-8554002	86.8842
XLOC_017388	XLOC_017388	MANBA	chr4:103552642-103682151	5.68003
XLOC_023738	XLOC_023738	SLC35D2	chr9:99082987-99145992	5.3655
XLOC_012640	XLOC_012640	GGT8P	chr2:91963367-91970153	0.12943
XLOC_016272	XLOC_016272	EIF4E3	chr3:71728439-71804328	1.83088
XLOC_023432	XLOC_023432	WDR5	chr9:137001209-137025094	18.3121
XLOC_018665	XLOC_018665	TMEM14B	chr6:10747994-10757214	111.305
XLOC_011659	XLOC_011659	SH2D3A	chr19:6752172-6767523	5.41051
XLOC_013239	XLOC_013239	CALM2	chr2:47387220-47403740	190.495
XLOC_004339	XLOC_004339	SLC43A3	chr11:57174426-57195053	51.2382
XLOC_000088	XLOC_000088	PLOD1	chr1:11994723-12035599	41.9168
XLOC_000183	XLOC_000183	NIPAL3	chr1:24742244-24799473	6.90617
XLOC_000801	XLOC_000801	LOC100505633	chr1:159931013-159948876	0.224206
XLOC_019826	XLOC_019826	-	chr6:27074083-27075030	3.19377
XLOC_019909	XLOC_019909	-	chr6:166302557-166303282	4.41054
XLOC_000192	XLOC_000192	MAN1C1	chr1:25943958-26111258	0.0993438
XLOC_007524	XLOC_007524	FAM108C1	chr15:80987651-81047962	18.3917
XLOC_010245	XLOC_010245	TIMP2	chr17:76849058-76921472	58.0977
XLOC_013528	XLOC_013528	PRPF40A	chr2:153508106-153573975	21.4651
XLOC_013163	XLOC_013163	KIF3C	chr2:26149454-26205443	0.34126
XLOC_004987	XLOC_004987	TROAP	chr12:49716970-49725514	22.375
XLOC_013775	XLOC_013775	HJURP	chr2:234745485-234763212	12.1476
XLOC_023450	XLOC_023450	EGFL7	chr9:139553307-139567130	7.49989
XLOC_018092	XLOC_018092	SQSTM1	chr5:179224597-179285840	146.97
XLOC_022855	XLOC_022855	TP53INP1	chr8:95938199-95961615	1.26316
XLOC_011722	XLOC_011722	TMED1	chr19:10943113-10946983	10.4768
XLOC_015144	XLOC_015144	PI4KA	chr22:21061978-21213100	3.75634
XLOC_015913	XLOC_015913	FNDC3B	chr3:171757417-172118492	16.417
XLOC_022918	XLOC_022918	KLHL38	chr8:124657914-124665190	0.04682
XLOC_019913	XLOC_019913	-	chr6:166312225-166313703	2.59014
XLOC_002890	XLOC_002890	IDI1	chr10:1064846-1095061	30.8769
XLOC_007582	XLOC_007582	CRTC3	chr15:91072638-91188577	41.049
XLOC_018272	XLOC_018272	LHFPL2	chr5:77781037-77944648	4.1184
XLOC_017598	XLOC_017598	-	chr4:154926253-154926616	0
XLOC_010459	XLOC_010459	DSG2	chr18:29078026-29136874	14.7621
XLOC_021081	XLOC_021081	TMEM106B	chr7:12250847-12276890	10.8283
XLOC_010001	XLOC_010001	BRCA1	chr17:41196311-41277500	6.49645
XLOC_022441	XLOC_022441	PDP1	chr8:94929082-94938296	4.03375
XLOC_014674	XLOC_014674	ADAMTS1	chr21:28208605-28217771	2.85205
XLOC_000841	XLOC_000841	NUF2	chr1:163291722-163325553	8.93768
XLOC_021448	XLOC_021448	AHCYL2	chr7:128864854-129070052	3.03236
XLOC_019681	XLOC_019681	EPB41L2	chr6:131160487-131384462	5.39007
XLOC_007475	XLOC_007475	LOXL1	chr15:74209808-74244478	0.425139
XLOC_007022	XLOC_007022	SGPP1	chr14:64150934-64194756	7.99626
XLOC_019879	XLOC_019879	-	chr6:134672318-134673593	2.00714
XLOC_002606	XLOC_002606	HKDC1	chr10:70980058-71027315	1.5425
XLOC_003297	XLOC_003297	MKI67	chr10:129894924-129924468	22.7289
XLOC_007182	XLOC_007182	-	chr14:105147481-105148081	0.215962
XLOC_011306	XLOC_011306	FTL	chr19:49468565-49470136	630.651
XLOC_013146	XLOC_013146	C2orf43	chr2:20884817-21022827	6.36481
XLOC_012301	XLOC_012301	SLC27A5	chr19:59009699-59023432	2.07417
XLOC_012332	XLOC_012332	-	chr19:39323334-39324141	3.42031
XLOC_023029	XLOC_023029	-	chr8:128198386-128201070	4.51127
XLOC_015467	XLOC_015467	NR1D2	chr3:23986750-24022109	2.32992
XLOC_017075	XLOC_017075	ETFDH	chr4:159593276-159629841	4.39873
XLOC_003784	XLOC_003784	C11orf86	chr11:66742753-66744479	10.9688
XLOC_003679	XLOC_003679	SDHAF2	chr11:61197596-61214239	12.9525
XLOC_013747	XLOC_013747	PID1	chr2:229888688-230136057	0.30465
XLOC_014820	XLOC_014820	-	chr21:30867045-30868993	0.492676
XLOC_017475	XLOC_017475	NR3C2	chr4:148999914-149363672	0.303576
XLOC_021312	XLOC_021312	PEG10	chr7:94285636-94299006	21.142
XLOC_015897	XLOC_015897	PPM1L	chr3:160473388-160791355	1.50175
XLOC_014106	XLOC_014106	CTSA	chr20:44517266-44541003	32.091
XLOC_003541	XLOC_003541	LDLRAD3	chr11:35965588-36253674	3.05833
XLOC_019517	XLOC_019517	PTCHD4	chr6:47845763-48036425	0.703213
XLOC_006523	XLOC_006523	ARF6	chr14:50359735-50363772	21.6797
XLOC_001515	XLOC_001515	KIAA0494	chr1:47139707-47184736	9.54877
XLOC_013844	XLOC_013844	-	chr2:111964935-111966528	0.885789
XLOC_000616	XLOC_000616	MAN1A2	chr1:117909457-118069066	4.74377
XLOC_014946	XLOC_014946	NF2	chr22:29999544-30094589	11.9002
XLOC_012018	XLOC_012018	PSG9	chr19:43757434-43773682	0
XLOC_003479	XLOC_003479	SPON1	chr11:13984183-14289679	0.0172799
XLOC_005766	XLOC_005766	ATP2B1	chr12:89981825-90049844	15.0815
XLOC_018991	XLOC_018991	CD109	chr6:74405507-74538041	9.25513
XLOC_005817	XLOC_005817	NUAK1	chr12:106457124-106533811	0.894105
XLOC_011162	XLOC_011162	PSMC4	chr19:40477072-40487353	30.0887
XLOC_002121	XLOC_002121	PPP1R15B	chr1:204372491-204380944	36.9631
XLOC_015734	XLOC_015734	ATP6V1A	chr3:113465865-113530905	34.9842
XLOC_000781	XLOC_000781	KIRREL	chr1:157963062-158070084	19.0615
XLOC_022527	XLOC_022527	DENND3	chr8:142138719-142206032	2.87675
XLOC_003583	XLOC_003583	PTPRJ	chr11:48002109-48192394	2.99997
XLOC_016382	XLOC_016382	TPRA1	chr3:127291907-127309568	30.6148
XLOC_008346	XLOC_008346	ARL2BP	chr16:57279037-57287545	15.8943
XLOC_000391	XLOC_000391	RNF11	chr1:51701944-51739119	13.056
XLOC_023313	XLOC_023313	PAPPA	chr9:118916070-119164600	6.80712
XLOC_009465	XLOC_009465	BCAS3	chr17:58755171-59470199	1.26665
XLOC_005261	XLOC_005261	ALDH2	chr12:112204690-112247789	4.00845
XLOC_005144	XLOC_005144	CCT2	chr12:69979207-69995357	103.136
XLOC_018972	XLOC_018972	BEND6	chr6:56819772-56892142	0.108015
XLOC_005298	XLOC_005298	MLEC	chr12:121124948-121139667	28.3945
XLOC_013748	XLOC_013748	DNER	chr2:230222344-230579286	0.965111
XLOC_009818	XLOC_009818	PIGS	chr17:26880405-26898887	30.0002
XLOC_003810	XLOC_003810	CCND1	chr11:69455828-69469242	37.3488
XLOC_018886	XLOC_018886	C6orf89	chr6:36853639-36896740	9.36881
XLOC_023379	XLOC_023379	SET	chr9:131445933-131458675	159.837
XLOC_000876	XLOC_000876	DNM3	chr1:171810620-172381857	0.137177
XLOC_000862	XLOC_000862	BLZF1	chr1:169337193-169396670	8.61375
XLOC_007327	XLOC_007327	CHST14	chr15:40763159-40765357	2.85542
XLOC_016264	XLOC_016264	C3orf64	chr3:69024367-69062774	2.81955
XLOC_001589	XLOC_001589	DEPDC1	chr1:68939834-68962799	11.8821
XLOC_021630	XLOC_021630	NDUFA4	chr7:10971579-10979813	49.3124
XLOC_022337	XLOC_022337	GINS4	chr8:41386724-41402565	3.96247
XLOC_014449	XLOC_014449	AURKA	chr20:54944444-54967351	27.6202
XLOC_002507	XLOC_002507	APBB1IP	chr10:26727265-26856732	1.2431
XLOC_023998	XLOC_023998	-	chr9:74869243-74870606	0.728783
XLOC_016161	XLOC_016161	IMPDH2	chr3:49061761-49066875	51.578
XLOC_008298	XLOC_008298	PHKB	chr16:47495209-47735434	10.7378
XLOC_016614	XLOC_016614	-	chr3:42055109-42055685	2.50701
XLOC_003093	XLOC_003093	P4HA1	chr10:74766979-74856732	26.5915
XLOC_017486	XLOC_017486	DCHS2	chr4:155155526-155412930	0
XLOC_013346	XLOC_013346	SUCLG1	chr2:84650646-84686586	26.1822
XLOC_004601	XLOC_004601	MMP12	chr11:102733463-102745764	0.0550043
XLOC_019670	XLOC_019670	SERINC1	chr6:122764492-122792952	22.1923
XLOC_016718	XLOC_016718	DOK7	chr4:3465032-3496209	0.323121
XLOC_009104	XLOC_009104	PFAS	chr17:8152595-8173809	19.3962
XLOC_019312	XLOC_019312	HIST1H4K	chr6:27796484-27799739	1.8266
XLOC_003466	XLOC_003466	ADM	chr11:10326631-10328979	22.6347
XLOC_013531	XLOC_013531	NR4A2	chr2:157180943-157189287	3.09874
XLOC_024367	XLOC_024367	LOC100287765	chrX:102024067-102140338	0.990045
XLOC_001105	XLOC_001105	SLC35F3	chr1:234040444-234460262	4.69449
XLOC_000157	XLOC_000157	NBPF3	chr1:21766620-21811393	2.02838
XLOC_000839	XLOC_000839	HSD17B7	chr1:162760495-162782608	4.09365
XLOC_002362	XLOC_002362	-	chr1:94164790-94165454	3.97889
XLOC_015389	XLOC_015389	-	chr22:46410556-46411347	0.304754
XLOC_023508	XLOC_023508	PTPRD	chr9:8314245-10612723	0.00879975
XLOC_024027	XLOC_024027	-	chr9:118798556-118799603	0.10926
XLOC_021103	XLOC_021103	CCDC126	chr7:23636997-23684327	0.983463
XLOC_002829	XLOC_002829	BAG3	chr10:121410881-121437329	17.1007
XLOC_012260	XLOC_012260	UBE2S	chr19:55912649-55919325	51.9387
XLOC_014138	XLOC_014138	FAM210B	chr20:54933982-54943718	5.8468
XLOC_013473	XLOC_013473	LIMS2	chr2:128395995-128439360	0.787521
XLOC_009919	XLOC_009919	TNS4	chr17:38631308-38657925	17.659
XLOC_025036	XLOC_025036	CLIC2	chrX:154505499-154563986	0
XLOC_018376	XLOC_018376	PITX1	chr5:134363423-134369964	32.7141
XLOC_021604	XLOC_021604	GNA12	chr7:2767740-2883959	8.73157
XLOC_011228	XLOC_011228	PVRL2	chr19:45349392-45392485	15.3389
XLOC_001218	XLOC_001218	MEGF6	chr1:3404505-3528059	6.90059
XLOC_019903	XLOC_019903	-	chr6:166288242-166289501	1.85886
XLOC_007694	XLOC_007694	OIP5	chr15:41601465-41624819	12.4595
XLOC_006291	XLOC_006291	EBPL	chr13:50234809-50265623	32.3069
XLOC_023980	XLOC_023980	EXD3	chr9:140201347-140317714	0.753474
XLOC_022415	XLOC_022415	ZBTB10	chr8:81398447-81434610	0.688676
XLOC_008957	XLOC_008957	-	chr16:23527683-23528385	3.53214
XLOC_022443	XLOC_022443	DPY19L4	chr8:95732102-95806076	5.68136
XLOC_025025	XLOC_025025	G6PD	chrX:153759605-153793447	36.2765
XLOC_010003	XLOC_010003	ETV4	chr17:41605210-41623762	5.58288
XLOC_022303	XLOC_022303	EXTL3	chr8:28559152-28611202	3.72977
XLOC_003163	XLOC_003163	NOC3L	chr10:96092988-96122683	12.5602
XLOC_012718	XLOC_012718	FBLN7	chr2:112895961-112945791	0.715249
XLOC_024298	XLOC_024298	FOXO4	chrX:70315998-70323384	1.49428
XLOC_015877	XLOC_015877	MME	chr3:154797435-154901518	0
XLOC_009436	XLOC_009436	PCTP	chr17:53828339-53854748	1.30871
XLOC_019480	XLOC_019480	MED20	chr6:41873091-41888877	5.78526
XLOC_004390	XLOC_004390	B3GAT3	chr11:62382766-62389647	14.5595
XLOC_016368	XLOC_016368	HEG1	chr3:124684553-124774802	5.60728
XLOC_001901	XLOC_001901	GPATCH4	chr1:156564099-156571279	19.5887
XLOC_005532	XLOC_005532	KIF21A	chr12:39687029-39837192	6.4496
XLOC_002860	XLOC_002860	DOCK1	chr10:128594022-129250780	3.92245
XLOC_021161	XLOC_021161	HECW1	chr7:43152197-43602938	0.61264
XLOC_016832	XLOC_016832	DANCR	chr4:53578620-53580305	35.1392
XLOC_014640	XLOC_014640	COL18A1	chr21:46825062-46933898	1.20297	TRUE
XLOC_013102	XLOC_013102	PXDN	chr2:1635658-1748291	15.4824
XLOC_001125	XLOC_001125	EXO1	chr1:242011267-242053988	15.0997
XLOC_001053	XLOC_001053	C1orf115	chr1:220863627-220872499	0.668232
XLOC_005028	XLOC_005028	ESPL1	chr12:53662050-53687427	7.81124
XLOC_003194	XLOC_003194	ERLIN1	chr10:101909846-101945814	10.4606
XLOC_012015	XLOC_012015	PSG5	chr19:43671894-43690688	0.113015
XLOC_005216	XLOC_005216	PARPBP	chr12:102513955-102591614	5.49161
XLOC_009617	XLOC_009617	GEMIN4	chr17:647660-655501	14.3997
XLOC_008321	XLOC_008321	GNAO1	chr16:56225250-56391356	1.78299
XLOC_010516	XLOC_010516	PMAIP1	chr18:57567191-57571538	9.78839
XLOC_009237	XLOC_009237	CCL2	chr17:32582295-32584220	0
XLOC_019822	XLOC_019822	-	chr6:16766360-16766919	0
XLOC_022176	XLOC_022176	-	chr7:124797817-124798844	0
XLOC_024002	XLOC_024002	-	chr9:74878099-74878911	0
XLOC_001674	XLOC_001674	TAF13	chr1:109606997-109618624	19.9622
XLOC_002944	XLOC_002944	NEBL	chr10:21068902-21463852	0.82171
XLOC_003911	XLOC_003911	CNTN5	chr11:98891705-100229616	0
XLOC_000744	XLOC_000744	ADAM15	chr1:155006281-155042029	78.3268
XLOC_024329	XLOC_024329	PGK1	chrX:77359665-77382324	342.546
XLOC_007502	XLOC_007502	RCN2	chr15:77223961-77242601	28.0187
XLOC_019041	XLOC_019041	AIM1	chr6:106959729-107018334	0.300733
XLOC_006581	XLOC_006581	FUT8	chr14:65877309-66210839	1.99411
XLOC_001522	XLOC_001522	LOC388630	chr1:48226199-48462562	0.213649
XLOC_017815	XLOC_017815	MAN2A1	chr5:109025155-109205297	8.74481
XLOC_013833	XLOC_013833	-	chr2:51559518-51560358	0.141676
XLOC_018356	XLOC_018356	P4HA2	chr5:131527211-131563556	13.3617
XLOC_007297	XLOC_007297	LOC100288637	chr15:30938317-31065209	1.94528
XLOC_013397	XLOC_013397	TMEM131	chr2:98372800-98612354	6.39446
XLOC_022005	XLOC_022005	KCP	chr7:128516918-128550773	0.0460999
XLOC_013771	XLOC_013771	NGEF	chr2:233743395-233877951	0.265521
XLOC_000489	XLOC_000489	HS2ST1	chr1:87380334-87575681	8.73239
XLOC_001746	XLOC_001746	FAM72D	chr1:143896451-143913143	0.872386
XLOC_005925	XLOC_005925	SCARB1	chr12:125262173-125348519	59.4298
XLOC_010940	XLOC_010940	PKN1	chr19:14544165-14582679	19.6591
XLOC_006315	XLOC_006315	PCDH9	chr13:66876965-67804468	0.377279
XLOC_002575	XLOC_002575	DKK1	chr10:54073990-54079187	27.08
XLOC_017559	XLOC_017559	TRIML2	chr4:189012426-189026408	0.112465
XLOC_010443	XLOC_010443	RIOK3	chr18:21032786-21063099	12.9133
XLOC_017025	XLOC_017025	PCDH10	chr4:134070469-134113381	1.5827	TRUE
XLOC_004868	XLOC_004868	RIMKLB	chr12:8850507-8933511	17.5478
XLOC_024000	XLOC_024000	-	chr9:74874264-74875115	1.11581
XLOC_003182	XLOC_003182	AVPI1	chr10:99437180-99447015	59.4842
XLOC_004831	XLOC_004831	NCAPD2	chr12:6603297-6641132	20.0289
XLOC_008111	XLOC_008111	TNFRSF12A	chr16:3070312-3072383	90.3541
XLOC_018826	XLOC_018826	HSPA1B	chr6:31795511-31798031	18.8696
XLOC_022230	XLOC_022230	MSRA	chr8:9911829-10286401	2.22386
XLOC_012654	XLOC_012654	NCAPH	chr2:97001483-97041274	5.70211
XLOC_023178	XLOC_023178	MAMDC2	chr9:72658496-72873790	2.15848
XLOC_018015	XLOC_018015	PTTG1	chr5:159848864-159855746	52.4856
XLOC_002431	XLOC_002431	GTPBP4	chr10:1034348-1063708	17.5744
XLOC_008366	XLOC_008366	BEAN1	chr16:66461199-66527432	0
XLOC_015789	XLOC_015789	RAB7A	chr3:128444978-128533641	68.5565
XLOC_008396	XLOC_008396	PSKH1	chr16:67927174-67965778	5.2266
XLOC_023940	XLOC_023940	NACC2	chr9:138898382-138987131	8.49142
XLOC_016589	XLOC_016589	PCYT1A	chr3:195963731-196014584	12.0961
XLOC_022903	XLOC_022903	EXT1	chr8:118811601-119124058	6.8349
XLOC_018521	XLOC_018521	CLTB	chr5:175819455-175843570	39.1027
XLOC_005129	XLOC_005129	MSRB3	chr12:65672422-65860687	4.84636
XLOC_010276	XLOC_010276	FAM195B	chr17:79780292-79791167	1.87106
XLOC_005907	XLOC_005907	CLIP1	chr12:122755980-122907116	11.1748
XLOC_022409	XLOC_022409	CRISPLD1	chr8:75896707-75946793	0.0487887
XLOC_021400	XLOC_021400	IFRD1	chr7:112063178-112117448	13.7519
XLOC_009186	XLOC_009186	TMEM97	chr17:26646120-26662501	45.9591
XLOC_002426	XLOC_002426	-	chr1:233837226-233838414	0
XLOC_010352	XLOC_010352	-	chr17:74779224-74779674	0
XLOC_014541	XLOC_014541	C21orf7	chr21:30452872-30548202	0
XLOC_016680	XLOC_016680	-	chr3:188652656-188653611	0
XLOC_024003	XLOC_024003	-	chr9:74887117-74888094	0
XLOC_024024	XLOC_024024	-	chr9:118739485-118740366	0
XLOC_013832	XLOC_013832	-	chr2:51558199-51559207	0.456727
XLOC_021452	XLOC_021452	KLHDC10	chr7:129710348-129775560	4.38614
XLOC_019876	XLOC_019876	-	chr6:125413304-125413775	0.300684
XLOC_012934	XLOC_012934	BMPR2	chr2:203241049-203432474	2.3405
XLOC_014836	XLOC_014836	-	chr21:44813760-44818773	4.52562
XLOC_004007	XLOC_004007	SORL1	chr11:121322911-121504471	2.37298
XLOC_019007	XLOC_019007	MRAP2	chr6:84743419-84800605	0.0876094
XLOC_007457	XLOC_007457	KIF23	chr15:69706626-69740764	21.1531
XLOC_025063	XLOC_025063	-	chrX:70275239-70275858	4.14711
XLOC_023264	XLOC_023264	NR4A3	chr9:102584136-102629173	3.64365
XLOC_006164	XLOC_006164	MYO16	chr13:109248499-109860355	0.638204
XLOC_012912	XLOC_012912	PLCL1	chr2:198669425-199014608	0.0300724
XLOC_018225	XLOC_018225	IL6ST	chr5:55230924-55290821	19.381
XLOC_009810	XLOC_009810	C17orf108	chr17:26205339-26220409	0.259332
XLOC_012755	XLOC_012755	TSN	chr2:122513120-122525428	23.8983
XLOC_024785	XLOC_024785	MAGT1	chrX:77081861-77151065	30.9053
XLOC_015088	XLOC_015088	CRELD2	chr22:50312282-50321186	11.1405
XLOC_018953	XLOC_018953	CENPQ	chr6:49431095-49460820	10.2439
XLOC_010027	XLOC_010027	C1QL1	chr17:43037060-43045644	18.5285
XLOC_003485	XLOC_003485	NUCB2	chr11:17298276-17356065	16.0094
XLOC_019458	XLOC_019458	BTBD9	chr6:38136226-38607924	1.35548
XLOC_012251	XLOC_012251	PTPRH	chr19:55692614-55720874	0.0178861
XLOC_007399	XLOC_007399	MAPK6	chr15:52311410-52358462	10.4818
XLOC_022766	XLOC_022766	ASPH	chr8:62200524-62627418	51.9333
XLOC_007525	XLOC_007525	KIAA1199	chr15:81071711-81243999	0.210196
XLOC_017347	XLOC_017347	HPSE	chr4:84213613-84256306	3.89713
XLOC_012088	XLOC_012088	NAPA	chr19:47987538-48018515	29.3107
XLOC_023722	XLOC_023722	NINJ1	chr9:95883770-95896570	28.0703
XLOC_014789	XLOC_014789	PTTG1IP	chr21:46269499-46293818	88.8683
XLOC_021738	XLOC_021738	PURB	chr7:44915891-44924960	11.1158
XLOC_012943	XLOC_012943	PARD3B	chr2:205410369-206484886	0.725385
XLOC_014364	XLOC_014364	NDRG3	chr20:35280168-35374541	12.0689
XLOC_003114	XLOC_003114	ZNF503	chr10:77157602-77168740	4.28776
XLOC_001876	XLOC_001876	GBA	chr1:155204230-155214653	13.5492
XLOC_024710	XLOC_024710	IQSEC2	chrX:53262057-53350522	2.78843
XLOC_017726	XLOC_017726	CENPH	chr5:68485374-68506184	8.90174
XLOC_011781	XLOC_011781	GIPC1	chr19:14588570-14606944	33.3134
XLOC_012010	XLOC_012010	PSG1	chr19:43370612-43383871	0
XLOC_010241	XLOC_010241	SOCS3	chr17:76352858-76356158	8.53484
XLOC_016671	XLOC_016671	-	chr3:172468495-172468841	8.24367
XLOC_022335	XLOC_022335	C8orf4	chr8:40010986-40012827	1.33076
XLOC_005818	XLOC_005818	CKAP4	chr12:106631658-106641713	56.7356
XLOC_013021	XLOC_013021	FBXO36	chr2:230787206-230877825	0.435472
XLOC_015828	XLOC_015828	CLDN18	chr3:137717657-137752494	1.95029
XLOC_006416	XLOC_006416	-	chr13:114054808-114055880	0.531608
XLOC_008955	XLOC_008955	-	chr16:22098165-22098816	0.582938
XLOC_024043	XLOC_024043	-	chr9:138802794-138803886	0.520413
XLOC_007354	XLOC_007354	ADAL	chr15:43622871-43646096	2.4203
XLOC_012482	XLOC_012482	-	chr2:38413971-38416972	4.3823
XLOC_014825	XLOC_014825	-	chr21:44256711-44258602	1.69578
XLOC_003198	XLOC_003198	BLOC1S2	chr10:102033034-102046469	6.76494
XLOC_018193	XLOC_018193	OXCT1	chr5:41730166-41870791	29.4165
XLOC_002873	XLOC_002873	INPP5A	chr10:134351352-134596984	4.27015
XLOC_024797	XLOC_024797	POF1B	chrX:84532394-84634748	1.52335
XLOC_007329	XLOC_007329	CASC5	chr15:40886446-40954881	6.31457
XLOC_013734	XLOC_013734	AP1S3	chr2:224620046-224702319	5.29319
XLOC_003999	XLOC_003999	OAF	chr11:120081746-120100650	6.87973
XLOC_017230	XLOC_017230	TMEM156	chr4:38968440-39034041	0.700654
XLOC_017658	XLOC_017658	NPR3	chr5:32710742-32791830	0.0621645
XLOC_006985	XLOC_006985	ERO1L	chr14:53108604-53162419	17.5031
XLOC_016483	XLOC_016483	SHOX2	chr3:157813799-157823952	0.504516
XLOC_016682	XLOC_016682	-	chr3:188664706-188665596	0.132202
XLOC_021285	XLOC_021285	CD36	chr7:80231503-80308593	0.184301
XLOC_008309	XLOC_008309	CYLD	chr16:50775960-50835846	4.69247
XLOC_017410	XLOC_017410	ELOVL6	chr4:110969087-111119827	4.13985
XLOC_012961	XLOC_012961	CPS1	chr2:211342405-211543831	381.732
XLOC_025008	XLOC_025008	PDZD4	chrX:153067622-153096003	0.762346
XLOC_019904	XLOC_019904	-	chr6:166290536-166291530	2.20511
XLOC_003324	XLOC_003324	-	chr10:30025622-30025972	0.475608
XLOC_006989	XLOC_006989	BMP4	chr14:54416454-54423554	0.665479
XLOC_023568	XLOC_023568	BAG1	chr9:33252469-33264759	42.9399
XLOC_009643	XLOC_009643	METTL16	chr17:2319347-2415200	8.51791
XLOC_021855	XLOC_021855	SAMD9	chr7:92728825-92747336	7.4812
XLOC_012019	XLOC_012019	LYPD3	chr19:43964945-43969831	15.2934
XLOC_024848	XLOC_024848	AMMECR1	chrX:109437412-109699562	6.84699
XLOC_023248	XLOC_023248	HABP4	chr9:99212413-99253618	1.45539
XLOC_024125	XLOC_024125	SCML1	chrX:17755591-17773105	12.6041
XLOC_021760	XLOC_021760	VOPP1	chr7:55538305-55640200	10.7663
XLOC_002418	XLOC_002418	-	chr1:211827457-211827847	0
XLOC_006401	XLOC_006401	-	chr13:107187576-107188000	0
XLOC_007174	XLOC_007174	-	chr14:38507159-38507634	0
XLOC_007180	XLOC_007180	-	chr14:102521616-102522338	0
XLOC_017693	XLOC_017693	HSPB3	chr5:53751430-53752214	0
XLOC_019845	XLOC_019845	-	chr6:47835284-47836384	0
XLOC_003866	XLOC_003866	C11orf82	chr11:82612736-82645699	4.54407
XLOC_012483	XLOC_012483	-	chr2:38417257-38422642	4.58784
XLOC_006546	XLOC_006546	PELI2	chr14:56585092-56768031	0.121934
XLOC_015394	XLOC_015394	-	chr22:49808372-49809734	0.486253
XLOC_016065	XLOC_016065	SGOL1	chr3:20202084-20227724	5.84036
XLOC_003086	XLOC_003086	PSAP	chr10:73576054-73611082	140.373
XLOC_014586	XLOC_014586	TTC3	chr21:38445570-38575408	11.462
XLOC_016017	XLOC_016017	SRGAP3	chr3:9022277-9291311	0.948511
XLOC_021397	XLOC_021397	DNAJB9	chr7:108210188-108215294	7.40331
XLOC_019142	XLOC_019142	GPR126	chr6:142623014-142767403	13.4852
XLOC_002344	XLOC_002344	-	chr1:36185398-36185996	3.47055
XLOC_004748	XLOC_004748	-	chr11:3636263-3637042	2.48399
XLOC_008987	XLOC_008987	-	chr16:81006679-81007466	2.45316
XLOC_015366	XLOC_015366	-	chr22:18582081-18582560	4.69669
XLOC_019906	XLOC_019906	-	chr6:166293081-166294243	1.551
XLOC_016702	XLOC_016702	FGFR3	chr4:1795038-1810599	1.62346
XLOC_017437	XLOC_017437	CCNA2	chr4:122722471-122745088	18.4186
XLOC_003374	XLOC_003374	CD151	chr11:832951-838835	87.6765
XLOC_002146	XLOC_002146	YOD1	chr1:207217193-207224422	9.49083
XLOC_019356	XLOC_019356	MDC1	chr6:30667583-30685458	8.93028
XLOC_011758	XLOC_011758	DNASE2	chr19:12986024-12992335	9.05915
XLOC_004894	XLOC_004894	APOLD1	chr12:12878850-12944399	1.21544
XLOC_019886	XLOC_019886	-	chr6:136658782-136659390	4.0328
XLOC_002837	XLOC_002837	PLEKHA1	chr10:124134093-124192037	8.14656
XLOC_016237	XLOC_016237	ARHGEF3	chr3:56761445-57113336	3.00295
XLOC_005349	XLOC_005349	ULK1	chr12:132379160-132407707	11.1395
XLOC_009045	XLOC_009045	USP6	chr17:5031686-5078324	0.032019
XLOC_001015	XLOC_001015	CD46	chr1:207925382-207968861	249.053
XLOC_007994	XLOC_007994	-	chr15:42831718-42832142	0.350816
XLOC_004050	XLOC_004050	APLP2	chr11:129939715-130014706	60.2125
XLOC_017052	XLOC_017052	RPS3A	chr4:152020753-152025804	643.117
XLOC_002608	XLOC_002608	TSPAN15	chr10:71211225-71267423	4.63793
XLOC_003322	XLOC_003322	-	chr10:17256495-17257304	0.593053
XLOC_016009	XLOC_016009	SUMF1	chr3:4402828-4508966	9.24716
XLOC_021158	XLOC_021158	C7orf10	chr7:40174574-40900366	0.548446
XLOC_016668	XLOC_016668	-	chr3:160795588-160796242	0.386347
XLOC_004989	XLOC_004989	SPATS2	chr12:49760687-49921207	9.76527
XLOC_017360	XLOC_017360	ABCG2	chr4:89011415-89080011	37.4905
XLOC_004513	XLOC_004513	STARD10	chr11:72465773-72504750	1.58074
XLOC_023277	XLOC_023277	NIPSNAP3A	chr9:107509968-107522403	10.711
XLOC_002415	XLOC_002415	-	chr1:208035886-208036993	2.45914
XLOC_001550	XLOC_001550	TMEM59	chr1:54497348-54519111	54.047
XLOC_016694	XLOC_016694	TMEM175	chr4:926261-952443	2.59227
XLOC_015916	XLOC_015916	NAALADL2	chr3:174577110-175523428	0
XLOC_003959	XLOC_003959	NNMT	chr11:114166421-114183238	80.4229
XLOC_005188	XLOC_005188	VEZT	chr12:95611521-95696566	8.46448
XLOC_007975	XLOC_007975	TARSL2	chr15:102193954-102264645	0.640093
XLOC_018076	XLOC_018076	TMED9	chr5:177019212-177023099	80.3914
XLOC_010734	XLOC_010734	C19orf21	chr19:751145-764318	33.0096
XLOC_010787	XLOC_010787	HMG20B	chr19:3572879-3579081	88.2467
XLOC_011134	XLOC_011134	PSMD8	chr19:38865189-38874466	41.0371
XLOC_002193	XLOC_002193	WDR26	chr1:224572844-224622001	16.7547
XLOC_023145	XLOC_023145	ALDH1B1	chr9:38392660-38398662	8.98423
XLOC_024860	XLOC_024860	KLHL13	chrX:117031763-117251303	6.44803
XLOC_005283	XLOC_005283	PEBP1	chr12:118573869-118583390	99.4461
XLOC_012905	XLOC_012905	OBFC2A	chr2:192542797-192559432	16.1757
XLOC_005642	XLOC_005642	CALCOCO1	chr12:54104901-54121307	4.95195
XLOC_021342	XLOC_021342	MBLAC1	chr7:99724319-99726121	0.453383
XLOC_003340	XLOC_003340	-	chr10:101194977-101195998	1.68739
XLOC_008976	XLOC_008976	-	chr16:57841519-57842359	2.12513
XLOC_014473	XLOC_014473	C20orf151	chr20:60985292-61002629	0.392636
XLOC_014826	XLOC_014826	-	chr21:44573463-44574422	1.81549
XLOC_005329	XLOC_005329	TCTN2	chr12:124155659-124192950	5.43632
XLOC_018227	XLOC_018227	MIER3	chr5:56205086-56247954	7.1626
XLOC_022253	XLOC_022253	SLC7A2	chr8:17354596-17428077	3.09793
XLOC_000215	XLOC_000215	WDTC1	chr1:27561006-27635110	5.29074
XLOC_007648	XLOC_007648	MTMR10	chr15:31195936-31283807	1.47484
XLOC_008505	XLOC_008505	CPNE7	chr16:89642175-89663719	6.03598
XLOC_018228	XLOC_018228	ACTBL2	chr5:56775842-56778636	0.0800975
XLOC_017472	XLOC_017472	SLC10A7	chr4:147175136-147443123	2.36884
XLOC_021182	XLOC_021182	UPP1	chr7:48128354-48148330	7.61931
XLOC_001280	XLOC_001280	CASP9	chr1:15818768-15851285	13.0508
XLOC_024547	XLOC_024547	ATP6AP1	chrX:153656977-153664862	60.6373
XLOC_023896	XLOC_023896	C9orf78	chr9:132589563-132597572	10.9677
XLOC_002423	XLOC_002423	-	chr1:228609235-228609980	0
XLOC_010316	XLOC_010316	-	chr17:21126474-21127126	0
XLOC_010501	XLOC_010501	C18orf26	chr18:52258389-52266724	0
XLOC_011387	XLOC_011387	ERVV-2	chr19:53547990-53554380	0
XLOC_017563	XLOC_017563	-	chr4:15666539-15667459	0
XLOC_018613	XLOC_018613	-	chr5:102082834-102083797	0
XLOC_019871	XLOC_019871	-	chr6:113748417-113748914	0
XLOC_013255	XLOC_013255	EFEMP1	chr2:56093096-56151298	17.6259
XLOC_019703	XLOC_019703	FAM54A	chr6:136552167-136571449	2.50245
XLOC_012854	XLOC_012854	PDK1	chr2:173420571-173464616	12.3952
XLOC_001804	XLOC_001804	SELENBP1	chr1:151336779-151345164	9.28019
XLOC_013739	XLOC_013739	DOCK10	chr2:225629806-225907330	0.758807
XLOC_004380	XLOC_004380	FADS1	chr11:61567096-61584529	40.7383
XLOC_016642	XLOC_016642	-	chr3:114053705-114054495	0.152612
XLOC_013935	XLOC_013935	BMP2	chr20:6748744-6760910	15.2264
XLOC_008465	XLOC_008465	OSGIN1	chr16:83986826-83999937	1.94843
XLOC_006888	XLOC_006888	CDH24	chr14:23516269-23526747	5.16156
XLOC_004435	XLOC_004435	CDCA5	chr11:64844926-64851615	14.638
XLOC_006995	XLOC_006995	DLGAP5	chr14:55614833-55658396	13.0736
XLOC_018856	XLOC_018856	B3GALT4	chr6:33244916-33246602	0.204865
XLOC_002922	XLOC_002922	PHYH	chr10:13319795-13342130	2.39978
XLOC_008312	XLOC_008312	FTO	chr16:53737874-54148379	10.5116
XLOC_013997	XLOC_013997	TPX2	chr20:30326903-30389607	29.4319
XLOC_010480	XLOC_010480	SETBP1	chr18:42260031-42648475	0.826013
XLOC_017314	XLOC_017314	BTC	chr4:75671447-75719882	0.15866
XLOC_010182	XLOC_010182	SLC39A11	chr17:70642084-71088853	1.75384
XLOC_015975	XLOC_015975	IL1RAP	chr3:190231839-190374986	25.9857
XLOC_009567	XLOC_009567	BIRC5	chr17:76210276-76221716	22.6347
XLOC_023584	XLOC_023584	DCTN3	chr9:34613547-34620496	16.5862
XLOC_021264	XLOC_021264	RHBDD2	chr7:75508316-75518244	22.7731
XLOC_014657	XLOC_014657	HSPA13	chr21:15743436-15755509	12.1731
XLOC_002468	XLOC_002468	MCM10	chr10:13203553-13253104	4.7909
XLOC_024661	XLOC_024661	SLC9A7	chrX:46466372-46618597	4.16844
XLOC_002460	XLOC_002460	C10orf47	chr10:11865396-11936709	13.8366
XLOC_022921	XLOC_022921	TMEM65	chr8:125323158-125384940	3.8502
XLOC_007660	XLOC_007660	SLC12A6	chr15:34517244-34630265	3.11831
XLOC_014600	XLOC_014600	BACE2	chr21:42539727-42651252	57.5749
XLOC_002353	XLOC_002353	-	chr1:44549411-44550064	2.70973
XLOC_002376	XLOC_002376	-	chr1:150582160-150582810	2.72574
XLOC_002391	XLOC_002391	-	chr1:168230785-168231624	1.98631
XLOC_014510	XLOC_014510	-	chr20:42816765-42817085	7.77695
XLOC_016629	XLOC_016629	-	chr3:100077446-100078120	2.60271
XLOC_019912	XLOC_019912	-	chr6:166311027-166311491	4.30112
XLOC_023987	XLOC_023987	-	chr9:2793171-2793761	3.09099
XLOC_008442	XLOC_008442	GABARAPL2	chr16:75600248-75611779	40.6983
XLOC_005873	XLOC_005873	FBXO21	chr12:117581419-117628300	13.0035
XLOC_008683	XLOC_008683	EARS2	chr16:23533333-23568696	11.3551
XLOC_015076	XLOC_015076	PPARA	chr22:46546498-46639653	1.03745
XLOC_003304	XLOC_003304	BNIP3	chr10:133781203-133795435	58.8331
XLOC_025052	XLOC_025052	-	chrX:45608670-45610337	0.453814
XLOC_004782	XLOC_004782	-	chr11:94901856-94902754	0.392406
XLOC_004107	XLOC_004107	PHLDA2	chr11:2949502-2950650	29.8322
XLOC_017094	XLOC_017094	GALNTL6	chr4:172734574-173962709	2.28576
XLOC_008790	XLOC_008790	AMFR	chr16:56395363-56459444	17.0813
XLOC_004546	XLOC_004546	KCTD21	chr11:77882297-77899664	2.49458
XLOC_015652	XLOC_015652	KBTBD8	chr3:67048726-67061632	0.0935216
XLOC_022512	XLOC_022512	MYC	chr8:128748314-128753680	51.5071
XLOC_018671	XLOC_018671	EDN1	chr6:12290525-12299769	3.05616
XLOC_016057	XLOC_016057	DPH3	chr3:16298567-16306496	2.02281
XLOC_001322	XLOC_001322	DDOST	chr1:20978259-20988037	49.7862
XLOC_017319	XLOC_017319	NAAA	chr4:76831807-76862166	2.96095
XLOC_007425	XLOC_007425	APH1B	chr15:63569748-63601325	0.507455
XLOC_016203	XLOC_016203	PCBP4	chr3:51989329-52001482	4.64756
XLOC_007324	XLOC_007324	C15orf23	chr15:40674921-40686489	14.1862
XLOC_014581	XLOC_014581	DOPEY2	chr21:37536838-37666572	0.833556
XLOC_010665	XLOC_010665	CCDC68	chr18:52568739-52626739	1.08838
XLOC_002905	XLOC_002905	IL15RA	chr10:5994333-6020150	0.441071
XLOC_014134	XLOC_014134	TSHZ2	chr20:51588945-52111869	0.177411
XLOC_013390	XLOC_013390	ANKRD39	chr2:97513723-97523756	4.06991
XLOC_003853	XLOC_003853	DGAT2	chr11:75479777-75512581	0.599534
XLOC_013692	XLOC_013692	FN1	chr2:216225178-216300791	0.136828
XLOC_010026	XLOC_010026	KIF18B	chr17:43003139-43025121	9.5875
XLOC_018530	XLOC_018530	LMAN2	chr5:176758562-176778885	45.0937
XLOC_010278	XLOC_010278	P4HB	chr17:79801033-79818544	152.356
XLOC_011964	XLOC_011964	FBL	chr19:40325092-40337054	74.0379
XLOC_009725	XLOC_009725	VAMP2	chr17:8062464-8066311	18.5863
XLOC_003856	XLOC_003856	TSKU	chr11:76494283-76509936	17.1207
XLOC_000299	XLOC_000299	MACF1	chr1:39547088-39952810	4.76923
XLOC_021405	XLOC_021405	TES	chr7:115850546-115898837	19.5344
XLOC_006165	XLOC_006165	COL4A2	chr13:110959630-111165373	17.7439
XLOC_004083	XLOC_004083	CHID1	chr11:867858-915058	9.83819
XLOC_017389	XLOC_017389	UBE2D3	chr4:103717035-103790032	55.9631
XLOC_012003	XLOC_012003	LIPE	chr19:42905651-42931578	1.02487
XLOC_004952	XLOC_004952	FGD4	chr12:32655040-32798984	1.77918
XLOC_019850	XLOC_019850	-	chr6:56535435-56535594	26.4336
XLOC_003815	XLOC_003815	CTTN	chr11:70244611-70282900	35.7513
XLOC_002895	XLOC_002895	KLF6	chr10:3818187-3827473	4.50476
XLOC_005999	XLOC_005999	-	chr12:133702030-133702426	5.06345
XLOC_015395	XLOC_015395	-	chr22:50347140-50347689	3.15948
XLOC_016606	XLOC_016606	-	chr3:9996942-9997815	1.7586
XLOC_019902	XLOC_019902	-	chr6:166285156-166285968	1.91879
XLOC_019905	XLOC_019905	-	chr6:166291753-166292276	3.37519
XLOC_024029	XLOC_024029	-	chr9:119180413-119180983	3.00439
XLOC_001033	XLOC_001033	NENF	chr1:212606228-212619721	16.5809
XLOC_013920	XLOC_013920	CDC25B	chr20:3776400-3786767	25.9283
XLOC_017070	XLOC_017070	GLRB	chr4:157997276-158093242	2.21165
XLOC_023032	XLOC_023032	-	chr8:128234198-128241753	66.941
XLOC_001247	XLOC_001247	CLSTN1	chr1:9711789-9884550	23.3687
XLOC_013890	XLOC_013890	TRIB3	chr20:361307-378203	6.35403
XLOC_002326	XLOC_002326	-	chr1:12678564-12679090	0.257601
XLOC_003332	XLOC_003332	-	chr10:70238865-70239391	0.257601
XLOC_006563	XLOC_006563	SLC38A6	chr14:61447831-61550451	2.93879
XLOC_023129	XLOC_023129	TMEM8B	chr9:35829221-35854844	1.04031
XLOC_009914	XLOC_009914	ORMDL3	chr17:38077295-38083884	6.94192
XLOC_024530	XLOC_024530	DUSP9	chrX:152907896-152916781	3.6951
XLOC_014266	XLOC_014266	TMX4	chr20:7960348-8000443	9.19734
XLOC_006924	XLOC_006924	STXBP6	chr14:25281305-25519095	0.563393
XLOC_011618	XLOC_011618	MAP2K2	chr19:4090319-4124126	48.9739
XLOC_009364	XLOC_009364	ADAM11	chr17:42836567-42859214	0.122602
XLOC_024985	XLOC_024985	TMEM185A	chrX:148678215-148713487	5.15153
XLOC_022185	XLOC_022185	-	chr7:150039398-150040333	0.623484
XLOC_007889	XLOC_007889	CIB2	chr15:78396990-78423878	0.786668
XLOC_013024	XLOC_013024	SP100	chr2:231280870-231410317	5.64814
XLOC_001688	XLOC_001688	HBXIP	chr1:110943876-110950546	35.7949
XLOC_007883	XLOC_007883	PEAK1	chr15:77400497-77712446	2.01477
XLOC_005603	XLOC_005603	GALNT6	chr12:51745832-51785200	5.45455
XLOC_013924	XLOC_013924	SMOX	chr20:4129449-4168369	12.5419
XLOC_007168	XLOC_007168	NUDT14	chr14:105639275-105647660	5.03555
XLOC_002203	XLOC_002203	LIN9	chr1:226418860-226497198	6.48236
XLOC_024843	XLOC_024843	COL4A6	chrX:107398836-107682704	0.584991
XLOC_012524	XLOC_012524	ACYP2	chr2:54342409-54532435	2.2937
XLOC_017492	XLOC_017492	CTSO	chr4:156845269-156875048	0.353035
XLOC_001286	XLOC_001286	FAM131C	chr1:16384263-16400127	0.352975
XLOC_006411	XLOC_006411	-	chr13:111477422-111479494	2.91978
XLOC_001287	XLOC_001287	EPHA2	chr1:16450831-16482582	45.1206
XLOC_021818	XLOC_021818	CCL26	chr7:75398841-75419064	0.202125
XLOC_002356	XLOC_002356	-	chr1:44574639-44575276	3.3968
XLOC_022559	XLOC_022559	HEATR7A	chr8:145202918-145317034	5.81495
XLOC_023517	XLOC_023517	BNC2	chr9:16409500-16870786	0.884288
XLOC_009557	XLOC_009557	MGAT5B	chr17:74864797-74946471	1.851
XLOC_000950	XLOC_000950	NEK7	chr1:198126107-198291548	15.2439
XLOC_015833	XLOC_015833	C3orf72	chr3:138666075-138672830	0.910754
XLOC_001814	XLOC_001814	S100A10	chr1:151955385-151966714	87.931
XLOC_024825	XLOC_024825	RAB40A	chrX:102754680-102774417	0.0683573
XLOC_010502	XLOC_010502	RAB27B	chr18:52495707-52562747	5.1427
XLOC_003305	XLOC_003305	STK32C	chr10:134020995-134121477	1.90556
XLOC_005175	XLOC_005175	TMTC3	chr12:88536072-88593664	6.91118
XLOC_009565	XLOC_009565	SYNGR2	chr17:76164670-76169009	41.029
XLOC_017493	XLOC_017493	PDGFC	chr4:157682762-157892546	0.388168
XLOC_022699	XLOC_022699	TMEM66	chr8:29920257-30108213	31.7274
XLOC_003907	XLOC_003907	ENDOD1	chr11:94822973-94865815	1.23835
XLOC_012916	XLOC_012916	SPATS2L	chr2:201170603-201346986	4.257
XLOC_021222	XLOC_021222	TPST1	chr7:65670258-65825438	3.40757
XLOC_006954	XLOC_006954	SEC23A	chr14:39501122-39572437	22.8551
XLOC_004835	XLOC_004835	PTMS	chr12:6875540-6880118	51.3068
XLOC_019872	XLOC_019872	-	chr6:117527688-117529139	0.453185
XLOC_018999	XLOC_018999	TTK	chr6:80714321-80753040	10.2098
XLOC_000558	XLOC_000558	CELSR2	chr1:109792401-109818408	3.98573
XLOC_010759	XLOC_010759	APC2	chr19:1450147-1479262	10.9562
XLOC_013121	XLOC_013121	ODC1	chr2:10580507-10588453	74.6116
XLOC_022686	XLOC_022686	PBK	chr8:27667137-27695349	20.4143
XLOC_010645	XLOC_010645	HDHD2	chr18:44633780-44676871	5.86595
XLOC_002411	XLOC_002411	-	chr1:208018510-208018977	3.65263
XLOC_002422	XLOC_002422	-	chr1:225635760-225636252	3.39163
XLOC_003235	XLOC_003235	-	chr10:106094021-106095175	1.11999
XLOC_004786	XLOC_004786	-	chr11:102166580-102167058	3.53301
XLOC_005617	XLOC_005617	KRT5	chr12:52908358-52914243	0.465996
XLOC_012318	XLOC_012318	-	chr19:15432550-15433040	3.41113
XLOC_013839	XLOC_013839	-	chr2:99928323-99928788	3.67526
XLOC_017601	XLOC_017601	-	chr4:164029388-164030051	2.27802
XLOC_018595	XLOC_018595	-	chr5:38816138-38816643	3.27012
XLOC_019901	XLOC_019901	-	chr6:166271762-166272485	2.04265
XLOC_025069	XLOC_025069	-	chrX:106919910-106920280	5.20692
XLOC_023394	XLOC_023394	TOR1B	chr9:132565431-132573676	9.55202
XLOC_014078	XLOC_014078	TOX2	chr20:42543491-42698254	1.00758
XLOC_004561	XLOC_004561	PICALM	chr11:85668213-85780923	51.8702
XLOC_001469	XLOC_001469	PPT1	chr1:40538381-40563142	38.8627
XLOC_008933	XLOC_008933	GALNS	chr16:88880141-88923374	7.88871
XLOC_008950	XLOC_008950	-	chr16:4000269-4000634	0.887272
XLOC_023989	XLOC_023989	-	chr9:2798330-2799080	3.57847
XLOC_007133	XLOC_007133	C14orf49	chr14:95883830-95942173	0.309465
XLOC_008602	XLOC_008602	LOC100507501	chr16:4295825-4303790	0.25715
XLOC_012335	XLOC_012335	-	chr19:41332480-41333553	1.69932
XLOC_012532	XLOC_012532	CCDC85A	chr2:56411257-56613309	0.0475188
XLOC_012564	XLOC_012564	ANXA4	chr2:69969126-70053648	18.5963
XLOC_000556	XLOC_000556	KIAA1324	chr1:109656584-109749403	0.466423
XLOC_017393	XLOC_017393	CENPE	chr4:104026962-104119566	4.04797
XLOC_004175	XLOC_004175	CYB5R2	chr11:7686325-7694821	0
XLOC_016767	XLOC_016767	LOC152742	chr4:14113591-14141676	0
XLOC_021465	XLOC_021465	AKR1B15	chr7:134233848-134264592	0
XLOC_022539	XLOC_022539	GPIHBP1	chr8:144295067-144299044	0
XLOC_015669	XLOC_015669	CHMP2B	chr3:87276412-87304698	29.6836
XLOC_015283	XLOC_015283	PDGFB	chr22:39619684-39640957	4.04078
XLOC_011719	XLOC_011719	AP1M2	chr19:10683346-10697991	7.25814
XLOC_022667	XLOC_022667	TNFRSF10D	chr8:22993103-23021540	2.47379
XLOC_007974	XLOC_007974	TM2D3	chr15:102182048-102192594	11.3252
XLOC_014817	XLOC_014817	-	chr21:30856027-30856871	0.422604
XLOC_023911	XLOC_023911	RALGDS	chr9:135973106-136024588	3.21226
XLOC_013587	XLOC_013587	KIAA1715	chr2:176788605-176867018	9.53243
XLOC_015736	XLOC_015736	ZDHHC23	chr3:113666706-113681827	2.80102
XLOC_006557	XLOC_006557	DAAM1	chr14:59655397-59838119	3.02564
XLOC_014086	XLOC_014086	WISP2	chr20:43343884-43356452	104.807
XLOC_023498	XLOC_023498	AK3	chr9:4709556-4742043	11.5625
XLOC_019847	XLOC_019847	-	chr6:56510658-56511042	7.76739
XLOC_009918	XLOC_009918	TOP2A	chr17:38544772-38574202	49.1667
XLOC_021090	XLOC_021090	ITGB8	chr7:20370724-20455382	6.73732
XLOC_001576	XLOC_001576	JAK1	chr1:65210738-65432187	21.0329
XLOC_011688	XLOC_011688	MUC16	chr19:8959519-9092018	0.082355
XLOC_016350	XLOC_016350	POLQ	chr3:121150272-121264853	6.03743
XLOC_019889	XLOC_019889	-	chr6:141188446-141189446	0.34574
XLOC_005801	XLOC_005801	GNPTAB	chr12:102139274-102224645	8.97952
XLOC_023031	XLOC_023031	-	chr8:128206866-128234062	18.2505
XLOC_001708	XLOC_001708	PHTF1	chr1:114239823-114302095	4.35062
XLOC_002202	XLOC_002202	ACBD3	chr1:226332379-226374423	14.9646
XLOC_004251	XLOC_004251	BDNF	chr11:27528398-27743605	2.24272
XLOC_012499	XLOC_012499	PLEKHH2	chr2:43864438-43995126	0.319224
XLOC_001654	XLOC_001654	MIR137,MIR137HG	chr1:98453555-98515249	0
XLOC_019604	XLOC_019604	BACH2	chr6:90636246-91006627	0
XLOC_014567	XLOC_014567	IFNGR2	chr21:34775201-34852316	9.57713
XLOC_002730	XLOC_002730	ZDHHC16	chr10:99205929-99217250	9.0614
XLOC_019764	XLOC_019764	RSPH3	chr6:159398265-159421198	2.18838
XLOC_021406	XLOC_021406	CAV2	chr7:116139654-116148595	9.3268
XLOC_004767	XLOC_004767	-	chr11:72524139-72525040	2.08456
XLOC_018209	XLOC_018209	EMB	chr5:49692030-49737234	0.72737
XLOC_019204	XLOC_019204	LOC441177	chr6:166329587-166403103	9.42536
XLOC_013834	XLOC_013834	-	chr2:51562698-51563934	0.271136
XLOC_010079	XLOC_010079	DLX3	chr17:48067368-48072588	0.228267
XLOC_013196	XLOC_013196	DPY30	chr2:32248971-32264844	29.1396
XLOC_024262	XLOC_024262	MAGED2	chrX:54834170-54842445	15.5482
XLOC_002019	XLOC_002019	GAS5,SNORD77,SNORD78,SNORD80	chr1:173832385-173837125	152.722
XLOC_016515	XLOC_016515	PLD1	chr3:171318194-171528284	3.60717
XLOC_007954	XLOC_007954	PRC1	chr15:91509267-91537804	47.59
XLOC_004787	XLOC_004787	-	chr11:110095112-110095873	0.798829
XLOC_013035	XLOC_013035	PTMA	chr2:232573234-232578250	308.998
XLOC_019591	XLOC_019591	CGA	chr6:87795215-87804865	2.12907
XLOC_022820	XLOC_022820	SNX16	chr8:82711817-82754521	0.629831
XLOC_014498	XLOC_014498	SOX18	chr20:62679078-62680979	5.72757
XLOC_022291	XLOC_022291	CDCA2	chr8:25316512-25365425	5.25148
XLOC_008372	XLOC_008372	CES2	chr16:66968346-66979000	10.5067
XLOC_014245	XLOC_014245	ADAM33	chr20:3648619-3662738	0.0844573
XLOC_002332	XLOC_002332	-	chr1:19589201-19589987	1.68917
XLOC_002359	XLOC_002359	-	chr1:78468361-78468731	4.77301
XLOC_002410	XLOC_002410	-	chr1:208008991-208009757	1.74333
XLOC_003328	XLOC_003328	-	chr10:60159702-60160050	5.28242
XLOC_003329	XLOC_003329	-	chr10:60160174-60160819	2.16295
XLOC_005959	XLOC_005959	-	chr12:27049863-27050438	2.51281
XLOC_006412	XLOC_006412	-	chr13:111481937-111482440	3.01422
XLOC_007336	XLOC_007336	DLL4	chr15:41221530-41231258	0.321982
XLOC_008977	XLOC_008977	-	chr16:57846537-57846973	3.70142
XLOC_008993	XLOC_008993	-	chr16:85417892-85418444	2.65384
XLOC_010303	XLOC_010303	-	chr17:7166664-7167049	4.47841
XLOC_012315	XLOC_012315	-	chr19:15401106-15401633	2.82624
XLOC_013824	XLOC_013824	-	chr2:32080386-32080691	6.66772
XLOC_013873	XLOC_013873	-	chr2:226552357-226552691	5.66679
XLOC_016672	XLOC_016672	-	chr3:174166681-174167001	6.11046
XLOC_017569	XLOC_017569	-	chr4:24341801-24342226	3.84534
XLOC_018576	XLOC_018576	-	chr5:263846-264629	1.69708
XLOC_018623	XLOC_018623	-	chr5:151191325-151192042	1.89197
XLOC_019836	XLOC_019836	-	chr6:35226056-35226486	3.77856
XLOC_019882	XLOC_019882	-	chr6:134685345-134685798	3.49903
XLOC_022963	XLOC_022963	LY6D	chr8:143866297-143868008	1.42266
XLOC_023025	XLOC_023025	-	chr8:128162826-128163395	2.54813
XLOC_025072	XLOC_025072	-	chrX:114791392-114792046	2.12491
XLOC_015697	XLOC_015697	TMEM45A	chr3:100211462-100296285	22.333
XLOC_000879	XLOC_000879	C1orf9	chr1:172502154-172580973	4.37659
XLOC_003835	XLOC_003835	ARHGEF17	chr11:73018971-73080425	2.1936
XLOC_009815	XLOC_009815	VTN	chr17:26694298-26697373	11.9282
XLOC_008570	XLOC_008570	PGP	chr16:2261602-2264822	14.277
XLOC_010185	XLOC_010185	CDC42EP4	chr17:71279762-71308143	16.6612
XLOC_013143	XLOC_013143	SDC1	chr2:20400557-20425194	26.7347
XLOC_012574	XLOC_012574	NAGK	chr2:71295407-71305998	6.37429
XLOC_005227	XLOC_005227	KIAA1033	chr12:105501491-105562906	11.0901
XLOC_009363	XLOC_009363	DBF4B	chr17:42785975-42829653	6.35601
XLOC_024744	XLOC_024744	OPHN1	chrX:67262185-67653299	1.90467
XLOC_008972	XLOC_008972	-	chr16:33966053-33966102	304353
XLOC_023509	XLOC_023509	MPDZ	chr9:13105702-13250365	2.49451
XLOC_002457	XLOC_002457	GATA3	chr10:8096666-8117164	0
XLOC_012680	XLOC_012680	IL1R1	chr2:102770401-102796334	0.364983
XLOC_016637	XLOC_016637	-	chr3:114042146-114043169	0.561185
XLOC_018466	XLOC_018466	ATOX1	chr5:151122382-151138210	20.3046
XLOC_005591	XLOC_005591	RACGAP1	chr12:50382943-50419307	28.9948
XLOC_018142	XLOC_018142	DNAH5	chr5:13690436-13944589	0.101837
XLOC_013579	XLOC_013579	CIR1	chr2:175212877-175260443	4.84273
XLOC_009413	XLOC_009413	ITGA3	chr17:48133339-48167849	31.5867
XLOC_014043	XLOC_014043	EPB41L1	chr20:34700347-34820721	2.66346
XLOC_007803	XLOC_007803	PIF1	chr15:65107830-65117838	4.42545
XLOC_024045	XLOC_024045	-	chr9:140445554-140446136	0.449602
XLOC_013829	XLOC_013829	-	chr2:46762410-46762996	0.44555
XLOC_015047	XLOC_015047	2013-09-03	chr22:42372930-42394225	0.603457
XLOC_019546	XLOC_019546	BMP5	chr6:55620237-55740375	0.0392147
XLOC_007929	XLOC_007929	NMB	chr15:85198359-85201802	0.995065
XLOC_006056	XLOC_006056	UFM1	chr13:38923941-38937143	10.8955
XLOC_010358	XLOC_010358	-	chr17:78978092-78978757	0.189108
XLOC_000139	XLOC_000139	ARHGEF10L	chr1:17866329-18024370	2.70726
XLOC_018211	XLOC_018211	MOCS2	chr5:52393894-52405598	12.6358
XLOC_017313	XLOC_017313	CXCL2	chr4:74962753-74964997	0.474113
XLOC_004531	XLOC_004531	KLHL35	chr11:75133437-75141674	0.492787
XLOC_000228	XLOC_000228	SESN2	chr1:28585962-28609002	4.10541
XLOC_025053	XLOC_025053	-	chrX:45612003-45612634	0.404529
XLOC_014559	XLOC_014559	C21orf63	chr21:33784751-33887697	20.1035
XLOC_014759	XLOC_014759	C2CD2	chr21:43305218-43373999	2.87174
XLOC_014351	XLOC_014351	EDEM2	chr20:33703159-33735161	5.23427
XLOC_024018	XLOC_024018	-	chr9:110099845-110100586	0.165103
XLOC_002702	XLOC_002702	KIF11	chr10:94352824-94415152	17.2825
XLOC_016501	XLOC_016501	GOLIM4	chr3:167726471-167813733	19.4039
XLOC_008515	XLOC_008515	TUBB3	chr16:89988416-90002505	6.26237
XLOC_013926	XLOC_013926	PRNP	chr20:4666796-4682234	24.1106
XLOC_022718	XLOC_022718	PPAPDC1B	chr8:38120561-38126738	7.20757
XLOC_006955	XLOC_006955	TRAPPC6B	chr14:39617014-39639634	6.00391
XLOC_022917	XLOC_022917	FBXO32	chr8:124510126-124553493	0.143403
XLOC_003503	XLOC_003503	PRMT3	chr11:20409075-20530879	15.2285
XLOC_014371	XLOC_014371	BLCAP	chr20:36145818-36156333	28.5883
XLOC_001186	XLOC_001186	SDF4	chr1:1152287-1167447	60.2251
XLOC_021309	XLOC_021309	GNG11	chr7:93551015-93555826	17.9356
XLOC_011834	XLOC_011834	FKBP8	chr19:18642567-18654383	41.259
XLOC_009720	XLOC_009720	TRAPPC1	chr17:7833662-7835317	44.5292
XLOC_007093	XLOC_007093	SEL1L	chr14:81937890-82000205	5.60397
XLOC_001970	XLOC_001970	OLFML2B	chr1:161952981-161993644	0
XLOC_003774	XLOC_003774	TMEM151A	chr11:66059372-66064135	0
XLOC_009362	XLOC_009362	C17orf104	chr17:42733761-42753165	0
XLOC_009936	XLOC_009936	KRTAP3-1	chr17:39164773-39165366	0
XLOC_011969	XLOC_011969	CNTD2	chr19:40728114-40732597	0
XLOC_013820	XLOC_013820	-	chr2:25451453-25452248	0
XLOC_018543	XLOC_018543	GMCL1P1	chr5:177611510-177614433	0
XLOC_017631	XLOC_017631	SRD5A1	chr5:6633499-6671016	8.05658
XLOC_023267	XLOC_023267	C9orf30,C9orf30-TMEFF1,TMEFF1	chr9:103189407-103339918	10.6728
XLOC_014565	XLOC_014565	IL10RB	chr21:34638671-34669520	6.49348
XLOC_007583	XLOC_007583	BLM	chr15:91260578-91358686	4.37905
XLOC_002305	XLOC_002305	-	chr1:944478-944786	2.97659
XLOC_004521	XLOC_004521	P4HA3	chr11:73977701-74022699	1.26568
XLOC_007684	XLOC_007684	C15orf52	chr15:40623652-40633168	1.36996
XLOC_002354	XLOC_002354	-	chr1:44571466-44572839	2.40954
XLOC_004450	XLOC_004450	FIBP	chr11:65647283-65656010	19.6571
XLOC_016061	XLOC_016061	SATB1	chr3:18389132-18480265	0.547901
XLOC_024020	XLOC_024020	-	chr9:115141285-115142091	0.297867
XLOC_013631	XLOC_013631	STK17B	chr2:196998306-197036336	2.5454
XLOC_001658	XLOC_001658	SASS6	chr1:100549101-100598511	6.03725
XLOC_016980	XLOC_016980	OSTC	chr4:109571740-109588980	46.6563
XLOC_018706	XLOC_018706	HIST1H4A	chr6:26021906-26022278	6.62618
XLOC_000634	XLOC_000634	TXNIP	chr1:145438461-145442628	42.4658
XLOC_016646	XLOC_016646	-	chr3:145775844-145776723	0.268351
XLOC_018578	XLOC_018578	-	chr5:857926-860269	1.52715
XLOC_013580	XLOC_013580	GPR155	chr2:175296374-175351811	0.636647
XLOC_002265	XLOC_002265	SMYD3	chr1:245912641-246670644	6.78002
XLOC_021594	XLOC_021594	ZFAND2A	chr7:1192542-1199855	5.49613
XLOC_016437	XLOC_016437	XRN1	chr3:142025448-142166853	5.64836
XLOC_014327	XLOC_014327	BCL2L1	chr20:30252260-30310656	13.8183
XLOC_018851	XLOC_018851	HSD17B8	chr6:33172418-33174607	7.00792
XLOC_000782	XLOC_000782	CD1D	chr1:158149736-158156216	0.0240787
XLOC_002301	XLOC_002301	-	chr1:859460-859888	3.45908
XLOC_002348	XLOC_002348	-	chr1:36533292-36533791	2.77092
XLOC_002350	XLOC_002350	-	chr1:40969489-40969802	5.7807
XLOC_002363	XLOC_002363	-	chr1:109631674-109632248	2.28966
XLOC_002424	XLOC_002424	-	chr1:229800208-229800890	1.83152
XLOC_004788	XLOC_004788	-	chr11:122143751-122144104	4.68852
XLOC_005976	XLOC_005976	-	chr12:54552439-54552661	11.8755
XLOC_005993	XLOC_005993	-	chr12:131720280-131720736	3.15053
XLOC_006399	XLOC_006399	-	chr13:100151019-100151485	3.05326
XLOC_008385	XLOC_008385	HSD11B2	chr16:67465035-67471454	0.674171
XLOC_008978	XLOC_008978	-	chr16:57882374-57882905	2.54288
XLOC_008998	XLOC_008998	-	chr16:85631940-85632341	3.81976
XLOC_010322	XLOC_010322	-	chr17:38464349-38464855	2.71761
XLOC_012313	XLOC_012313	-	chr19:7701450-7701835	4.07128
XLOC_012320	XLOC_012320	-	chr19:17415486-17416017	2.54288
XLOC_013817	XLOC_013817	-	chr2:20734736-20735224	2.85905
XLOC_013867	XLOC_013867	-	chr2:218873258-218873991	1.67339
XLOC_013874	XLOC_013874	-	chr2:226556243-226556979	1.66493
XLOC_014503	XLOC_014503	-	chr20:10606333-10606620	6.80113
XLOC_015388	XLOC_015388	-	chr22:46004607-46005138	2.54288
XLOC_018604	XLOC_018604	-	chr5:44744447-44745077	2.02679
XLOC_018622	XLOC_018622	-	chr5:149882988-149883368	4.15681
XLOC_018780	XLOC_018780	HCG9	chr6:29942891-29946177	1.28043
XLOC_019877	XLOC_019877	-	chr6:134666118-134666425	5.98889
XLOC_019883	XLOC_019883	-	chr6:134691131-134691609	2.94417
XLOC_019884	XLOC_019884	-	chr6:134693476-134694287	1.4782
XLOC_021208	XLOC_021208	ZNF736	chr7:63773185-63810017	0.437074
XLOC_022170	XLOC_022170	-	chr7:100895239-100895513	7.45243
XLOC_022818	XLOC_022818	SLC10A5	chr8:82605890-82607207	0.888946
XLOC_023040	XLOC_023040	-	chr8:142243821-142244446	2.04778
XLOC_025068	XLOC_025068	-	chrX:106896896-106897043	45.9919
XLOC_012040	XLOC_012040	CEACAM22P	chr19:45041044-45060150	0.4362
XLOC_002151	XLOC_002151	LAMB3	chr1:209788217-209825820	20.9699
XLOC_023988	XLOC_023988	-	chr9:2795930-2797387	2.55633
XLOC_002079	XLOC_002079	DENND1B	chr1:197473878-197744623	1.89791
XLOC_014309	XLOC_014309	C20orf3	chr20:24943579-24973425	28.0446
XLOC_016124	XLOC_016124	LTF	chr3:46477495-46506598	0
XLOC_014555	XLOC_014555	SOD1	chr21:33031934-33041243	93.4738
XLOC_007434	XLOC_007434	OSTBETA	chr15:65337707-65360388	0
XLOC_002404	XLOC_002404	-	chr1:204460633-204461618	1.75947
XLOC_014860	XLOC_014860	TBX1	chr22:19744225-19771112	14.9794
XLOC_011778	XLOC_011778	LPHN1	chr19:14247963-14316997	3.79971
XLOC_014240	XLOC_014240	ProSAPiP1	chr20:3143272-3149207	0.704043
XLOC_003556	XLOC_003556	EXT2	chr11:44117098-44268858	17.138
XLOC_015526	XLOC_015526	ZBTB47	chr3:42695175-42709268	2.93817
XLOC_023128	XLOC_023128	NPR2	chr9:35792405-35812259	0.273976
XLOC_003450	XLOC_003450	PPFIBP2	chr11:7534995-7674996	0.908627
XLOC_000511	XLOC_000511	CCDC18	chr1:93646280-93744287	1.65646
XLOC_018714	XLOC_018714	HIST1H4E	chr6:26204872-26205249	37.2077
XLOC_004778	XLOC_004778	-	chr11:82790848-82792428	2.88766
XLOC_017259	XLOC_017259	SGCB	chr4:52886860-52904485	1.02894
XLOC_007658	XLOC_007658	C15orf24	chr15:34376223-34394053	47.6546
XLOC_012732	XLOC_012732	CBWD2	chr2:114195267-114253781	2.7675
XLOC_005762	XLOC_005762	KITLG	chr12:88886569-88974250	10.8622
XLOC_004751	XLOC_004751	-	chr11:16799862-16800562	0.531722
XLOC_022372	XLOC_022372	RAB2A	chr8:61429468-61536203	19.8261
XLOC_024008	XLOC_024008	-	chr9:91924749-91925552	2.24414
XLOC_015078	XLOC_015078	GTSE1	chr22:46692637-46728432	9.63978
XLOC_015367	XLOC_015367	-	chr22:25785149-25786659	1.44545
XLOC_014462	XLOC_014462	CTSZ	chr20:57570241-57582309	56.8767
XLOC_002030	XLOC_002030	KIAA0040	chr1:175126122-175162229	2.46947
XLOC_012750	XLOC_012750	RALB	chr2:121010413-121052286	11.8593
XLOC_018134	XLOC_018134	SEMA5A	chr5:9035137-9546233	0.0622213
XLOC_002345	XLOC_002345	-	chr1:36194856-36195628	2.35462
XLOC_017074	XLOC_017074	RXFP1	chr4:159442865-159574521	0.0573155
XLOC_023792	XLOC_023792	C9orf84	chr9:114448900-114545779	0.367641
XLOC_002099	XLOC_002099	UBE2T	chr1:202300784-202311094	30.943
XLOC_016664	XLOC_016664	-	chr3:158494756-158495498	2.47241
XLOC_024221	XLOC_024221	CCDC22	chrX:49091926-49121288	3.85134
XLOC_004734	XLOC_004734	NFRKB	chr11:129733668-129765490	7.69037
XLOC_001520	XLOC_001520	STIL	chr1:47715810-47779819	7.33918
XLOC_000293	XLOC_000293	MANEAL	chr1:38259773-38267278	15.9832
XLOC_002464	XLOC_002464	CAMK1D	chr10:12391582-12871733	2.80797
XLOC_010029	XLOC_010029	PLCD3	chr17:43189007-43209891	35.2604
XLOC_019900	XLOC_019900	-	chr6:166270987-166271695	2.62101
XLOC_008562	XLOC_008562	ZNF598	chr16:2047767-2059763	18.7733
XLOC_003174	XLOC_003174	TM9SF3	chr10:98277866-98346809	27.0127
XLOC_005514	XLOC_005514	TM7SF3	chr12:27124505-27167339	36.4249
XLOC_007011	XLOC_007011	DHRS7	chr14:60611499-60632211	15.0354
XLOC_009262	XLOC_009262	MRM1	chr17:34958024-34965407	4.00994
XLOC_004641	XLOC_004641	ZW10	chr11:113603904-113644485	4.64763
XLOC_021146	XLOC_021146	ANLN	chr7:36363758-36493400	58.8719
XLOC_017585	XLOC_017585	-	chr4:128646977-128647613	3.00324
XLOC_018330	XLOC_018330	REEP5	chr5:112196884-112258031	13.3562
XLOC_017792	XLOC_017792	POLR3G	chr5:89770680-89810369	4.7475
XLOC_004566	XLOC_004566	CTSC	chr11:88026759-88070941	28.3419
XLOC_001743	XLOC_001743	LOC375010	chr1:142697318-142713605	3.09446
XLOC_015543	XLOC_015543	KIF15	chr3:44803208-44894748	4.29835
XLOC_022166	XLOC_022166	-	chr7:100609342-100612192	23.8384
XLOC_010718	XLOC_010718	-	chr18:45352260-45352864	3.21137
XLOC_019821	XLOC_019821	-	chr6:16764806-16765775	0.358705
XLOC_009734	XLOC_009734	RPL26	chr17:8280833-8286565	840.988
XLOC_002394	XLOC_002394	-	chr1:173860515-173861394	2.68351
XLOC_022082	XLOC_022082	EZH2	chr7:148504463-148581441	14.2687
XLOC_024222	XLOC_024222	PPP1R3F	chrX:49126305-49144555	0.470444
XLOC_018581	XLOC_018581	-	chr5:6671809-6672380	3.45852
XLOC_012133	XLOC_012133	RRAS	chr19:50138551-50143400	16.0322
XLOC_019814	XLOC_019814	-	chr6:6885980-6887644	1.88379
XLOC_023034	XLOC_023034	-	chr8:128268203-128273540	3.12067
XLOC_007984	XLOC_007984	-	chr15:25267038-25268150	0.305808
XLOC_019873	XLOC_019873	-	chr6:125407618-125408580	0.844126
XLOC_021854	XLOC_021854	CDK6	chr7:92234234-92465941	9.27038
XLOC_002622	XLOC_002622	MCU	chr10:74451888-74647452	11.8516
XLOC_021903	XLOC_021903	GATS	chr7:99775537-99869855	6.99303
XLOC_019776	XLOC_019776	PARK2	chr6:161768589-163745505	0
XLOC_013356	XLOC_013356	ST3GAL5	chr2:86066270-86116157	0.211307
XLOC_002756	XLOC_002756	SFXN3	chr10:102790995-102800998	11.2712
XLOC_009994	XLOC_009994	EZH1	chr17:40852292-40897071	2.34132
XLOC_012016	XLOC_012016	PSG4	chr19:43696853-43709790	0.0459314
XLOC_006083	XLOC_006083	ITM2B	chr13:48807273-48836232	41.0524
XLOC_003540	XLOC_003540	TRIM44	chr11:35684164-35832660	9.13753
XLOC_005189	XLOC_005189	MIR331	chr12:95702195-95703567	1.66874
XLOC_016183	XLOC_016183	MST1R	chr3:49924254-49941310	8.28865
XLOC_001324	XLOC_001324	SH2D5	chr1:21046224-21059133	0.211626
XLOC_022720	XLOC_022720	FGFR1	chr8:38268655-38326352	2.04342
XLOC_017900	XLOC_017900	KIF20A	chr5:137514416-137549032	13.7307
XLOC_012422	XLOC_012422	CENPA	chr2:27008881-27017455	10.3195
XLOC_006132	XLOC_006132	NDFIP2	chr13:80055258-80130212	20.6194
XLOC_005967	XLOC_005967	-	chr12:52647493-52649787	3.85889
XLOC_015914	XLOC_015914	ECT2	chr3:172472297-172539263	36.8399
XLOC_006680	XLOC_006680	OTUB2	chr14:94492723-94515276	0.364806
XLOC_000531	XLOC_000531	RTCD1	chr1:100731713-100758325	6.09494
XLOC_012841	XLOC_012841	UBR3	chr2:170683939-170940639	6.01057
XLOC_016393	XLOC_016393	H1FX	chr3:129033613-129043412	135.916
XLOC_010636	XLOC_010636	PSTPIP2	chr18:43563501-43652250	3.71776
XLOC_009035	XLOC_009035	GLTPD2	chr17:4692010-4693884	4.08017
XLOC_005668	XLOC_005668	ANKRD52	chr12:56623819-56652143	14.8808
XLOC_015244	XLOC_015244	APOL2	chr22:36622254-36636000	9.57222
XLOC_017103	XLOC_017103	NEIL3	chr4:178230990-178284092	4.22252
XLOC_021241	XLOC_021241	WBSCR22	chr7:73097897-73112551	64.8779
XLOC_003929	XLOC_003929	ACAT1	chr11:107992257-108018891	17.3894
XLOC_023027	XLOC_023027	-	chr8:128184106-128185664	2.30413
XLOC_009047	XLOC_009047	RABEP1	chr17:5185557-5289132	12.1137
XLOC_012904	XLOC_012904	MYO1B	chr2:192110106-192290115	13.579
XLOC_015143	XLOC_015143	KLHL22	chr22:20795805-20850170	1.53219
XLOC_016992	XLOC_016992	ANK2	chr4:113739238-114304896	0
XLOC_000624	XLOC_000624	FAM72B	chr1:120839004-120855681	0.399073
XLOC_010312	XLOC_010312	-	chr17:15586902-15587470	2.08973
XLOC_013529	XLOC_013529	RPRM	chr2:154333851-154335322	0.882317
XLOC_014451	XLOC_014451	BMP7	chr20:55743808-55841707	0.240506
XLOC_017772	XLOC_017772	CMYA5	chr5:78985658-79096049	0.0462929
XLOC_021493	XLOC_021493	TAS2R3	chr7:141463896-141464997	0.95096
XLOC_023783	XLOC_023783	C9orf152	chr9:112961845-112970413	0.348052
XLOC_017433	XLOC_017433	TNIP3	chr4:122052563-122148621	0
XLOC_001409	XLOC_001409	MTMR9LP	chr1:32697260-32707311	0.863922
XLOC_019870	XLOC_019870	-	chr6:111599992-111600451	4.68106
XLOC_009268	XLOC_009268	DUSP14	chr17:35849950-35873588	11.7327
XLOC_023777	XLOC_023777	CTNNAL1	chr9:111704850-111775764	18.1712
XLOC_024954	XLOC_024954	LDOC1	chrX:140269930-140271310	8.68571
XLOC_002809	XLOC_002809	ADRB1	chr10:115803805-115806667	0.10316
XLOC_023675	XLOC_023675	GNAQ	chr9:80331080-80646747	9.5875
XLOC_021074	XLOC_021074	C1GALT1	chr7:7222245-7288251	5.52999
XLOC_023880	XLOC_023880	GOLGA2	chr9:131018107-131038268	8.66031
XLOC_024163	XLOC_024163	PRRG1	chrX:37208527-37316548	5.96512
XLOC_001228	XLOC_001228	ICMT	chr1:6265875-6296044	21.7082
XLOC_002036	XLOC_002036	SEC16B	chr1:177898241-177939050	0
XLOC_002247	XLOC_002247	NID1	chr1:236139131-236228481	0
XLOC_005172	XLOC_005172	ALX1	chr12:85674035-85695561	0
XLOC_005436	XLOC_005436	CLEC2B	chr12:10004967-10022458	0
XLOC_005484	XLOC_005484	ART4	chr12:14982244-14996413	0
XLOC_007047	XLOC_007047	ADAM21P1	chr14:70712469-70714518	0
XLOC_009935	XLOC_009935	KRTAP3-2	chr17:39155444-39156138	0
XLOC_010721	XLOC_010721	-	chr18:46535967-46536698	0
XLOC_011558	XLOC_011558	SHC2	chr19:416582-460996	0
XLOC_012233	XLOC_012233	LILRA6	chr19:54740468-54746724	0
XLOC_012778	XLOC_012778	TUBA3D	chr2:132233579-132240507	0
XLOC_018012	XLOC_018012	ADRA1B	chr5:159343739-159400017	0
XLOC_018967	XLOC_018967	MLIP	chr6:53883713-54131078	0
XLOC_021143	XLOC_021143	LOC401324	chr7:35353465-35416086	0
XLOC_021116	XLOC_021116	HOTTIP	chr7:27239916-27246815	1.9487
XLOC_018354	XLOC_018354	FNIP1	chr5:130977406-131132756	4.13763
XLOC_021617	XLOC_021617	PMS2	chr7:6012869-6048737	4.60392
XLOC_003897	XLOC_003897	PANX1	chr11:93862023-93918754	5.34701
XLOC_014821	XLOC_014821	-	chr21:30874233-30874635	1.14152
XLOC_009183	XLOC_009183	NLK	chr17:26369687-26523404	3.19628
XLOC_007321	XLOC_007321	BUB1B,PAK6	chr15:40453209-40569688	13.3717
XLOC_006270	XLOC_006270	TSC22D1	chr13:45006278-45154568	32.2406
XLOC_019169	XLOC_019169	AKAP12	chr6:151561133-151679694	0.0814033
XLOC_013688	XLOC_013688	IKZF2	chr2:213864410-214016333	0.219578
XLOC_018474	XLOC_018474	GEMIN5	chr5:154266975-154317776	7.85292
XLOC_012480	XLOC_012480	-	chr2:38346581-38351663	2.51372
XLOC_015598	XLOC_015598	MAPKAPK3	chr3:50649292-50686728	10.1387
XLOC_024643	XLOC_024643	DYNLT3	chrX:37698088-37706889	9.73309
XLOC_001704	XLOC_001704	RHOC	chr1:113243748-113250025	52.4994
XLOC_023918	XLOC_023918	SURF4	chr9:136228339-136242970	67.6565
XLOC_001678	XLOC_001678	SORT1	chr1:109852187-109940571	7.43834
XLOC_024373	XLOC_024373	TCEAL4	chrX:102840418-102842655	20.599
XLOC_018005	XLOC_018005	CYFIP2	chr5:156693090-156822606	1.07366
XLOC_014102	XLOC_014102	UBE2C	chr20:44441254-44445596	35.2635
XLOC_019434	XLOC_019434	C6orf1	chr6:34214156-34216904	3.48033
XLOC_009199	XLOC_009199	NEK8	chr17:27055831-27069784	1.43309
XLOC_023720	XLOC_023720	BICD2	chr9:95473644-95527083	5.6023
XLOC_013942	XLOC_013942	BTBD3	chr20:11871476-11907243	34.0524
XLOC_013760	XLOC_013760	LINC00471	chr2:232373136-232379050	1.0213
XLOC_024122	XLOC_024122	REPS2	chrX:16964813-17171403	1.7705
XLOC_018220	XLOC_018220	CCNO	chr5:54526917-54529508	7.88419
XLOC_013795	XLOC_013795	NDUFA10	chr2:240896788-240964819	7.70106
XLOC_011328	XLOC_011328	FCGRT	chr19:50015535-50029685	0.642125
XLOC_013602	XLOC_013602	CCDC141	chr2:179694483-179914786	0.00993962
XLOC_001889	XLOC_001889	SSR2	chr1:155978838-155990758	151.668
XLOC_012432	XLOC_012432	CAD	chr2:27440257-27466654	16.7962
XLOC_007075	XLOC_007075	TGFB3	chr14:76424441-76448092	0.985053
XLOC_002609	XLOC_002609	C10orf35	chr10:71390002-71393355	2.74575
XLOC_019692	XLOC_019692	VNN1	chr6:133001996-133035194	0.0256927
XLOC_003804	XLOC_003804	LRP5	chr11:68080107-68216743	17.5651
XLOC_015974	XLOC_015974	CLDN16	chr3:190105660-190129932	0.0381208
XLOC_015312	XLOC_015312	NFAM1	chr22:42776413-42828401	0.0434745
XLOC_010223	XLOC_010223	EXOC7	chr17:74075262-74099868	8.46928
XLOC_016205	XLOC_016205	RPL29	chr3:52027643-52029958	430.701
XLOC_023358	XLOC_023358	LRSAM1	chr9:130213764-130265780	3.18932
XLOC_016073	XLOC_016073	NGLY1	chr3:25760434-25831530	9.199
XLOC_023043	XLOC_023043	-	chr8:142309120-142310083	1.68619
XLOC_019568	XLOC_019568	COL12A1	chr6:75794041-75915623	23.5679
XLOC_016383	XLOC_016383	MGLL	chr3:127407904-127542272	20.9712
XLOC_006599	XLOC_006599	TTC9	chr14:71108503-71142077	0.703816
XLOC_008997	XLOC_008997	-	chr16:85608518-85609458	1.73481
XLOC_016663	XLOC_016663	-	chr3:158478388-158479791	1.48973
XLOC_013281	XLOC_013281	RAB1A	chr2:65283494-65357435	35.7981
XLOC_017809	XLOC_017809	FAM174A	chr5:99871123-99922440	7.57373
XLOC_000451	XLOC_000451	LRRC7	chr1:70225857-70589171	0
XLOC_002474	XLOC_002474	OLAH	chr10:15085894-15115851	0
XLOC_010273	XLOC_010273	PDE6G	chr17:79617488-79623607	0
XLOC_025064	XLOC_025064	-	chrX:96859194-96859796	0.430045
XLOC_013674	XLOC_013674	PLEKHM3	chr2:208686011-208890284	1.14453
XLOC_019273	XLOC_019273	GPLD1	chr6:24428404-24489850	0.707782
XLOC_012797	XLOC_012797	KYNU	chr2:143635194-143799885	142.519
XLOC_006236	XLOC_006236	HSPH1	chr13:31710762-31736117	24.1305
XLOC_018618	XLOC_018618	-	chr5:145672691-145673532	1.98062
XLOC_001417	XLOC_001417	TMEM54	chr1:33352097-33366953	6.19499
XLOC_005520	XLOC_005520	TMTC1	chr12:29653745-29937692	6.28672
XLOC_010603	XLOC_010603	ZNF521	chr18:22641887-22932214	0.853404
XLOC_016165	XLOC_016165	LAMB2	chr3:49158546-49170599	15.0715
XLOC_002060	XLOC_002060	EDEM3	chr1:184659624-184724041	6.78662
XLOC_008975	XLOC_008975	-	chr16:54326714-54327517	2.09454
XLOC_018664	XLOC_018664	TMEM14C	chr6:10723147-10731362	129.393
XLOC_008992	XLOC_008992	-	chr16:85413700-85416686	1.25136
XLOC_023065	XLOC_023065	PDCD1LG2	chr9:5510544-5571282	0.0802366
XLOC_022184	XLOC_022184	-	chr7:143076836-143077989	0.880206
XLOC_005342	XLOC_005342	FZD10	chr12:130647003-130650285	0.828329
XLOC_017401	XLOC_017401	PAPSS1	chr4:108534821-108641419	11.406
XLOC_008958	XLOC_008958	-	chr16:23530551-23531314	2.22951
XLOC_010717	XLOC_010717	-	chr18:45351150-45351890	2.31531
XLOC_022734	XLOC_022734	SLC20A2	chr8:42273992-42408140	3.11537
XLOC_024011	XLOC_024011	-	chr9:96934186-96934889	0.352584
XLOC_008135	XLOC_008135	LOC440335	chr16:4827614-4846492	1.92065
XLOC_012102	XLOC_012102	RPL18	chr19:49118587-49122433	518.887
XLOC_021441	XLOC_021441	ATP6V1F	chr7:128502856-128505903	52.4834
XLOC_002590	XLOC_002590	REEP3	chr10:65281122-65384883	14.291
XLOC_001536	XLOC_001536	ORC1	chr1:52838152-52870143	8.91495
XLOC_003707	XLOC_003707	RARRES3	chr11:63014620-63330855	10.0837
XLOC_001943	XLOC_001943	IGSF8	chr1:160061128-160068618	18.8895
XLOC_009453	XLOC_009453	PRR11	chr17:57232859-57284070	10.9908
XLOC_007469	XLOC_007469	BBS4	chr15:72978519-73030817	5.05411
XLOC_008879	XLOC_008879	GLG1	chr16:74481325-74641042	16.3571
XLOC_010975	XLOC_010975	BABAM1	chr19:17378231-17390162	20.0105
XLOC_015771	XLOC_015771	KALRN	chr3:123813557-124440036	0.0722342
XLOC_018605	XLOC_018605	-	chr5:64802815-64803453	2.79172
XLOC_013060	XLOC_013060	CXCR7	chr2:237478379-237490994	0.886698
XLOC_005215	XLOC_005215	DRAM1	chr12:102271104-102317401	10.6586
XLOC_021313	XLOC_021313	PPP1R9A	chr7:94536948-94925727	1.63011
XLOC_022145	XLOC_022145	-	chr7:63957251-63958081	0.287472
XLOC_002796	XLOC_002796	PDCD4	chr10:112631552-112679124	20.5267
XLOC_017529	XLOC_017529	AGA	chr4:178351928-178363657	3.1087
XLOC_018560	XLOC_018560	RASGEF1C	chr5:179527794-179636130	0.0414155
XLOC_001529	XLOC_001529	TTC39A	chr1:51752929-51810785	0.0608039
XLOC_002370	XLOC_002370	-	chr1:143140865-143141463	1.73528
XLOC_002371	XLOC_002371	-	chr1:143418791-143419393	1.72018
XLOC_002789	XLOC_002789	CCDC147	chr10:106113521-106214848	0.138358
XLOC_003336	XLOC_003336	-	chr10:81556420-81556985	1.87072
XLOC_008010	XLOC_008010	-	chr15:79705981-79706543	1.88409
XLOC_008483	XLOC_008483	FOXC2	chr16:86600856-86602537	0.725548
XLOC_008717	XLOC_008717	GDPD3	chr16:30116130-30124878	0.738381
XLOC_013173	XLOC_013173	SLC30A3	chr2:27477439-27485960	0.478621
XLOC_015310	XLOC_015310	CYP2D7P1	chr22:42536213-42540575	0.56383
XLOC_015390	XLOC_015390	-	chr22:46458288-46459479	0.754055
XLOC_021495	XLOC_021495	TAS2R5	chr7:141490016-141491166	0.903217
XLOC_021763	XLOC_021763	2013-09-14	chr7:55861236-55930482	0.202018
XLOC_025206	XLOC_025206	-	chrY:13333681-13333970	5.36841
XLOC_007362	XLOC_007362	CASC4	chr15:44580908-44707959	12.1082
XLOC_022371	XLOC_022371	SDCBP	chr8:59465727-59495419	56.4284
XLOC_002500	XLOC_002500	KIAA1217	chr10:23983674-24836772	0.848777
XLOC_007423	XLOC_007423	LACTB	chr15:63413998-63434260	10.0004
XLOC_007555	XLOC_007555	ALPK3	chr15:85359910-85416713	0.00725674
XLOC_019141	XLOC_019141	VTA1	chr6:142468409-142542085	7.60748
XLOC_010469	XLOC_010469	ZNF271	chr18:32870235-32890730	1.87077
XLOC_002014	XLOC_002014	TNFSF4	chr1:173152869-173176471	0.061277
XLOC_021949	XLOC_021949	PUS7	chr7:105096959-105162712	15.3343
XLOC_003108	XLOC_003108	CAMK2G	chr10:75572162-75634349	9.10604
XLOC_009728	XLOC_009728	AURKB	chr17:8108042-8113883	21.2537
XLOC_012421	XLOC_012421	C2orf18	chr2:26987139-27004830	13.4404
XLOC_017959	XLOC_017959	RBM27	chr5:145583162-145668784	14.1819
XLOC_023037	XLOC_023037	-	chr8:128280976-128282950	2.53634
XLOC_003403	XLOC_003403	STIM1	chr11:3876932-4114440	5.0638
XLOC_005241	XLOC_005241	USP30	chr12:109489845-109525831	1.70026
XLOC_001330	XLOC_001330	HSPG2	chr1:22138757-22263750	31.8694
XLOC_000554	XLOC_000554	TMEM167B	chr1:109633402-109639554	4.88914
XLOC_006179	XLOC_006179	LAMP1	chr13:113951468-113977741	101.109
XLOC_005404	XLOC_005404	CDCA3	chr12:6957971-6960456	9.49632
XLOC_021921	XLOC_021921	PLOD3	chr7:100849257-100867471	25.8195
XLOC_004477	XLOC_004477	CDK2AP2	chr11:67273967-67276102	21.5313
XLOC_002583	XLOC_002583	CDK1	chr10:62538088-62554673	49.0227
XLOC_007572	XLOC_007572	C15orf42	chr15:90118690-90198682	7.32219
XLOC_014729	XLOC_014729	RCAN1	chr21:35888783-35987382	6.29995
XLOC_021321	XLOC_021321	BRI3	chr7:97910978-98030427	76.7057
XLOC_002497	XLOC_002497	MSRB2	chr10:23384426-23410942	1.15186
XLOC_000883	XLOC_000883	KLHL20	chr1:173684079-173755840	4.07848
XLOC_017098	XLOC_017098	CEP44	chr4:175157809-175254531	7.51941
XLOC_007420	XLOC_007420	TLN2	chr15:62939509-63136829	1.64399
XLOC_008744	XLOC_008744	PRSS36	chr16:31150247-31161415	0.195984
XLOC_018285	XLOC_018285	SSBP2	chr5:80256507-81047072	0.765177
XLOC_001894	XLOC_001894	C1orf85	chr1:156262477-156265480	45.6314
XLOC_009212	XLOC_009212	CPD	chr17:28705941-28796675	16.9255
XLOC_019305	XLOC_019305	HIST1H2BK	chr6:27102603-27114637	155.842
XLOC_011821	XLOC_011821	UNC13A	chr19:17712136-17799008	0.0995581
XLOC_022138	XLOC_022138	-	chr7:35737488-35738240	0.648496
XLOC_011703	XLOC_011703	OLFM2	chr19:9964393-10047070	0.75505
XLOC_001530	XLOC_001530	EPS15	chr1:51819934-51984995	5.19875
XLOC_002161	XLOC_002161	TMEM206	chr1:212537815-212588267	3.8668
XLOC_019092	XLOC_019092	RNF217	chr6:125304513-125406509	1.53847
XLOC_014814	XLOC_014814	-	chr21:16195930-16196705	0.624922
XLOC_015861	XLOC_015861	LOC646903	chr3:149689065-149691029	0.145239
XLOC_022481	XLOC_022481	EBAG9	chr8:110551928-110577391	6.11967
XLOC_009298	XLOC_009298	CASC3	chr17:38296506-38328431	11.5553
XLOC_023491	XLOC_023491	CBWD1	chr9:121037-179075	5.2798
XLOC_018439	XLOC_018439	DPYSL3	chr5:146770370-146889619	0
XLOC_015343	XLOC_015343	CERK	chr22:47080306-47134152	8.29716
XLOC_023024	XLOC_023024	-	chr8:128152296-128153420	2.31587
XLOC_007365	XLOC_007365	B2M	chr15:45003684-45010357	651.496
XLOC_001629	XLOC_001629	GBP2	chr1:89573309-89591799	0.109665
XLOC_012028	XLOC_012028	KCNN4	chr19:44270684-44285421	11.2316
XLOC_012759	XLOC_012759	MYO7B	chr2:128293377-128395303	0.0251449
XLOC_003171	XLOC_003171	BLNK	chr10:97951454-98031333	0
XLOC_022839	XLOC_022839	TMEM64	chr8:91634222-91658133	6.01255
XLOC_021284	XLOC_021284	GNAI1	chr7:79764139-79848725	16.8141
XLOC_014443	XLOC_014443	ZNF217	chr20:52183609-52199636	14.3152
XLOC_025054	XLOC_025054	-	chrX:45612993-45613880	0.530937
XLOC_018341	XLOC_018341	DTWD2	chr5:118172568-118324240	2.03485
XLOC_016532	XLOC_016532	LAMP3	chr3:182840002-182880667	1.33802
XLOC_018489	XLOC_018489	CCNJL	chr5:159678670-159739573	0.806111
XLOC_008472	XLOC_008472	USP10	chr16:84733554-84813527	27.4542
XLOC_005719	XLOC_005719	GRIP1	chr12:66741210-67072925	0
XLOC_022891	XLOC_022891	ANGPT1	chr8:108261709-108510254	0.270358
XLOC_007350	XLOC_007350	SNAP23	chr15:42787503-42825259	12.0561
XLOC_024025	XLOC_024025	-	chr9:118742525-118743736	0.277479
XLOC_019154	XLOC_019154	STXBP5	chr6:147162524-147711612	3.14597
XLOC_005870	XLOC_005870	C12orf49	chr12:117152603-117175858	9.47659
XLOC_011785	XLOC_011785	EMR2	chr19:14843204-14889353	1.54546
XLOC_006977	XLOC_006977	MAP4K5	chr14:50885210-50999376	10.009
XLOC_010705	XLOC_010705	MBP	chr18:74690788-74844774	2.63188
XLOC_000082	XLOC_000082	PTCHD2	chr1:11539294-11597640	0
XLOC_000582	XLOC_000582	RP11-165H20.1	chr1:111823145-111828730	0
XLOC_001072	XLOC_001072	C1orf95	chr1:226736500-226796915	0
XLOC_001121	XLOC_001121	FMN2	chr1:240255184-240638489	0
XLOC_003411	XLOC_003411	OR51E1	chr11:4665155-4676716	0
XLOC_003544	XLOC_003544	RAG1	chr11:36589562-36601310	0
XLOC_005471	XLOC_005471	LOH12CR2	chr12:12508341-12510001	0
XLOC_006005	XLOC_006005	IL17D	chr13:21277481-21297237	0
XLOC_006575	XLOC_006575	HSPA2	chr14:65007185-65009954	0
XLOC_008601	XLOC_008601	SRL	chr16:4239374-4292081	0
XLOC_012111	XLOC_012111	HSD17B14	chr19:49316273-49339934	0
XLOC_013693	XLOC_013693	LOC646324	chr2:216476285-216708259	0
XLOC_015108	XLOC_015108	XKR3	chr22:17264305-17302584	0
XLOC_017931	XLOC_017931	PCDHB3	chr5:140480233-140483406	0
XLOC_021125	XLOC_021125	WIPF3	chr7:29846169-29956682	0
XLOC_021882	XLOC_021882	KPNA7	chr7:98771196-98805089	0
XLOC_023097	XLOC_023097	TEK	chr9:27109146-27230172	0
XLOC_024459	XLOC_024459	LOC100506757	chrX:133684053-133694428	0
XLOC_024857	XLOC_024857	IL13RA2	chrX:114238537-114252207	0
XLOC_012384	XLOC_012384	HPCAL1	chr2:10443025-10567743	90.4662
XLOC_006974	XLOC_006974	SOS2	chr14:50583845-50698099	3.2928
XLOC_000941	XLOC_000941	CFH	chr1:196621007-196716634	0.362261
XLOC_012486	XLOC_012486	-	chr2:38466092-38466744	5.42281
XLOC_015759	XLOC_015759	CD86	chr3:121774208-121839988	0
XLOC_013124	XLOC_013124	PDIA6	chr2:10861774-10952960	123.007
XLOC_017664	XLOC_017664	BRIX1	chr5:34915819-34925787	48.8139
XLOC_016069	XLOC_016069	THRB	chr3:24158644-24541502	1.01658
XLOC_024215	XLOC_024215	HDAC6	chrX:48660474-48683380	5.19519
XLOC_000384	XLOC_000384	CMPK1	chr1:47799468-47844511	42.6723
XLOC_010572	XLOC_010572	EPB41L3	chr18:5392386-5543986	7.25756
XLOC_018343	XLOC_018343	PPIC	chr5:122359077-122372425	26.8267
XLOC_010346	XLOC_010346	-	chr17:56073862-56075392	4.06017
XLOC_014712	XLOC_014712	MIS18A	chr21:33640529-33651376	8.80675
XLOC_002158	XLOC_002158	NEK2	chr1:211831598-211848972	18.3979
XLOC_005426	XLOC_005426	M6PR	chr12:9067315-9102357	42.2689
XLOC_012835	XLOC_012835	DHRS9	chr2:169921298-169952677	0
XLOC_014276	XLOC_014276	FLRT3	chr20:13976145-16033841	1.9948
XLOC_007364	XLOC_007364	EIF3J	chr15:44829265-44955876	29.6972
XLOC_016929	XLOC_016929	AGPAT9	chr4:84457066-84527027	0.379742
XLOC_005037	XLOC_005037	HOXC13	chr12:54332575-54340328	4.0812
XLOC_012541	XLOC_012541	COMMD1	chr2:62132802-62363205	9.08319
XLOC_016896	XLOC_016896	MTHFD2L	chr4:75023828-75168814	1.02196
XLOC_000587	XLOC_000587	RAP1A	chr1:112162367-112257824	12.7106
XLOC_002868	XLOC_002868	JAKMIP3	chr10:133918312-133998313	0.0864001
XLOC_014642	XLOC_014642	COL6A1	chr21:47401662-47424963	13.9752
XLOC_009974	XLOC_009974	JUP	chr17:39910858-39942964	69.9882	TRUE
XLOC_008393	XLOC_008393	NUTF2	chr16:67862059-67905219	60.4669
XLOC_014162	XLOC_014162	FAM217B	chr20:58508818-58523702	2.80481
XLOC_001571	XLOC_001571	TM2D1	chr1:62146718-62191095	9.81983
XLOC_010434	XLOC_010434	ANKRD30B	chr18:14748238-14852737	0.0142007
XLOC_008422	XLOC_008422	SF3B3	chr16:70557690-70611571	25.4383
XLOC_017050	XLOC_017050	DCLK2	chr4:150999425-151178608	2.42229
XLOC_008443	XLOC_008443	TERF2IP	chr16:75681634-75691341	14.3235
XLOC_023561	XLOC_023561	DDX58	chr9:32455299-32526322	4.76828
XLOC_022614	XLOC_022614	PPP1R3B	chr8:8993763-9009152	0.861838
XLOC_017451	XLOC_017451	SLC7A11	chr4:138948576-139163503	9.29023
XLOC_002195	XLOC_002195	LBR	chr1:225589203-225616557	20.4716
XLOC_019607	XLOC_019607	GPR63	chr6:97241997-97285353	0.0621595
XLOC_009626	XLOC_009626	PITPNA	chr17:1420212-1466110	14.4295
XLOC_015582	XLOC_015582	TCTA	chr3:49449638-49453909	4.0628
XLOC_006585	XLOC_006585	MPP5	chr14:67708011-67803580	8.3122
XLOC_012472	XLOC_012472	VIT	chr2:36923832-37041937	2.03157
XLOC_024628	XLOC_024628	ACOT9	chrX:23721733-23761407	24.1789
XLOC_010089	XLOC_010089	ANKRD40	chr17:48770550-48785270	15.7181
XLOC_014159	XLOC_014159	ZNF831	chr20:57766074-57834167	0.064916
XLOC_014614	XLOC_014614	CRYAA	chr21:44589140-44592913	0.821665
XLOC_017545	XLOC_017545	LOC731424	chr4:185764449-185768200	0.181368
XLOC_017891	XLOC_017891	CATSPER3	chr5:134303595-134347397	0.545263
XLOC_023997	XLOC_023997	-	chr9:38544734-38545155	2.48212
XLOC_010302	XLOC_010302	-	chr17:5389806-5390153	6.75583
XLOC_018308	XLOC_018308	GLRX	chr5:95149552-95158577	15.5002
XLOC_014828	XLOC_014828	-	chr21:44627703-44628591	2.38601
XLOC_010611	XLOC_010611	DSC2	chr18:28645941-28682388	0.197677
XLOC_014077	XLOC_014077	MYBL2	chr20:42295708-42345122	23.6116
XLOC_006457	XLOC_006457	MMP14	chr14:23305792-23316803	3.81104
XLOC_008447	XLOC_008447	NUDT7	chr16:77756388-77776157	2.90715
XLOC_021088	XLOC_021088	AHR	chr7:17338275-17385775	10.2592
XLOC_013041	XLOC_013041	PRSS56	chr2:233385172-233390425	18.8105
XLOC_003353	XLOC_003353	PSMD13	chr11:236807-252984	36.1648
XLOC_024762	XLOC_024762	CITED1	chrX:71521487-71527037	1.0212
XLOC_022703	XLOC_022703	GSR	chr8:30535579-30585486	18.579
XLOC_024431	XLOC_024431	NDUFA1	chrX:119004494-119010629	158.985
XLOC_000676	XLOC_000676	ADAMTSL4	chr1:150521897-150533711	18.0331
XLOC_023897	XLOC_023897	FNBP1	chr9:132649465-132805473	4.84315
XLOC_011046	XLOC_011046	CCNE1	chr19:30302900-30315215	8.41928
XLOC_015776	XLOC_015776	CHST13	chr3:126243130-126262134	3.02671
XLOC_004547	XLOC_004547	GAB2	chr11:77926335-78128868	2.20405
XLOC_008178	XLOC_008178	ITPRIPL2	chr16:19125253-19132952	15.8919
XLOC_022707	XLOC_022707	FUT10	chr8:33228343-33330664	5.44125
XLOC_022020	XLOC_022020	FLJ43663	chr7:130628918-130793562	1.49122
XLOC_004848	XLOC_004848	C12orf57	chr12:7053202-7055165	78.1177
XLOC_013375	XLOC_013375	LOC442028	chr2:95534429-95613087	0.079445
XLOC_005211	XLOC_005211	UTP20	chr12:101673877-101780397	7.26069
XLOC_013055	XLOC_013055	UGT1A1,UGT1A10,UGT1A3,UGT1A4,UGT1A5,UGT1A6,UGT1A7,UGT1A8,UGT1A9	chr2:234526290-234681951	6.20704
XLOC_010170	XLOC_010170	SLC16A6	chr17:66255322-66417000	23.3792
XLOC_022537	XLOC_022537	LY6E	chr8:144099901-144103827	165.154
XLOC_012547	XLOC_012547	LGALSL	chr2:64681326-64688517	2.21239
XLOC_006999	XLOC_006999	LINC00520	chr14:56247852-56263392	0
XLOC_012893	XLOC_012893	COL3A1	chr2:189839098-189877472	0
XLOC_022411	XLOC_022411	ZFHX4	chr8:77523113-77779521	0
XLOC_000838	XLOC_000838	DDR2	chr1:162602227-162750247	0.0830311
XLOC_021140	XLOC_021140	BBS9	chr7:33169151-33645680	1.34582
XLOC_001545	XLOC_001545	GLIS1	chr1:53971905-54199877	0.273481
XLOC_011336	XLOC_011336	AP2A1	chr19:50270179-50316567	15.8781
XLOC_001434	XLOC_001434	TRAPPC3	chr1:36602172-36615067	24.0555
XLOC_003201	XLOC_003201	NDUFB8	chr10:102283496-102289636	52.3221
XLOC_006137	XLOC_006137	GPC6	chr13:93879077-95060273	0.015869
XLOC_012604	XLOC_012604	MRPL19	chr2:75873908-75889334	14.8399
XLOC_014246	XLOC_014246	SIGLEC1	chr20:3667616-3687775	0.0567968
XLOC_001411	XLOC_001411	LOC100128071	chr1:32826870-32827844	1.30105
XLOC_011977	XLOC_011977	BLVRB	chr19:40953690-40971725	48.2026
XLOC_001048	XLOC_001048	TGFB2	chr1:218517537-218617961	5.03396
XLOC_024031	XLOC_024031	-	chr9:125881061-125881624	3.05437
XLOC_022261	XLOC_022261	ATP6V1B2	chr8:20054703-20079207	12.3557
XLOC_006368	XLOC_006368	EFNB2	chr13:107142078-107187388	1.6864
XLOC_017239	XLOC_017239	APBB2	chr4:40812043-41216635	2.39125
XLOC_007437	XLOC_007437	SLC24A1	chr15:65914269-65948598	0.170431
XLOC_012806	XLOC_012806	LYPD6	chr2:150186498-150330659	0.520539
XLOC_008516	XLOC_008516	DEF8	chr16:90015138-90034468	16.9398
XLOC_006386	XLOC_006386	GAS6	chr13:114523521-114567046	1.89315
XLOC_000121	XLOC_000121	PLEKHM2	chr1:16010806-16061264	8.88502
XLOC_021115	XLOC_021115	HOXA-AS5	chr7:27220775-27233063	6.78554
XLOC_006520	XLOC_006520	MGAT2	chr14:50087488-50090199	10.5798
XLOC_011619	XLOC_011619	SIRT6	chr19:4174105-4182596	7.26464
XLOC_010748	XLOC_010748	GPX4	chr19:1103935-1106787	102.877
XLOC_012327	XLOC_012327	-	chr19:37816123-37816297	11.9078
XLOC_013618	XLOC_013618	COL5A2	chr2:189896640-190044605	0.0571802
XLOC_010256	XLOC_010256	SGSH	chr17:78182954-78227308	7.017
XLOC_018302	XLOC_018302	FAM172A	chr5:92953430-93447404	3.79576
XLOC_001365	XLOC_001365	AIM1L	chr1:26648349-26680621	0.408132
XLOC_008928	XLOC_008928	SNAI3	chr16:88729780-88753594	0.745325
XLOC_008832	XLOC_008832	ATP6V0D1	chr16:67471916-67515089	27.3589
XLOC_008019	XLOC_008019	-	chr15:101316146-101316625	0.88063
XLOC_014224	XLOC_014224	FKBP1A,SDCBP2	chr20:1290554-1373816	109.683
XLOC_013069	XLOC_013069	KLHL30	chr2:239047362-239061547	0.171791
XLOC_023772	XLOC_023772	ABCA1	chr9:107543283-107690527	0.00869955
XLOC_000766	XLOC_000766	SLC25A44	chr1:156163729-156182588	7.64368
XLOC_018013	XLOC_018013	TTC1	chr5:159436179-159492550	12.6077
XLOC_001328	XLOC_001328	RAP1GAP	chr1:21922707-21995856	5.92615
XLOC_002417	XLOC_002417	-	chr1:208039811-208041497	1.66485
XLOC_010623	XLOC_010623	ZNF396	chr18:32946660-32957301	0.186139
XLOC_007800	XLOC_007800	OAZ2	chr15:64979772-64995462	19.9687
XLOC_010617	XLOC_010617	FAM59A	chr18:29843483-30050447	1.21056
XLOC_010970	XLOC_010970	SIN3B	chr19:16940208-16991164	12.6156
XLOC_000441	XLOC_000441	LEPR,LEPROT	chr1:65886130-66103176	11.7371
XLOC_010343	XLOC_010343	-	chr17:56069067-56070490	3.4732
XLOC_015692	XLOC_015692	C3orf26	chr3:99273152-99897476	21.4203
XLOC_005535	XLOC_005535	GXYLT1	chr12:42475647-42538673	3.68321
XLOC_010673	XLOC_010673	ALPK2	chr18:56148481-56296189	0.849379
XLOC_001535	XLOC_001535	CC2D1B	chr1:52816264-52831877	2.42065
XLOC_018907	XLOC_018907	BYSL	chr6:41888964-41900784	18.4297
XLOC_005987	XLOC_005987	-	chr12:107348758-107349220	4.01887
XLOC_003747	XLOC_003747	NEAT1	chr11:65190199-65201642	244.147
XLOC_013300	XLOC_013300	SNRPG	chr2:70508505-70520869	125.271
XLOC_025056	XLOC_025056	-	chrX:45620220-45620733	0.799893
XLOC_004012	XLOC_004012	GRAMD1B	chr11:123396527-123498471	12.6553
XLOC_003042	XLOC_003042	SGMS1	chr10:52065344-52383737	4.15984
XLOC_019846	XLOC_019846	-	chr6:54808920-54809815	2.88911
XLOC_024505	XLOC_024505	MAMLD1	chrX:149531544-149682448	9.51897
XLOC_012397	XLOC_012397	GEN1	chr2:17935176-17966632	4.46784
XLOC_011201	XLOC_011201	CD177	chr19:43857824-43867480	0.0362516
XLOC_000145	XLOC_000145	PQLC2	chr1:19638739-19655794	5.687
XLOC_021118	XLOC_021118	TAX1BP1	chr7:27778991-28280996	39.1154
XLOC_004937	XLOC_004937	ARNTL2	chr12:27485758-27578746	2.46885
XLOC_007762	XLOC_007762	FAM214A	chr15:52873517-52971550	3.24048
XLOC_000055	XLOC_000055	ESPN	chr1:6484847-6521004	2.04195
XLOC_019819	XLOC_019819	-	chr6:12312894-12315131	0.849406
XLOC_005985	XLOC_005985	-	chr12:101021176-101022082	0.776591
XLOC_003708	XLOC_003708	RTN3	chr11:63448921-63536113	67.9757
XLOC_018963	XLOC_018963	LOC730101	chr6:52529198-52533951	0.823481
XLOC_008251	XLOC_008251	TMEM219	chr16:29973350-29984373	6.19724
XLOC_011877	XLOC_011877	C19orf12	chr19:30189792-30206696	1.7312
XLOC_016640	XLOC_016640	-	chr3:114050545-114051097	0.723773
XLOC_012062	XLOC_012062	MYPOP	chr19:46393280-46405862	2.5593
XLOC_000961	XLOC_000961	-	chr1:201502046-201503262	0.924449
XLOC_019914	XLOC_019914	-	chr6:166313925-166315015	4.6936
XLOC_006935	XLOC_006935	ARHGAP5-AS1	chr14:32544624-32545905	1.37184
XLOC_023299	XLOC_023299	SLC31A2	chr9:115913237-115926422	2.81351
XLOC_024021	XLOC_024021	-	chr9:115425062-115425641	0.679035
XLOC_008651	XLOC_008651	NOMO2	chr16:18511181-18573434	3.30997
XLOC_002005	XLOC_002005	KIFAP3	chr1:169890469-170043879	5.16046
XLOC_003250	XLOC_003250	C10orf118	chr10:115881914-115934364	2.50341
XLOC_006558	XLOC_006558	JKAMP	chr14:59951160-60043549	14.591
XLOC_017435	XLOC_017435	ANXA5	chr4:122589151-122618147	163.188
XLOC_018390	XLOC_018390	SPOCK1	chr5:136310986-136835018	1.06328
XLOC_014243	XLOC_014243	C20orf194	chr20:3229947-3388309	0.181227
XLOC_019220	XLOC_019220	EXOC2	chr6:485137-693109	11.1724
XLOC_018786	XLOC_018786	HLA-L	chr6:30227338-30234728	0.571022
XLOC_002256	XLOC_002256	OPN3	chr1:241695433-241803701	33.4991
XLOC_022666	XLOC_022666	TNFRSF10B	chr8:22844929-22941132	26.6138
XLOC_021872	XLOC_021872	SHFM1	chr7:96318078-96339203	93.1883
XLOC_016624	XLOC_016624	-	chr3:88209572-88209977	4.89015
XLOC_021968	XLOC_021968	C7orf60	chr7:112459201-112579932	1.66875
XLOC_019815	XLOC_019815	-	chr6:6889697-6892341	1.46195
XLOC_000533	XLOC_000533	CDC14A	chr1:100818022-100985833	0.287872
XLOC_021680	XLOC_021680	HIBADH	chr7:27565058-27702620	28.2365
XLOC_015271	XLOC_015271	CSNK1E	chr22:38686696-38714089	71.8347
XLOC_022293	XLOC_022293	BNIP3L	chr8:26240522-26270644	17.1004
XLOC_017232	XLOC_017232	RPL9	chr4:39455744-39460568	478.784
XLOC_006185	XLOC_006185	LOC100506394	chr13:114567149-114569805	0.348431
XLOC_015956	XLOC_015956	LOC344887	chr3:185677757-185698665	2.2232
XLOC_021165	XLOC_021165	UBE2D4	chr7:43966034-44058748	1.22092
XLOC_002012	XLOC_002012	PIGC	chr1:172389827-172437969	8.42643
XLOC_002412	XLOC_002412	-	chr1:208022590-208023957	1.37209
XLOC_018438	XLOC_018438	PPP2R2B	chr5:145969067-146461033	0.350012
XLOC_018089	XLOC_018089	CANX	chr5:179125929-179158639	258.316
XLOC_013742	XLOC_013742	COL4A4	chr2:227867426-228029275	2.55368
XLOC_008060	XLOC_008060	UBE2I	chr16:1359153-1377019	34.5077
XLOC_002614	XLOC_002614	ADAMTS14	chr10:72432558-72522195	0.0321697
XLOC_006061	XLOC_006061	WBP4	chr13:41635696-41658139	1.31944
XLOC_015453	XLOC_015453	BTD	chr3:15643212-15689832	3.40241
XLOC_007301	XLOC_007301	ARHGAP11A	chr15:32907687-32932263	12.1705
XLOC_024389	XLOC_024389	TBC1D8B	chrX:106045918-106119377	2.33329
XLOC_001319	XLOC_001319	LOC339505	chr1:20686293-20755287	0.131566
XLOC_001735	XLOC_001735	LOC644242	chr1:120140324-120141914	0.540998
XLOC_002330	XLOC_002330	-	chr1:16968984-16969681	1.06919
XLOC_004079	XLOC_004079	CEND1	chr11:787109-790126	0.351247
XLOC_004367	XLOC_004367	TCN1	chr11:59620280-59634041	0.362363
XLOC_005382	XLOC_005382	PARP11	chr12:3918026-3982608	0.1586
XLOC_005894	XLOC_005894	HNF1A-AS1	chr12:121407640-121410095	0.259031
XLOC_006948	XLOC_006948	NKX2-8	chr14:37049215-37051786	0.493311
[truncated: 23,209 more rows]
